# Supplementary material for: Indoleamine 2,3-Dioxygenase Cannot Inhibit Chlamydia trachomatis Growth in HL-60 Human Neutrophil Granulocytes
Source: Front Immunol. 2021 Nov 8;12:717311. doi: 10.3389/fimmu.2021.717311 (PMC8606673; doi:10.3389/fimmu.2021.717311)
Supplement: Supplementary file 4 [file Table_3.xlsx]

## Sheet: differentially expressed genes
Transcript Cluster ID	Transcript ID	chlamydia treated Avg Signal (log2)	untreated Avg Signal (log2)	Fold Change (linear) (chlamydia treated vs. untreated)	ANOVA p-value (chlamydia treated vs. untreated)	FDR p-value (chlamydia treated vs. untreated)	Gene Symbol	Description
11746954_s_at	Hs.75703.2	12.8	5.29	182.16	0.000857	0.006532	CCL4	chemokine (C-C motif) ligand 4; chemokine (C-C motif) ligand 4-like 1; chemokine (C-C motif) ligand 4-like 2
11720298_at	Hs.632586.1	12.32	4.85	177.11	0.000591	0.005146	CXCL10	chemokine (C-X-C motif) ligand 10
11729847_a_at	Hs.251526.1	12.21	4.85	163.45	0.000194	0.002608	CCL7	chemokine (C-C motif) ligand 7
11728038_at	Hs.271387.1	9.82	2.92	119.56	2.7e-05	0.000998	CCL8	chemokine (C-C motif) ligand 8
11726328_x_at	Hs.62661.1	9.51	3.53	63.01	2e-06	0.000537	GBP1	guanylate binding protein 1, interferon-inducible
11719916_at	Hs.126256.1	13.51	7.53	62.88	0.000302	0.003377	IL1B	interleukin 1 beta
11727906_at	Hs.2258.1	8.96	3	62.07	5e-06	0.000654	MMP10	matrix metallopeptidase 10
11732466_a_at	Hs.632592.1	8.57	2.66	60.14	2e-05	0.000917	CXCL11	chemokine (C-X-C motif) ligand 11
11743636_at	Hs.437322.1	12.79	7.1	51.59	5.2e-05	0.001326	TNFAIP6	tumor necrosis factor, alpha-induced protein 6
11760063_x_at	Hs.655293.5	10.19	4.52	51	3e-06	0.00056	CCL4L1	chemokine (C-C motif) ligand 4-like 1; chemokine (C-C motif) ligand 4-like 2
11719657_a_at	Hs.297413.1	13.28	7.69	48.25	2.9e-05	0.001024	MMP9	matrix metallopeptidase 9
11724828_at	Hs.75498.1	10.81	5.41	42.1	1.5e-05	0.000833	CCL20	chemokine (C-C motif) ligand 20
11756806_a_at	Hs.459265.4	10.47	5.17	39.4	7.7e-05	0.001587	ISG20	interferon stimulated exonuclease gene 20kDa
11746088_a_at	Hs.82316.2	10.18	4.89	39.06	1.8e-05	0.000888	IFI44	interferon-induced protein 44
11741520_x_at	Hs.163867.1	8.54	3.33	36.82	1e-05	0.000726	CD14	CD14 molecule
11731989_at	Hs.171980.1	8.74	3.61	35.19	7e-06	0.000679	HESX1	HESX homeobox 1
11719447_s_at	Hs.386567.1	8	2.89	34.54	3e-06	0.00056	GBP2	guanylate binding protein 2, interferon-inducible
11717565_s_at	Hs.707901.1	8.74	3.64	34.32	2.5e-05	0.000976	EMP1	epithelial membrane protein 1
11755819_a_at	Hs.190622.3	10.59	5.61	31.64	9e-06	0.000719	DDX58	DEAD (Asp-Glu-Ala-Asp) box polypeptide 58
11733646_x_at	Hs.470126.2	9.86	4.93	30.4	1e-06	0.000481	KYNU	kynureninase
11722850_a_at	Hs.127799.1	8.54	3.7	28.78	5.57e-07	0.00041	BIRC3	baculoviral IAP repeat containing 3
11721305_a_at	Hs.602085.1	8.88	4.04	28.73	1e-06	0.000481	PHLDA1	pleckstrin homology-like domain, family A, member 1
11720994_x_at	Hs.514107.1	12.38	7.54	28.54	8.6e-05	0.001677	CCL3	chemokine (C-C motif) ligand 3
11716384_at	Hs.303649.1	13.53	8.7	28.36	0.000122	0.00202	CCL2	chemokine (C-C motif) ligand 2
11756820_a_at	Hs.20315.4	12.78	7.96	28.33	0.000292	0.003316	IFIT1	interferon-induced protein with tetratricopeptide repeats 1
11723235_a_at	Hs.389724.1	8.89	4.1	27.75	1.5e-05	0.000833	IFI44L	interferon-induced protein 44-like
11739216_x_at	Hs.17518.1	8.87	4.15	26.36	2.7e-05	0.001005	RSAD2	radical S-adenosyl methionine domain containing 2
11725702_a_at	Hs.104624.1	10.88	6.19	25.78	2e-06	0.000551	AQP9	aquaporin 9
11731407_x_at	Hs.714337.1	12.12	7.45	25.42	3.4e-05	0.001102	IFIT3	interferon-induced protein with tetratricopeptide repeats 3
11720989_a_at	Hs.513147.1	9.97	5.32	25.11	9e-05	0.001719	SLC7A7	solute carrier family 7 (amino acid transporter light chain, y+L system), member 7
11721588_at	Hs.531251.1	9.04	4.47	23.7	4e-06	0.00062	TRAF1	TNF receptor-associated factor 1
11728679_a_at	Hs.504641.1	9.14	4.6	23.29	5e-06	0.000658	CD163	CD163 molecule
11726190_a_at	Hs.654652.1	9.82	5.3	22.97	1.58e-07	0.000286	DOCK4	dedicator of cytokinesis 4
11737911_a_at	Hs.306199.1	10.63	6.16	22.18	4.11e-07	0.000369	GPR84	G protein-coupled receptor 84
11740393_at	Hs.654459.1	8.69	4.22	22.17	6e-06	0.000671	TNFRSF9	tumor necrosis factor receptor superfamily, member 9
11721873_at	Hs.437609.1	8.36	3.91	21.88	6e-06	0.000669	IFIT2	interferon-induced protein with tetratricopeptide repeats 2
11755564_x_at	Hs.512683.2	12.06	7.66	21.04	5.6e-05	0.001372	CCL3L1	chemokine (C-C motif) ligand 3-like 1; chemokine (C-C motif) ligand 3-like 3
11715393_a_at	Hs.529053.1	10.29	5.9	20.9	1.4e-05	0.000826	C3	complement component 3
11737147_a_at	Hs.143929.3	8.12	3.75	20.77	1.4e-05	0.000821	CLEC7A	C-type lectin domain family 7, member A
11733355_x_at	Hs.2161.1	10.98	6.64	20.27	2.21e-08	0.000136	C5AR1	complement component 5a receptor 1
11737312_at	Hs.72918.1	8.91	4.61	19.75	5e-05	0.001299	CCL1	chemokine (C-C motif) ligand 1
11755730_x_at	Hs.313.8	7.77	3.47	19.71	5.01e-07	0.000391	SPP1	secreted phosphoprotein 1
11745144_a_at	Hs.236516.2	8.81	4.51	19.68	3.7e-05	0.001142	CLEC4E	C-type lectin domain family 4, member E
11723698_a_at	Hs.528634.1	9.79	5.5	19.58	2e-05	0.000919	OAS2	2'-5'-oligoadenylate synthetase 2; 2'-5'-oligoadenylate synthetase 3
11755822_a_at	Hs.183671.2	7.43	3.16	19.31	2.6e-05	0.000988	TDO2	tryptophan 2,3-dioxygenase
11730801_at	Hs.164021.1	7.11	2.85	19.13	5e-06	0.000658	CXCL6	chemokine (C-X-C motif) ligand 6
11733765_at	Hs.93177.1	7.68	3.5	18.06	4.5e-05	0.001246	IFNB1	interferon, beta 1, fibroblast
11743087_at	Hs.2164.1	7.67	3.5	17.96	4.8e-05	0.001273	PPBP	pro-platelet basic protein
11758557_s_at	Hs.581781.1	11.37	7.24	17.58	1e-05	0.000726	ZFP36L1	ZFP36 ring finger protein-like 1
11744128_x_at	Hs.75765.1	11.72	7.59	17.47	1.4e-05	0.000821	CXCL2	chemokine (C-X-C motif) ligand 2
11757824_s_at	Hs.597857.1	9.87	5.76	17.28	2.07e-08	0.000136	RGL1	ral guanine nucleotide dissociation stimulator-like 1
11735937_a_at	Hs.243564.1	10.6	6.49	17.24	6e-06	0.000658	CD48	CD48 molecule
11729274_a_at	Hs.513726.1	7.45	3.37	16.94	0.000193	0.002605	GBP5	guanylate binding protein 5
11743110_at	Hs.489615.1	11.73	7.68	16.54	2e-06	0.000553	NAMPT	nicotinamide phosphoribosyltransferase
11719754_s_at	Hs.81134.1	12.67	8.64	16.41	5e-06	0.000658	IL1RN	interleukin 1 receptor antagonist
11726046_s_at	Hs.654395.1	8.86	4.83	16.4	5e-06	0.000658	FCGR2B	Fc fragment of IgG, low affinity IIb, receptor (CD32)
11735183_at	Hs.248056.1	12.02	7.99	16.36	1e-06	0.000481	FFAR2	free fatty acid receptor 2
11759765_at	Hs.130759.2	8.35	4.36	15.95	5.79e-07	0.000411	PLSCR1	phospholipid scramblase 1
11758009_s_at	Hs.559812.1	11.05	7.06	15.9	1.55e-07	0.000286	AMPD3	adenosine monophosphate deaminase 3
11724119_at	Hs.489118.1	9.58	5.59	15.82	1e-05	0.000726	SAMD9L	sterile alpha motif domain containing 9-like
11721099_at	Hs.591148.1	12.28	8.3	15.8	8e-06	0.000696	C3AR1	complement component 3a receptor 1
11723128_a_at	Hs.529317.1	9.58	5.66	15.16	1.4e-05	0.000817	HERC6	HECT and RLD domain containing E3 ubiquitin protein ligase family member 6
11732110_a_at	Hs.574492.1	10.28	6.39	14.84	1.92e-07	0.000297	IL4I1	interleukin 4 induced 1
11721349_s_at	Hs.38260.1	10.47	6.58	14.81	7e-06	0.000687	LOC102725067	uncharacterized LOC102725067; uncharacterized LOC105372868; uncharacterized LOC105372935; uncharacterized LOC105372942; uncharacterized LOC105377182; uncharacterized LOC105379548; ubiquitin specific peptidase 18
11727871_at	Hs.291000.1	8.18	4.3	14.71	1.2e-05	0.000771	PPM1K	protein phosphatase, Mg2+/Mn2+ dependent, 1K
11715766_a_at	Hs.171695.1	10.42	6.55	14.66	9e-06	0.000719	DUSP1	dual specificity phosphatase 1
11755646_a_at	Hs.31869.3	9.17	5.3	14.59	0.000155	0.002307	SIGLEC1	sialic acid binding Ig-like lectin 1, sialoadhesin
11728524_a_at	Hs.62604.1	9.13	5.3	14.24	2e-06	0.000553	SPOCD1	SPOC domain containing 1
11724589_s_at	Hs.1695.1	6.4	2.57	14.17	7.4e-05	0.001561	MMP12	matrix metallopeptidase 12
11734690_a_at	Hs.270.1	11.19	7.41	13.7	1.16e-07	0.000286	CYTIP	cytohesin 1 interacting protein
11719218_at	Hs.527973.1	7.96	4.2	13.54	0.000121	0.002015	SOCS3	suppressor of cytokine signaling 3
11718939_s_at	Hs.211600.1	11.04	7.29	13.38	6.22e-07	0.000413	TNFAIP3	tumor necrosis factor, alpha-induced protein 3
11715670_a_at	Hs.458414.1	11.43	7.69	13.37	4.8e-05	0.001274	IFITM1	interferon induced transmembrane protein 1
11720440_at	Hs.507515.1	9.25	5.52	13.27	8e-06	0.000693	OLFML2B	olfactomedin like 2B
11752508_a_at	Hs.445497.5	10.94	7.21	13.23	4e-06	0.000628	HNRNPLL	heterogeneous nuclear ribonucleoprotein L-like
11723105_at	Hs.7155.1	11.48	7.79	12.87	1.4e-05	0.000826	CMPK2	cytidine monophosphate (UMP-CMP) kinase 2, mitochondrial
11756590_a_at	Hs.409081.4	7.66	3.99	12.74	1e-06	0.000481	KMO	kynurenine 3-monooxygenase (kynurenine 3-hydroxylase)
11721734_s_at	Hs.86724.1	11.17	7.52	12.6	2.2e-07	0.00031	GCH1	GTP cyclohydrolase 1
11719829_a_at	Hs.4866.1	10.42	6.77	12.54	1.58e-07	0.000286	SLC26A11	solute carrier family 26 (anion exchanger), member 11
11723854_at	Hs.65641.1	11.6	7.96	12.46	4e-06	0.000622	SAMD9	sterile alpha motif domain containing 9
11726374_a_at	Hs.495989.1	7.85	4.23	12.22	5.87e-07	0.000411	GPR34	G protein-coupled receptor 34
11726803_x_at	Hs.517180.1	9.37	5.77	12.17	8e-06	0.000697	HELZ2	helicase with zinc finger 2, transcriptional coactivator
11754404_a_at	Hs.518203.3	10.61	7.03	12.02	1e-06	0.000536	PARP14	poly(ADP-ribose) polymerase family member 14
11750185_a_at	Hs.29692.2	10.64	7.05	12.01	1e-06	0.000481	CCDC71L	coiled-coil domain containing 71-like
11759939_x_at	Hs.661972.1	6.72	3.14	12.01	2.9e-05	0.001026	LOC100131541	uncharacterized LOC100131541
11729349_at	Hs.161839.1	12.36	8.8	11.76	5e-05	0.001309	MMP8	matrix metallopeptidase 8
11726364_x_at	Hs.118633.1	9.83	6.28	11.73	6.3e-05	0.001437	OASL	2'-5'-oligoadenylate synthetase-like
11716710_a_at	Hs.441047.1	7.05	3.51	11.67	3e-06	0.000563	ADM	adrenomedullin
11729140_x_at	Hs.517265.1	8.08	4.54	11.66	1.6e-05	0.00086	SLAMF7	SLAM family member 7
11731422_s_at	Hs.372679.1	6.03	2.49	11.58	5.2e-05	0.001327	FCGR3A	Fc fragment of IgG, low affinity IIIa, receptor (CD16a)
11738556_s_at	Hs.661219.1	7.81	4.28	11.52	5.6e-05	0.001372	KIR2DL4	killer cell immunoglobulin-like receptor, two domains, long cytoplasmic tail, 4
11747952_x_at	Hs.478275.2	11.16	7.65	11.36	4e-06	0.000618	TNFSF10	tumor necrosis factor (ligand) superfamily, member 10
11715388_s_at	Hs.370771.1	12.55	9.05	11.33	1e-06	0.000481	CDKN1A	cyclin-dependent kinase inhibitor 1A (p21, Cip1)
11719492_s_at	Hs.632258.1	9.97	6.47	11.3	2.5e-05	0.000977	IFI35	interferon-induced protein 35
11754189_s_at	Hs.567256.5	6.45	2.96	11.25	3.8e-05	0.001167	AKR1C1	aldo-keto reductase family 1, member C1; aldo-keto reductase family 1, member C2
11741153_a_at	Hs.587558.1	9.42	5.97	10.98	5.5e-05	0.001358	NCF2	neutrophil cytosolic factor 2
11717326_at	Hs.150557.1	10.49	7.04	10.91	1e-06	0.000481	KLF9	Kruppel-like factor 9
11724346_a_at	Hs.163173.1	11.57	8.14	10.78	3e-06	0.000574	IFIH1	interferon induced, with helicase C domain 1
11720062_s_at	Hs.591785.1	11.35	7.95	10.56	1.6e-05	0.00086	IER3	immediate early response 3
11726656_a_at	Hs.252839.1	8.39	4.99	10.52	2.9e-05	0.001027	IFIT5	interferon-induced protein with tetratricopeptide repeats 5
11744030_a_at	Hs.2256.1	5.91	2.51	10.52	5.2e-05	0.001327	MMP7	matrix metallopeptidase 7
11749587_x_at	Hs.352642.3	9.49	6.11	10.47	3e-06	0.00056	FCGR2A	Fc fragment of IgG, low affinity IIa, receptor (CD32); Fc fragment of IgG, low affinity IIc, receptor for (CD32) (gene/pseudogene)
11732349_at	Hs.688335.1	8.89	5.52	10.33	1.46e-07	0.000286	LILRA6	leukocyte immunoglobulin-like receptor, subfamily A (with TM domain), member 6; leukocyte immunoglobulin-like receptor, subfamily B (with TM and ITIM domains), member 3
11716895_s_at	Hs.458485.1	13.57	10.2	10.32	0.000353	0.003725	ISG15	ISG15 ubiquitin-like modifier
11733584_a_at	Hs.710321.1	7.88	4.55	10.07	2.7e-05	0.001006	TM4SF19	transmembrane 4 L six family member 19; TM4SF19-TCTEX1D2 readthrough (NMD candidate)
11721090_at	Hs.164226.1	6.22	2.9	9.92	7.1e-05	0.001527	THBS1	thrombospondin 1
11750862_a_at	Hs.658712.2	6.2	2.9	9.85	1e-05	0.000743	ADGRE3	adhesion G protein-coupled receptor E3
11744000_a_at	Hs.81328.1	11.58	8.28	9.85	1.24e-07	0.000286	NFKBIA	nuclear factor of kappa light polypeptide gene enhancer in B-cells inhibitor, alpha
11754951_a_at	Hs.171426.7	12.3	9.01	9.82	5e-06	0.000654	NCOA7	nuclear receptor coactivator 7
11725496_a_at	Hs.99196.1	10.81	7.52	9.77	6e-05	0.001412	GPAT3	glycerol-3-phosphate acyltransferase 3
11724106_a_at	Hs.124840.1	8.41	5.15	9.55	2.4e-05	0.000963	BATF2	basic leucine zipper transcription factor, ATF-like 2
11721875_at	Hs.390594.1	10.62	7.37	9.46	3.22e-08	0.000177	SLC7A11	solute carrier family 7 (anionic amino acid transporter light chain, xc- system), member 11
11718916_a_at	Hs.166120.1	11.72	8.49	9.41	0.000165	0.002394	IRF7	interferon regulatory factor 7
11718927_a_at	Hs.535297.1	8.28	5.06	9.37	2.5e-05	0.000982	ARID5B	AT rich interactive domain 5B (MRF1-like)
11738903_a_at	Hs.710986.2	9.93	6.72	9.24	1.9e-05	0.000901	LILRA5	leukocyte immunoglobulin-like receptor, subfamily A (with TM domain), member 5
11728424_x_at	Hs.444407.1	10.91	7.71	9.22	2e-06	0.000537	PILRA	paired immunoglobin-like type 2 receptor alpha
11730556_s_at	Hs.125300.2	8.7	5.53	8.98	2.6e-05	0.000997	TRIM34	tripartite motif containing 34; TRIM6-TRIM34 readthrough
11759346_a_at	Hs.428214.1	9.32	6.16	8.97	0.000162	0.002368	MAML2	mastermind-like transcriptional coactivator 2
11721629_a_at	Hs.169487.1	11.17	8	8.96	6e-06	0.000674	MAFB	v-maf avian musculoaponeurotic fibrosarcoma oncogene homolog B
11745878_x_at	Hs.81328.2	11.82	8.66	8.95	4e-06	0.000612	NFKBIA	nuclear factor of kappa light polypeptide gene enhancer in B-cells inhibitor, alpha
11755928_s_at	Hs.83169.4	13.92	10.77	8.92	0.002473	0.013464	MMP1	matrix metallopeptidase 1
11748910_a_at	Hs.487046.7	10.84	7.69	8.87	5e-06	0.000658	LOC100129518	uncharacterized LOC100129518; superoxide dismutase 2, mitochondrial
11722370_a_at	Hs.501778.1	10.64	7.5	8.87	1.2e-05	0.000774	TRIM22	tripartite motif containing 22
11737123_a_at	Hs.664795.1	7.13	3.98	8.86	9e-06	0.000719	GPR82	G protein-coupled receptor 82
11735242_s_at	Hs.376289.1	8.37	5.22	8.83	2.6e-05	0.00099	ZC3H12C	zinc finger CCCH-type containing 12C
11730991_a_at	Hs.131431.1	11.18	8.05	8.74	4.4e-05	0.001246	EIF2AK2	eukaryotic translation initiation factor 2-alpha kinase 2
11736163_a_at	Hs.72901.2	7.62	4.49	8.73	2.5e-05	0.000978	CDKN2B	cyclin-dependent kinase inhibitor 2B (p15, inhibits CDK4)
11738388_s_at	Hs.37026.1	6.08	2.95	8.73	0.000123	0.002028	IFNA1	interferon, alpha 1; interferon, alpha 13
11724255_a_at	Hs.524760.2	9.67	6.54	8.73	7e-06	0.000676	OAS1	2'-5'-oligoadenylate synthetase 1
11719344_a_at	Hs.460.1	9.36	6.23	8.72	2.1e-05	0.000928	ATF3	activating transcription factor 3
11752577_at	HsAffx.102.1	12.84	9.72	8.7	9.25e-08	0.000269	FTH1	ferritin, heavy polypeptide 1
11720836_a_at	Hs.472270.1	10.56	7.45	8.64	2.7e-05	0.000997	RIN2	Ras and Rab interactor 2
11757894_x_at	Hs.81328.8	12.29	9.19	8.6	2.17e-07	0.00031	NFKBIA	nuclear factor of kappa light polypeptide gene enhancer in B-cells inhibitor, alpha
11758377_s_at	Hs.621817.1	6.98	3.88	8.55	9e-06	0.000719	TLR1	toll-like receptor 1
11751202_a_at	Hs.655613.2	9.04	5.96	8.46	3.2e-05	0.001085	C19orf66	chromosome 19 open reading frame 66
11757513_at	Hs.706101.1	12.18	9.1	8.45	2.1e-05	0.000935	NFKBIZ	nuclear factor of kappa light polypeptide gene enhancer in B-cells inhibitor, zeta
11725444_at	Hs.301921.1	10.05	6.99	8.36	3e-06	0.00056	CCR1	chemokine (C-C motif) receptor 1
11733240_at	Hs.449207.1	10.64	7.58	8.33	6.35e-07	0.000413	IRAK2	interleukin 1 receptor associated kinase 2
11743168_at	Hs.840.1	7.73	4.67	8.31	8.8e-05	0.001704	IDO1	indoleamine 2,3-dioxygenase 1
11731669_at	Hs.513440.1	9.08	6.04	8.26	6.12e-07	0.000413	GPR65	G protein-coupled receptor 65
11747499_a_at	Hs.643447.2	8.69	5.64	8.26	1.7e-05	0.00088	ICAM1	intercellular adhesion molecule 1
11728156_s_at	Hs.210586.1	11.56	8.54	8.13	4.54e-07	0.000379	LACC1	laccase (multicopper oxidoreductase) domain containing 1
11732433_s_at	Hs.1466.1	10.04	7.02	8.12	2.21e-08	0.000136	GK	glycerol kinase
11721762_a_at	Hs.278901.1	10.48	7.47	8.06	4e-06	0.000599	PIK3R5	phosphoinositide-3-kinase, regulatory subunit 5
11724424_at	Hs.8882.1	9.81	6.84	7.85	3.9e-05	0.001174	GPR68	G protein-coupled receptor 68
11757367_s_at	Hs.662180.1	8.66	5.7	7.82	5.9e-05	0.001398	HSPA6	heat shock 70kDa protein 6 (HSP70B'); heat shock 70kDa protein 7 (HSP70B)
11720202_at	Hs.484741.1	10.32	7.37	7.76	6.5e-05	0.001463	GMPR	guanosine monophosphate reductase
11755374_a_at	Hs.26663.4	10.96	8.02	7.7	1.5e-05	0.000849	HERC5	HECT and RLD domain containing E3 ubiquitin protein ligase 5
11719862_a_at	Hs.283022.1	9.05	6.12	7.63	9e-06	0.000719	TREM1	triggering receptor expressed on myeloid cells 1
11758263_s_at	Hs.599853.1	10.5	7.6	7.44	1e-05	0.000726	CYBB	cytochrome b-245, beta polypeptide
11732244_at	Hs.257352.1	9.48	6.59	7.39	2e-06	0.000553	APOL6	apolipoprotein L, 6
11726217_a_at	Hs.436023.1	8.28	5.41	7.34	1.2e-05	0.000776	PRDM1	PR domain containing 1, with ZNF domain
11754833_a_at	Hs.519033.3	10.52	7.64	7.33	8.76e-07	0.000481	TLR2	toll-like receptor 2
11715615_at	Hs.519162.1	8.06	5.19	7.3	0.000772	0.006092	BTG2	BTG family, member 2
11736555_s_at	Hs.655169.1	9.69	6.84	7.22	0.00015	0.002265	SLC2A14	solute carrier family 2 (facilitated glucose transporter), member 14; solute carrier family 2 (facilitated glucose transporter), member 3
11718861_a_at	Hs.655210.1	11.04	8.2	7.18	0.000436	0.004221	HCK	HCK proto-oncogene, Src family tyrosine kinase
11756306_a_at	Hs.518200.5	7.03	4.19	7.16	1.2e-05	0.000776	PARP9	poly(ADP-ribose) polymerase family member 9
11740896_s_at	Hs.597755.2	9.99	7.15	7.13	3.96e-07	0.000362	MIR22HG	MIR22 host gene
11724938_at	Hs.379912.1	9.97	7.15	7.07	2e-06	0.000537	DLL1	delta-like 1 (Drosophila)
11741256_s_at	Hs.659809.2	7.62	4.82	6.97	3.5e-05	0.001123	APOBEC3F	apolipoprotein B mRNA editing enzyme, catalytic polypeptide-like 3F
11755427_a_at	Hs.654555.3	7.5	4.69	6.97	2.8e-05	0.001016	GUCY1A2	guanylate cyclase 1, soluble, alpha 2
11727992_at	Hs.118958.1	9.94	7.18	6.81	5e-06	0.000658	STX11	syntaxin 11
11744796_a_at	Hs.481980.2	8	5.24	6.8	2.4e-05	0.00096	DAB2	Dab, mitogen-responsive phosphoprotein, homolog 2 (Drosophila)
11722796_a_at	Hs.411847.1	8.13	5.37	6.8	0.012842	0.045286	MAPK6	mitogen-activated protein kinase 6
11722015_at	Hs.412484.1	6.16	3.4	6.78	0.000297	0.00335	OLR1	oxidized low density lipoprotein (lectin-like) receptor 1
11758657_s_at	Hs.710031.1	7.78	5.04	6.65	8.1e-05	0.001627	PKIG	protein kinase (cAMP-dependent, catalytic) inhibitor gamma
11740140_a_at	Hs.143674.2	10.67	7.93	6.65	1.8e-05	0.000898	RASGRP3	RAS guanyl releasing protein 3 (calcium and DAG-regulated)
11726611_x_at	Hs.517617.1	8.76	6.03	6.62	5.37e-07	0.000408	MAFF	v-maf avian musculoaponeurotic fibrosarcoma oncogene homolog F
11758472_s_at	Hs.670518.1	7.1	4.37	6.62	0.009925	0.037474	RICTOR	RPTOR independent companion of MTOR, complex 2
11753445_a_at	Hs.517581.2	7.94	5.21	6.61	5.3e-05	0.001339	HMOX1	heme oxygenase 1
11745209_a_at	Hs.98259.3	5.68	2.95	6.61	0.000168	0.002407	SAMD4A	sterile alpha motif domain containing 4A
11744236_a_at	Hs.591710.1	9.19	6.47	6.59	1.9e-05	0.000912	DDX60	DEAD (Asp-Glu-Ala-Asp) box polypeptide 60
11736739_at	Hs.446235.1	10.23	7.52	6.53	2e-06	0.000547	CLEC5A	C-type lectin domain family 5, member A
11728720_at	Hs.654594.1	9.89	7.21	6.44	1e-06	0.00053	RHOH	ras homolog family member H
11724997_a_at	Hs.171182.1	9.44	6.76	6.43	3e-06	0.00056	CD86	CD86 molecule
11743036_s_at	Hs.28491.1	13.13	10.46	6.4	2.4e-05	0.000963	SAT1	spermidine/spermine N1-acetyltransferase 1
11757721_s_at	Hs.593170.1	9.67	7	6.38	1.8e-05	0.000898	CSRNP1	cysteine-serine-rich nuclear protein 1
11721815_a_at	Hs.58831.1	8.96	6.3	6.33	0.000394	0.003964	FCMR	Fc fragment of IgM receptor
11757351_a_at	Hs.352018.4	12.68	10.03	6.29	2.1e-05	0.000929	TAP1	transporter 1, ATP-binding cassette, sub-family B (MDR/TAP)
11724399_a_at	Hs.535011.1	10.15	7.5	6.28	9.84e-07	0.000481	DDX60L	DEAD (Asp-Glu-Ala-Asp) box polypeptide 60-like
11741911_a_at	Hs.62661.2	6.36	3.71	6.28	8.6e-05	0.001677	GBP3	guanylate binding protein 3
11725445_x_at	Hs.31210.1	9.22	6.57	6.27	0.000282	0.003262	BCL3	B-cell CLL/lymphoma 3
11719249_at	Hs.468908.1	10.97	8.32	6.27	1e-06	0.000481	MXD1	MAX dimerization protein 1
11741660_a_at	Hs.529984.3	9.31	6.67	6.21	1.7e-05	0.000887	TAGAP	T-cell activation RhoGTPase activating protein
11716697_at	Hs.391561.1	11.03	8.4	6.2	0.000124	0.002038	FABP4	fatty acid binding protein 4, adipocyte
11717800_a_at	Hs.9754.1	11.54	8.92	6.18	2e-06	0.000537	ATF5	activating transcription factor 5
11728265_a_at	Hs.655652.1	10.36	7.74	6.14	4e-05	0.001191	LILRB2	leukocyte immunoglobulin-like receptor, subfamily B (with TM and ITIM domains), member 2
11753034_a_at	Hs.371794.2	10.75	8.13	6.14	9e-06	0.000719	ZNFX1	zinc finger, NFX1-type containing 1
11729296_s_at	Hs.2936.1	6.74	4.12	6.12	0.000102	0.001826	MMP13	matrix metallopeptidase 13
11731663_a_at	Hs.445885.1	6.19	3.58	6.11	3e-05	0.001059	KIAA1217	KIAA1217
11719216_a_at	Hs.193842.1	9.79	7.18	6.07	7e-06	0.00068	TDRD7	tudor domain containing 7
11725917_s_at	Hs.591504.1	7.89	5.3	6.04	0.000356	0.003745	RNF19B	ring finger protein 19B
11722548_at	Hs.567284.1	8.37	5.78	6.01	1.2e-05	0.000776	HIVEP1	human immunodeficiency virus type I enhancer binding protein 1
11720844_at	Hs.511839.1	9.64	7.06	5.99	1e-06	0.000481	N4BP1	NEDD4 binding protein 1
11740957_x_at	Hs.244378.2	9.8	7.23	5.93	7.5e-05	0.001563	SLC2A6	solute carrier family 2 (facilitated glucose transporter), member 6
11724931_a_at	Hs.306178.1	11.12	8.55	5.92	5e-06	0.000642	MERTK	MER proto-oncogene, tyrosine kinase
11721897_a_at	Hs.55918.1	7.12	4.57	5.85	0.000545	0.004881	DHX58	DEXH (Asp-Glu-X-His) box polypeptide 58
11725138_at	Hs.19413.1	10.25	7.7	5.84	2.67e-09	0.000123	S100A12	S100 calcium binding protein A12
11728215_a_at	Hs.131704.1	7	4.46	5.82	2.5e-05	0.000983	NRP1	neuropilin 1
11758095_s_at	Hs.702183.1	9.03	6.49	5.8	2e-06	0.000553	FPR1	formyl peptide receptor 1
11727757_at	Hs.248156.1	8.72	6.19	5.8	0.002038	0.011712	OSM	oncostatin M
11746014_s_at	Hs.655201.1	11.79	9.26	5.78	3.31e-07	0.000348	NCF1	neutrophil cytosolic factor 1; neutrophil cytosolic factor 1B pseudogene; neutrophil cytosolic factor 1C pseudogene
11718419_at	Hs.433300.1	13.28	10.76	5.75	0.000127	0.00206	FCER1G	Fc fragment of IgE, high affinity I, receptor for; gamma polypeptide
11739503_at	Hs.719214.1	5.99	3.47	5.73	9.4e-05	0.001755	ABCA1	ATP binding cassette subfamily A member 1
11736020_a_at	Hs.332706.2	9.91	7.39	5.73	6e-06	0.000669	OPTN	optineurin
11723123_at	Hs.285666.1	7.79	5.27	5.73	1e-05	0.000726	SH3PXD2B	SH3 and PX domains 2B
11758419_s_at	Hs.694653.1	8.54	6.02	5.72	1.5e-05	0.000854	TMEM106A	transmembrane protein 106A
11718397_s_at	Hs.714791.1	11.49	8.99	5.66	2e-06	0.000553	JUN	jun proto-oncogene
11755219_a_at	Hs.2030.3	11.16	8.66	5.66	1.3e-05	0.000796	THBD	thrombomodulin
11754534_a_at	Hs.482660.4	8.83	6.35	5.6	3.35e-07	0.000348	ZFYVE16	zinc finger, FYVE domain containing 16
11728507_at	Hs.660766.1	9.22	6.75	5.56	6e-06	0.000668	LY96	lymphocyte antigen 96
11728267_s_at	Hs.655652.1	8.15	5.68	5.55	3.6e-05	0.001133	LILRB1	leukocyte immunoglobulin-like receptor, subfamily B (with TM and ITIM domains), member 1; leukocyte immunoglobulin-like receptor, subfamily B (with TM and ITIM domains), member 2
11753764_s_at	Hs.443577.3	9.81	7.34	5.55	1e-06	0.000481	TNFRSF21	tumor necrosis factor receptor superfamily, member 21
11743559_a_at	Hs.654514.4	10.28	7.81	5.53	0.000447	0.004291	PTPRC	protein tyrosine phosphatase, receptor type, C
11743475_a_at	Hs.248472.1	8.77	6.31	5.5	1.2e-05	0.000776	ITGAX	integrin alpha X
11726809_x_at	Hs.658514.1	8.23	5.79	5.43	7.6e-05	0.001578	SLC12A8	solute carrier family 12, member 8
11719487_a_at	Hs.497636.1	8.35	5.91	5.41	0.000126	0.002048	LAMB3	laminin, beta 3
11743596_a_at	Hs.127022.2	9.56	7.13	5.41	3e-06	0.000587	PTPRE	protein tyrosine phosphatase, receptor type, E
11752801_a_at	Hs.145150.5	9.15	6.72	5.4	3.9e-05	0.001177	SP110	SP110 nuclear body protein
11763367_at	Hs.104972.1	8.01	5.59	5.37	2.7e-05	0.001004	NABP1	nucleic acid binding protein 1
11746337_a_at	Hs.656471.3	6.35	3.93	5.35	0.003014	0.015516	AP1S2	adaptor-related protein complex 1 sigma 2 subunit
11753365_a_at	Hs.652230.2	6.53	4.12	5.33	0.000155	0.002307	DCSTAMP	dendrocyte expressed seven transmembrane protein
11726589_s_at	Hs.187866.2	10.16	7.75	5.32	0.01314	0.046035	NPTN	neuroplastin
11748400_s_at	Hs.631618.3	11.94	9.54	5.28	3e-06	0.00056	TPM4	tropomyosin 4
11735045_at	Hs.436360.1	6.87	4.47	5.27	0.000243	0.002981	ATP6V0D2	ATPase, H+ transporting, lysosomal 38kDa, V0 subunit d2
11754928_x_at	Hs.602086.4	8.6	6.2	5.27	2e-06	0.000537	MYOF	myoferlin
11717863_a_at	Hs.2128.1	11.03	8.63	5.25	1.1e-05	0.000754	DUSP5	dual specificity phosphatase 5
11753785_x_at	Hs.445999.2	11.25	8.87	5.19	1.1e-05	0.000754	DYNLT1	dynein, light chain, Tctex-type 1
11716048_at	Hs.444947.1	11.88	9.5	5.19	0.000575	0.005058	TRIB1	tribbles pseudokinase 1
11717413_a_at	Hs.463964.1	9.47	7.09	5.19	1e-06	0.000481	WIPI1	WD repeat domain, phosphoinositide interacting 1
11756803_a_at	Hs.709736.5	5.33	2.96	5.17	0.000259	0.003095	MS4A14	membrane-spanning 4-domains, subfamily A, member 14
11755147_s_at	Hs.530595.5	12.34	9.97	5.16	1.9e-05	0.000913	STAT2	signal transducer and activator of transcription 2
11726966_a_at	Hs.113916.1	8.72	6.36	5.12	0.000109	0.001905	CXCR5	chemokine (C-X-C motif) receptor 5
11715735_a_at	Hs.503709.1	8.41	6.06	5.1	2.7e-05	0.001007	TMEM123	transmembrane protein 123
11739149_a_at	Hs.580681.1	8.39	6.04	5.08	3e-06	0.00056	SAMHD1	SAM domain and HD domain 1
11715949_s_at	Hs.644125.1	8.45	6.12	5.05	8e-06	0.000696	KCTD12	potassium channel tetramerization domain containing 12
11724275_s_at	Hs.716411.1	11.67	9.33	5.04	6.5e-05	0.001466	TMEM158	transmembrane protein 158 (gene/pseudogene)
11724683_a_at	Hs.9688.1	9.95	7.62	5.01	3.2e-05	0.00109	CD300A	CD300a molecule
11755181_a_at	Hs.593995.9	9.6	7.28	5	8e-06	0.00069	TCF7L2	transcription factor 7-like 2 (T-cell specific, HMG-box)
11759184_at	Hs.584845.1	8.46	6.15	4.97	4.2e-05	0.001215	PLXNC1	plexin C1
11757624_s_at	Hs.602306.1	11.24	8.93	4.96	5e-06	0.000651	PARP12	poly(ADP-ribose) polymerase family member 12
11727045_at	Hs.28659.1	9.01	6.7	4.94	7e-06	0.00069	CNIH3	cornichon family AMPA receptor auxiliary protein 3
11738378_x_at	Hs.211575.1	5.27	2.97	4.92	0.000112	0.001934	IFNA2	interferon, alpha 2
11754116_x_at	Hs.422181.2	9.83	7.53	4.92	3e-06	0.00056	S100B	S100 calcium binding protein B
11759557_at	Hs.130746.2	8.21	5.91	4.91	8e-06	0.000693	BLZF1	basic leucine zipper nuclear factor 1
11722111_at	Hs.74870.1	10.66	8.37	4.89	0.000656	0.005491	HLX	H2.0-like homeobox
11739681_x_at	Hs.171189.1	9.5	7.22	4.88	7e-06	0.00068	AHR	aryl hydrocarbon receptor
11733956_at	Hs.490252.1	7.78	5.5	4.85	4.7e-05	0.001266	SPRR2F	small proline-rich protein 2F
11733214_a_at	Hs.709347.1	5.38	3.1	4.84	0.000119	0.001998	SLFN5	schlafen family member 5
11724859_s_at	Hs.23862.1	9.26	6.99	4.83	2.3e-05	0.000951	ACER3	alkaline ceramidase 3
11716733_at	Hs.436061.1	9.93	7.67	4.81	3e-06	0.000569	IRF1	interferon regulatory factor 1
11715532_a_at	Hs.634632.1	11.52	9.26	4.79	2.5e-05	0.000982	IFNGR2	interferon gamma receptor 2 (interferon gamma transducer 1)
11748775_a_at	Hs.488240.5	11.52	9.26	4.78	3.7e-05	0.001147	UPP1	uridine phosphorylase 1
11743412_at	Hs.499042.1	9.5	7.24	4.77	5.2e-05	0.001325	OTUD1	OTU deubiquitinase 1
11746324_a_at	Hs.136309.2	10.85	8.59	4.77	5.1e-05	0.001317	SH3GLB1	SH3-domain GRB2-like endophilin B1
11731804_s_at	Hs.101007.1	9.31	7.06	4.76	7e-06	0.000689	DCUN1D3	DCN1, defective in cullin neddylation 1, domain containing 3
11725228_a_at	Hs.16362.1	8.15	5.9	4.76	5.5e-05	0.001358	P2RY6	pyrimidinergic receptor P2Y, G-protein coupled, 6
11724951_s_at	Hs.656937.1	8.65	6.41	4.75	5e-05	0.001302	CPEB2	cytoplasmic polyadenylation element binding protein 2
11722725_a_at	Hs.592192.1	10.05	7.8	4.75	1e-06	0.000507	CSF2RB	colony stimulating factor 2 receptor, beta, low-affinity (granulocyte-macrophage)
11719240_at	Hs.591976.1	9.33	7.08	4.75	2.2e-05	0.000947	PANX1	pannexin 1
11718289_a_at	Hs.529449.1	8.02	5.78	4.74	2.2e-05	0.000949	APBB3	amyloid beta (A4) precursor protein-binding, family B, member 3
11748205_a_at	Hs.2375.3	9.26	7.02	4.72	1e-06	0.000481	ADGRE1	adhesion G protein-coupled receptor E1
11754810_a_at	Hs.536663.3	8.82	6.59	4.71	0.000251	0.003026	ITGB5	integrin beta 5
11718724_at	Hs.718495.1	5.18	2.94	4.7	1.6e-05	0.00086	ARRDC3	arrestin domain containing 3
11724662_a_at	Hs.469728.1	7.26	5.03	4.7	0.000708	0.005758	PAX8	paired box 8
11715487_a_at	Hs.719112.1	9.67	7.44	4.69	8e-06	0.000702	MCL1	myeloid cell leukemia 1
11739469_at	Hs.656298.1	9.01	6.79	4.68	4e-06	0.00062	TMEM87B	transmembrane protein 87B
11727163_a_at	Hs.470174.1	7.19	4.97	4.67	3.3e-05	0.001094	ACVR2A	activin A receptor type IIA
11751370_a_at	Hs.389733.2	7.99	5.77	4.65	2e-06	0.000553	RAB8B	RAB8B, member RAS oncogene family
11754587_a_at	Hs.390567.4	7.19	4.98	4.63	6.8e-05	0.001497	FYN	FYN proto-oncogene, Src family tyrosine kinase
11726479_a_at	Hs.926.1	12.46	10.25	4.63	6e-06	0.000669	MX2	MX dynamin-like GTPase 2
11733014_a_at	Hs.195642.1	8.35	6.14	4.62	2.6e-05	0.000988	RNF213	ring finger protein 213
11725514_a_at	Hs.465087.1	7.69	5.48	4.61	8e-06	0.00069	SMAD7	SMAD family member 7
11715689_a_at	Hs.520313.1	9.49	7.29	4.6	1e-05	0.000726	CD164	CD164 molecule, sialomucin
11723623_s_at	Hs.532357.1	8.82	6.62	4.6	2e-06	0.000539	TRIM21	tripartite motif containing 21
11721991_a_at	Hs.529488.1	7.85	5.65	4.59	6e-07	0.000411	SLC6A6	solute carrier family 6 (neurotransmitter transporter), member 6
11738327_a_at	Hs.42151.3	9.6	7.4	4.57	1.12e-07	0.000286	HNMT	histamine N-methyltransferase
11721243_a_at	Hs.570791.1	10.66	8.46	4.57	1e-05	0.000726	LAP3	leucine aminopeptidase 3
11720340_a_at	Hs.647024.1	8.19	6	4.57	3.8e-05	0.001157	STX1A	syntaxin 1A (brain)
11722141_at	Hs.654402.1	9.44	7.25	4.56	1.39e-07	0.000286	RELB	v-rel avian reticuloendotheliosis viral oncogene homolog B
11758537_s_at	Hs.611183.2	11.38	9.19	4.56	5.6e-05	0.001372	TRIM25	tripartite motif containing 25
11715251_at	g23238227	8.21	6.03	4.53	2e-06	0.000553	CHST7	carbohydrate (N-acetylglucosamine 6-O) sulfotransferase 7
11719415_a_at	Hs.194148.1	5.37	3.19	4.53	2e-06	0.000553	YES1	YES proto-oncogene 1, Src family tyrosine kinase
11754869_s_at	Hs.460645.2	10.4	8.22	4.53	1.6e-05	0.00086	ZNF267	zinc finger protein 267
11763472_x_at	Hs.632618.4	10.74	8.56	4.52	2.8e-05	0.00101	ZC3H12D	zinc finger CCCH-type containing 12D
11746180_a_at	Hs.126517.3	11	8.83	4.5	3.23e-07	0.000348	CD55	CD55 molecule, decay accelerating factor for complement (Cromer blood group)
11720208_a_at	Hs.1706.1	9.38	7.22	4.49	9e-06	0.000719	IRF9	interferon regulatory factor 9
11718157_s_at	Hs.591286.1	9.39	7.22	4.49	7.2e-05	0.001539	PTX3	pentraxin 3, long
11716551_s_at	Hs.250666.1	6.41	4.25	4.47	0.000129	0.002079	HES1	hes family bHLH transcription factor 1
11741076_a_at	Hs.2490.3	8.86	6.71	4.45	4e-05	0.001195	CASP1	caspase 1
11732276_x_at	Hs.514821.1	11.55	9.4	4.45	0.00017	0.002421	CCL5	chemokine (C-C motif) ligand 5
11737146_a_at	Hs.50640.1	6.91	4.75	4.45	0.000379	0.003878	SOCS1	suppressor of cytokine signaling 1
11758577_s_at	Hs.606676.1	6.36	4.21	4.44	5e-06	0.000658	ELOVL7	ELOVL fatty acid elongase 7
11716629_at	Hs.716489.1	10.11	7.96	4.44	1.62e-07	0.000286	IER5	immediate early response 5
11721241_at	Hs.56663.1	10.88	8.74	4.41	3e-06	0.000583	OLIG1	oligodendrocyte transcription factor 1
11715898_a_at	Hs.355141.1	9.24	7.1	4.41	2.3e-05	0.000958	TNIP1	TNFAIP3 interacting protein 1
11716631_s_at	Hs.594481.1	13.42	11.28	4.4	0.000122	0.00202	SERPINB2	serpin peptidase inhibitor, clade B (ovalbumin), member 2
11737791_s_at	Hs.474740.2	5.97	3.83	4.38	0.000138	0.002156	APOL1	apolipoprotein L1; apolipoprotein L, 2
11719367_a_at	Hs.709337.1	10.9	8.77	4.37	9e-06	0.000719	PLEKHO2	pleckstrin homology domain containing, family O member 2
11735710_s_at	Hs.473341.1	11.88	9.75	4.37	9.6e-07	0.000481	SAMSN1	SAM domain, SH3 domain and nuclear localization signals 1
11756376_a_at	Hs.462316.4	9.01	6.88	4.37	0.013117	0.045983	TTC19	tetratricopeptide repeat domain 19
11716796_s_at	Hs.380250.1	11.85	9.73	4.36	5e-06	0.000654	IFI16	interferon, gamma-inducible protein 16
11720644_a_at	Hs.514412.1	10.06	7.95	4.33	0.004018	0.019129	PECAM1	platelet/endothelial cell adhesion molecule 1
11743748_a_at	Hs.632179.3	9.65	7.54	4.31	2.44e-07	0.000335	LAT	linker for activation of T-cells
11716095_s_at	Hs.4055.1	11.47	9.37	4.29	0.000305	0.003397	KLF6	Kruppel-like factor 6
11757700_a_at	Hs.525093.5	6.09	4	4.28	4.6e-05	0.001251	NDFIP2	Nedd4 family interacting protein 2
11717090_a_at	Hs.2178.1	8.92	6.83	4.26	1.2e-05	0.000785	HIST2H2BE	histone cluster 2, H2be
11749171_a_at	Hs.474388.3	8.01	5.92	4.26	4.6e-05	0.001253	UPB1	ureidopropionase, beta
11733439_a_at	Hs.513726.2	5.33	3.24	4.25	0.000584	0.005107	GBP5	guanylate binding protein 5
11718807_at	Hs.256278.1	11.18	9.1	4.22	4e-06	0.00063	TNFRSF1B	tumor necrosis factor receptor superfamily, member 1B
11729424_s_at	Hs.535713.1	7.08	5.01	4.19	8.5e-05	0.001668	CCRL2	chemokine (C-C motif) receptor-like 2
11716148_a_at	Hs.654708.1	9.65	7.59	4.18	7e-06	0.00068	TRAF3IP2	TRAF3 interacting protein 2
11732469_at	Hs.632790.1	7.38	5.32	4.16	0.000476	0.004459	IL3RA	interleukin 3 receptor, alpha (low affinity)
11738431_at	Hs.73890.1	5.37	3.32	4.15	6.3e-05	0.001441	IFNA8	interferon, alpha 8
11745015_a_at	Hs.369056.5	9.93	7.87	4.15	5e-06	0.000658	SP100	SP100 nuclear antigen
11723173_at	Hs.150725.1	6.08	4.05	4.1	0.001729	0.010455	IL17RD	interleukin 17 receptor D
11739478_s_at	Hs.577252.1	7.28	5.25	4.1	0.000584	0.005107	SBF2	SET binding factor 2
11734726_x_at	Hs.388733.1	9.92	7.89	4.08	1e-06	0.000533	PNPT1	polyribonucleotide nucleotidyltransferase 1
11740396_a_at	Hs.631573.2	8.49	6.46	4.07	1.7e-05	0.000886	NLRP12	NLR family, pyrin domain containing 12
11750552_s_at	Hs.2490.8	10.48	8.46	4.05	0.00017	0.002425	CARD16	caspase recruitment domain family, member 16; caspase 1
11736477_a_at	Hs.192221.1	6.82	4.81	4.05	0.000586	0.005121	ELL2	elongation factor, RNA polymerase II, 2
11739489_a_at	Hs.437241.1	9.2	7.18	4.04	0.000125	0.002045	ATP10D	ATPase, class V, type 10D
11752771_a_at	Hs.287537.4	5.43	3.42	4.04	3e-06	0.00056	CHST15	carbohydrate (N-acetylgalactosamine 4-sulfate 6-O) sulfotransferase 15
11755756_a_at	Hs.652741.2	6.91	4.9	4.04	0.000133	0.002114	NHSL1	NHS-like 1
11729561_a_at	Hs.50823.2	11.79	9.78	4.02	5e-06	0.000654	AHRR	aryl-hydrocarbon receptor repressor
11719394_a_at	Hs.403933.1	7.11	5.11	4.02	0.001133	0.007876	FBXO32	F-box protein 32
11733799_a_at	Hs.24030.1	9.93	7.93	4.01	6.3e-05	0.00144	SLC31A2	solute carrier family 31 (copper transporter), member 2
11724738_a_at	Hs.120949.1	9.29	7.29	4	4.3e-05	0.001229	CD36	CD36 molecule (thrombospondin receptor)
11724095_a_at	Hs.198072.1	10.02	8.02	3.99	0.000199	0.002649	PDE4B	phosphodiesterase 4B, cAMP-specific
11757991_s_at	Hs.597999.1	8.71	6.72	3.98	8e-06	0.000704	ANKRD12	ankyrin repeat domain 12
11718399_s_at	Hs.517033.1	8.25	6.26	3.98	2e-06	0.000551	TGM2	transglutaminase 2
11757701_s_at	Hs.599991.1	6.71	4.72	3.97	0.000315	0.003459	VAMP4	vesicle associated membrane protein 4
11718318_a_at	Hs.97199.1	8.83	6.84	3.96	4e-06	0.000618	CD93	CD93 molecule
11718265_a_at	Hs.714621.1	11.16	9.18	3.95	4.5e-05	0.001246	SMAD3	SMAD family member 3
11746280_a_at	Hs.436977.3	8.8	6.82	3.93	5e-06	0.000654	SYTL3	synaptotagmin-like 3
11726876_a_at	Hs.526464.2	9.14	7.17	3.92	3.7e-05	0.001145	PML	promyelocytic leukemia
11718432_a_at	Hs.193133.1	8.45	6.48	3.92	1.3e-05	0.000796	SASH1	SAM and SH3 domain containing 1
11746079_a_at	Hs.513578.2	6.09	4.12	3.91	0.013981	0.048293	ADCY7	adenylate cyclase 7
11724836_at	Hs.444099.1	9.62	7.66	3.9	2.2e-05	0.000946	NCEH1	neutral cholesterol ester hydrolase 1
11735249_x_at	Hs.662198.1	10.36	8.39	3.9	4e-06	0.00061	SP140L	SP140 nuclear body protein-like
11734162_a_at	Hs.125962.2	8.51	6.55	3.9	0.000473	0.004441	TFEC	transcription factor EC
11735044_x_at	Hs.370515.2	9.89	7.93	3.9	1.6e-05	0.00086	TRIM5	tripartite motif containing 5
11720146_a_at	Hs.380277.1	11.03	9.07	3.89	4.04e-08	0.000186	DAPK1	death-associated protein kinase 1
11754630_a_at	Hs.119878.3	10.03	8.07	3.89	2.5e-05	0.000982	MLKL	mixed lineage kinase domain-like
11716913_a_at	Hs.7946.1	6.91	4.95	3.87	6.7e-05	0.001487	MTUS1	microtubule associated tumor suppressor 1
11738892_a_at	Hs.133892.4	7.81	5.86	3.87	0.000258	0.003089	TPM1	tropomyosin 1 (alpha)
11715893_s_at	Hs.532634.1	7.25	5.31	3.85	0.000101	0.001818	IFI27	interferon, alpha-inducible protein 27
11742737_a_at	Hs.495704.1	11.2	9.25	3.84	3e-05	0.001054	RAB9A	RAB9A, member RAS oncogene family
11758506_s_at	Hs.665243.1	10.83	8.89	3.83	1.4e-05	0.000821	RNF13	ring finger protein 13
AFFX-HUMISGF3A/M97935_3_at	AFFX-HUMISGF3A/M97935_3	12.45	10.51	3.83	2.7e-05	0.001003	STAT1	signal transducer and activator of transcription 1
11736647_s_at	Hs.638121.2	7.62	5.68	3.82	0.008834	0.034396	CRK	v-crk avian sarcoma virus CT10 oncogene homolog
11751342_a_at	Hs.372914.3	6.81	4.88	3.82	0.007465	0.030324	NDRG1	N-myc downstream regulated 1
11755507_x_at	Hs.163893.5	5.68	3.75	3.82	0.00951	0.0363	PICALM	phosphatidylinositol binding clathrin assembly protein
11729996_a_at	Hs.663548.1	9.4	7.46	3.82	7e-05	0.001514	SLFN12	schlafen family member 12
11756839_x_at	Hs.133512.3	9.13	7.2	3.82	2e-05	0.000923	ZC3HAV1	zinc finger CCCH-type, antiviral 1
11740872_a_at	Hs.530735.2	7.93	6	3.81	1.5e-05	0.000849	MS4A7	membrane-spanning 4-domains, subfamily A, member 7
11718647_at	Hs.470316.1	8.57	6.64	3.8	5.8e-05	0.001389	ACVR1	activin A receptor type I
11753362_a_at	Hs.716489.2	8.5	6.57	3.8	0.000557	0.004954	IER5	immediate early response 5
11724013_a_at	Hs.496383.1	10.77	8.85	3.8	8.41e-07	0.000481	SOAT1	sterol O-acyltransferase 1
11722449_x_at	Hs.592212.1	8.85	6.93	3.8	2.1e-05	0.000929	TYMP	thymidine phosphorylase
11721347_a_at	Hs.718450.1	5.06	3.14	3.79	0.000587	0.005125	MPEG1	macrophage expressed 1
11725411_at	Hs.585374.1	8.81	6.89	3.79	2.5e-05	0.000982	NAV1	neuron navigator 1
11749579_a_at	Hs.349656.2	9.74	7.82	3.79	8.7e-05	0.001692	SCARB2	scavenger receptor class B, member 2
11719523_s_at	Hs.252682.1	11.13	9.21	3.79	2e-06	0.000541	TOR1B	torsin family 1, member B (torsin B)
11727181_a_at	Hs.581632.1	5.99	4.07	3.78	4.2e-05	0.001217	SKIL	SKI-like proto-oncogene
11737050_x_at	Hs.1570.2	9.16	7.25	3.76	2.79e-07	0.000348	HRH1	histamine receptor H1
11715419_at	Hs.521903.1	9.31	7.4	3.75	9.8e-05	0.001789	LY6E	lymphocyte antigen 6 complex, locus E
11720510_a_at	Hs.660143.1	9.08	7.18	3.74	0.000476	0.004459	APOBEC3G	apolipoprotein B mRNA editing enzyme, catalytic polypeptide-like 3G
11717561_s_at	Hs.518201.1	11.08	9.18	3.74	8.6e-05	0.001677	DTX3L	deltex 3 like, E3 ubiquitin ligase
11724188_x_at	Hs.348609.1	8.9	6.99	3.74	2.7e-05	0.000997	PARP10	poly(ADP-ribose) polymerase family member 10
11721049_at	Hs.131342.1	6.16	4.26	3.73	5e-06	0.000643	CCL26	chemokine (C-C motif) ligand 26
11742889_at	Hs.464419.1	9.09	7.19	3.73	2.8e-05	0.001023	FBXO6	F-box protein 6
11761102_x_at	Hs.659872.9	10.1	8.21	3.72	0.000327	0.003547	FCAR	Fc fragment of IgA receptor
11736329_a_at	Hs.298885.1	8.95	7.06	3.71	0.000802	0.006255	ACOT9	acyl-CoA thioesterase 9
11736564_at	Hs.195403.1	6.84	4.95	3.71	0.000202	0.002669	DOCK5	dedicator of cytokinesis 5
11719898_s_at	Hs.799.1	10.19	8.3	3.7	4e-06	0.000636	HBEGF	heparin-binding EGF-like growth factor
11716717_a_at	Hs.494457.1	10.4	8.51	3.7	3e-06	0.00056	NINJ1	ninjurin 1
11723095_a_at	Hs.578973.1	9.8	7.92	3.69	1.33e-07	0.000286	CYLD	cylindromatosis (turban tumor syndrome)
11729747_a_at	Hs.504035.1	9.47	7.58	3.69	1e-05	0.000726	IL10RA	interleukin 10 receptor, alpha
11757578_x_at	Hs.502659.6	11	9.12	3.69	7e-06	0.000689	RHOC	ras homolog family member C
11731303_a_at	Hs.497822.2	8.84	6.96	3.68	1.4e-05	0.000816	DUSP10	dual specificity phosphatase 10
11743855_a_at	Hs.274184.1	7.68	5.81	3.67	0.001028	0.007374	TFE3	transcription factor binding to IGHM enhancer 3
11718323_at	Hs.593373.1	6.45	4.58	3.66	0.000382	0.003889	ACAP2	ArfGAP with coiled-coil, ankyrin repeat and PH domains 2
11723195_x_at	Hs.650174.1	12.36	10.49	3.66	3.47e-07	0.000348	HLA-E	major histocompatibility complex, class I, E
11733599_s_at	Hs.591142.1	10.32	8.44	3.66	2.4e-05	0.000965	METRNL	meteorin, glial cell differentiation regulator-like
11720263_a_at	Hs.166017.1	8.58	6.71	3.65	4e-06	0.000605	MITF	microphthalmia-associated transcription factor
11716662_at	Hs.440025.1	10.91	9.04	3.64	2e-06	0.000553	SUSD6	sushi domain containing 6
11716835_a_at	Hs.289347.1	10.06	8.21	3.6	4e-06	0.000599	DHRS3	dehydrogenase/reductase (SDR family) member 3
11719042_s_at	Hs.268785.1	11.4	9.55	3.59	1.8e-05	0.000888	ACSL4	acyl-CoA synthetase long-chain family member 4
11719260_x_at	Hs.594444.1	9.57	7.72	3.59	3e-06	0.000584	LMNA	lamin A/C
11739796_a_at	Hs.464157.2	9.35	7.51	3.59	4.8e-05	0.001273	RHBDF2	rhomboid 5 homolog 2 (Drosophila)
11719258_at	Hs.29344.1	8.63	6.79	3.59	4.2e-05	0.001218	TICAM1	toll-like receptor adaptor molecule 1
11721013_a_at	Hs.446091.1	9.17	7.33	3.59	0.006826	0.028352	WTAP	Wilms tumor 1 associated protein
11745635_a_at	Hs.34024.2	7.15	5.31	3.58	8.6e-05	0.001683	TNIK	TRAF2 and NCK interacting kinase
11746025_a_at	Hs.631749.2	7.86	6.02	3.57	4e-06	0.000618	MILR1	mast cell immunoglobulin-like receptor 1
11738053_x_at	Hs.466871.1	12.95	11.11	3.57	8.09e-07	0.000479	PLAUR	plasminogen activator, urokinase receptor
11745114_a_at	Hs.531619.8	8.87	7.04	3.56	4e-06	0.000612	ADGRE2	adhesion G protein-coupled receptor E2
11720030_a_at	Hs.516726.1	5	3.16	3.56	0.000255	0.003066	SCG2	secretogranin II
11749222_s_at	Hs.658149.3	6.5	4.67	3.55	0.003641	0.017781	BANP	BTG3 associated nuclear protein; RRN3 homolog, RNA polymerase I transcription factor pseudogene 2
11732181_x_at	Hs.709174.1	9.78	7.96	3.54	5.8e-05	0.001396	PTAFR	platelet-activating factor receptor
11719338_s_at	Hs.516866.1	8.19	6.37	3.54	3.3e-05	0.001094	SLC23A2	solute carrier family 23 (ascorbic acid transporter), member 2
11731953_a_at	Hs.370636.2	6	4.18	3.54	8e-05	0.001617	SLC4A8	solute carrier family 4, sodium bicarbonate cotransporter, member 8
11749517_x_at	Hs.523774.3	7.53	5.71	3.53	6e-05	0.001412	EHD1	EH domain containing 1
11722778_s_at	Hs.190977.2	5.03	3.21	3.53	0.000247	0.003005	ENPP2	ectonucleotide pyrophosphatase/phosphodiesterase 2
11719531_a_at	Hs.591033.1	7.15	5.34	3.53	0.000319	0.003489	MMP19	matrix metallopeptidase 19
11759498_at	Hs.467769.1	5.53	3.71	3.52	4.3e-05	0.001224	FAM49A	family with sequence similarity 49, member A
11737545_a_at	Hs.659437.1	4.53	2.72	3.51	0.000203	0.002684	DGKH	diacylglycerol kinase, eta
11736113_at	Hs.486458.1	8.59	6.78	3.5	1.7e-05	0.000886	ARHGAP18	Rho GTPase activating protein 18
11743916_a_at	Hs.715623.1	9.59	7.78	3.5	3e-06	0.000583	NPC1	Niemann-Pick disease, type C1
11734035_a_at	Hs.99855.1	11.68	9.88	3.48	2e-06	0.000551	FPR2	formyl peptide receptor 2
11741306_a_at	Hs.663616.1	5.81	4.02	3.48	6.6e-05	0.001473	SAMD8	sterile alpha motif domain containing 8
11752201_s_at	Hs.632549.7	6.19	4.39	3.48	0.001074	0.007593	SP140	SP140 nuclear body protein; SP140 nuclear body protein-like
11740429_s_at	Hs.435103.1	9.87	8.07	3.47	0.000126	0.00205	XRN1	5'-3' exoribonuclease 1
11720860_s_at	Hs.476402.1	9	7.21	3.46	3.3e-05	0.001092	ARHGEF3	Rho guanine nucleotide exchange factor 3
11737749_a_at	Hs.510078.3	6.96	5.17	3.46	0.001392	0.009037	SGK1	serum/glucocorticoid regulated kinase 1
11728056_a_at	Hs.5353.1	6.98	5.19	3.45	8.3e-05	0.001653	CASP10	caspase 10
11744101_s_at	Hs.719083.1	8.62	6.83	3.45	0.00038	0.003884	NAPA	N-ethylmaleimide-sensitive factor attachment protein, alpha
11734307_at	Hs.193717.1	7.38	5.6	3.44	0.000761	0.006033	IL10	interleukin 10
11718554_a_at	Hs.631858.1	9.47	7.68	3.44	0.000128	0.002069	MCOLN1	mucolipin 1
11726465_a_at	Hs.281342.1	8.21	6.44	3.42	5.5e-05	0.001361	ADORA3	adenosine A3 receptor; transmembrane and immunoglobulin domain containing 3
11718631_at	Hs.269898.1	9.49	7.71	3.42	1.8e-05	0.000888	SERTAD1	SERTA domain containing 1
11722610_a_at	Hs.22065.1	8.39	6.62	3.41	1.8e-05	0.000893	CDC42SE1	CDC42 small effector 1
11741195_x_at	Hs.711362.1	9.22	7.45	3.41	8.5e-05	0.001671	SIGLEC14	sialic acid binding Ig-like lectin 14
11733687_s_at	Hs.24553.2	8.25	6.48	3.41	2.6e-05	0.000988	STRA6	stimulated by retinoic acid 6
11715687_x_at	Hs.518609.1	10.41	8.64	3.4	0.006704	0.027965	ARPC5	actin related protein 2/3 complex subunit 5
11737841_a_at	Hs.301696.1	8.98	7.21	3.4	3.6e-07	0.000348	FAM214B	family with sequence similarity 214, member B
11759037_s_at	Hs.532082.1	8.04	6.27	3.4	0.00017	0.00242	IL6ST	interleukin 6 signal transducer
11742795_at	Hs.525232.1	9.38	7.61	3.4	3e-06	0.00056	LRP10	LDL receptor related protein 10
11758876_at	Hs.484195.1	7.14	5.38	3.39	9.8e-05	0.001793	CREBRF	CREB3 regulatory factor
11739226_s_at	Hs.113577.2	8.36	6.6	3.39	4.5e-05	0.001246	NF1	neurofibromin 1
11756358_a_at	Hs.632415.2	8.09	6.33	3.39	5.7e-05	0.001378	PLK3	polo-like kinase 3
11717758_x_at	Hs.6906.1	8.01	6.25	3.39	1.7e-05	0.00088	RALA	v-ral simian leukemia viral oncogene homolog A (ras related)
11758126_s_at	Hs.474479.1	10.17	8.41	3.38	3e-06	0.00056	EAF1	ELL associated factor 1
11731494_a_at	Hs.632272.1	8.24	6.49	3.38	0.008197	0.03254	ITCH	itchy E3 ubiquitin protein ligase
11724357_a_at	Hs.21213.1	9.25	7.49	3.38	5e-06	0.000658	MYO5A	myosin VA
11757532_s_at	Hs.707061.1	10.07	8.32	3.38	8.24e-07	0.000479	RBM47	RNA binding motif protein 47
11718204_a_at	Hs.419259.1	8.91	7.15	3.38	0.001869	0.011035	REC8	REC8 meiotic recombination protein
11722910_s_at	Hs.371427.1	9.62	7.87	3.37	0.000155	0.002307	CYP2R1	cytochrome P450, family 2, subfamily R, polypeptide 1
11719154_a_at	Hs.525634.1	9.08	7.33	3.37	9.4e-05	0.001755	DRAM1	DNA-damage regulated autophagy modulator 1
11715739_s_at	Hs.405156.1	7.19	5.43	3.37	0.000136	0.002136	PLPP3	phospholipid phosphatase 3
11717057_x_at	Hs.330384.1	11.03	9.28	3.36	2e-06	0.000537	CORO1C	coronin, actin binding protein, 1C
11744034_a_at	Hs.515469.1	9.69	7.95	3.36	0.013774	0.047739	VASP	vasodilator-stimulated phosphoprotein
11719987_a_at	Hs.406460.1	7.71	5.96	3.35	0.010368	0.038723	CCDC117	coiled-coil domain containing 117
11722403_a_at	Hs.438824.1	9.35	7.61	3.35	4.1e-05	0.001201	PLEKHO1	pleckstrin homology domain containing, family O member 1
11751225_s_at	Hs.520937.9	7.95	6.21	3.34	0.009808	0.037114	CSF2RA	colony stimulating factor 2 receptor, alpha, low-affinity (granulocyte-macrophage)
11738268_a_at	Hs.269127.1	5.73	3.99	3.34	0.002572	0.013872	FAM122C	family with sequence similarity 122C
11737748_a_at	Hs.151413.1	6.84	5.11	3.34	7.1e-05	0.001517	GMFB	glia maturation factor, beta
11743675_x_at	Hs.159472.5	8.5	6.77	3.33	4.94e-08	0.000186	ABL2	ABL proto-oncogene 2, non-receptor tyrosine kinase
11755758_s_at	Hs.528836.8	9.93	8.19	3.33	6.4e-05	0.001451	NLRC5	NLR family, CARD domain containing 5
11743012_at	Hs.269775.1	7.63	5.9	3.33	0.002291	0.012727	TAB2	TGF-beta activated kinase 1/MAP3K7 binding protein 2
11726369_at	Hs.154276.1	10.79	9.06	3.32	4e-06	0.000618	BACH1	BTB and CNC homology 1, basic leucine zipper transcription factor 1; GRIK1 antisense RNA 2
11731039_s_at	Hs.524117.1	9.62	7.89	3.32	5.4e-05	0.001349	IL15RA	interleukin 15 receptor, alpha
11721291_a_at	Hs.62192.1	8.51	6.79	3.31	0.000435	0.004218	F3	coagulation factor III (thromboplastin, tissue factor)
11758873_a_at	Hs.44227.1	7.62	5.9	3.31	0.000424	0.004151	HPSE	heparanase
11718986_a_at	Hs.523847.1	12.52	10.79	3.3	0.000165	0.002389	IFI6	interferon, alpha-inducible protein 6
11747047_a_at	Hs.222802.4	5.64	3.91	3.3	0.000579	0.005081	MAP3K7CL	MAP3K7 C-terminal like
11739553_a_at	Hs.462214.2	11.59	9.87	3.29	1.8e-05	0.000888	GAS7	growth arrest-specific 7
11736244_s_at	Hs.699831.1	6.38	4.67	3.29	0.001137	0.007898	HIST1H2AC	histone cluster 1, H2ac
11753055_s_at	Hs.369920.5	10	8.28	3.29	0.006113	0.026073	RAP1B	RAP1B, member of RAS oncogene family; RAP1B, member of RAS oncogene family pseudogene
11742689_a_at	Hs.653135.1	9.86	8.15	3.29	7.7e-05	0.001591	SRA1	steroid receptor RNA activator 1
11739975_at	Hs.250693.1	7.09	5.37	3.29	0.00012	0.002005	ZNF117	zinc finger protein 117
11749555_a_at	Hs.145442.2	9.34	7.62	3.28	0.011558	0.04189	MAP2K1	mitogen-activated protein kinase kinase 1
11726042_a_at	Hs.88297.1	8.64	6.93	3.28	8.2e-05	0.001633	STK17B	serine/threonine kinase 17b
11741290_a_at	Hs.129708.2	6.71	5	3.28	8e-06	0.000693	TNFSF14	tumor necrosis factor (ligand) superfamily, member 14
11728699_at	Hs.471119.1	8.95	7.24	3.27	8.1e-05	0.001627	BMPR2	bone morphogenetic protein receptor type II
11754405_s_at	Hs.595507.1	11.1	9.39	3.27	9e-06	0.000712	CLIC4	chloride intracellular channel 4
11744465_x_at	Hs.631593.2	9.58	7.87	3.27	9e-05	0.001722	PPP1R15A	protein phosphatase 1, regulatory subunit 15A
11742803_at	Hs.552.1	8.69	6.98	3.27	8e-06	0.000702	SRD5A1	steroid-5-alpha-reductase, alpha polypeptide 1 (3-oxo-5 alpha-steroid delta 4-dehydrogenase alpha 1)
11719995_a_at	Hs.444213.1	6.41	4.7	3.27	0.002431	0.013295	TLE4	transducin-like enhancer of split 4
11720532_s_at	Hs.493639.1	10.38	8.67	3.26	1.2e-05	0.000771	C9orf72	chromosome 9 open reading frame 72
11728716_x_at	Hs.89714.1	5.04	3.33	3.26	0.000476	0.004458	CXCL5	chemokine (C-X-C motif) ligand 5
11730551_a_at	Hs.56045.1	7.89	6.19	3.26	6.2e-05	0.001422	STAC	SH3 and cysteine rich domain
11755079_a_at	Hs.656294.2	8.84	7.13	3.26	3.1e-05	0.001063	ZC3H12A	zinc finger CCCH-type containing 12A
11731678_s_at	Hs.134742.1	10.47	8.77	3.25	2.5e-05	0.000983	FAM20C	family with sequence similarity 20, member C
11723092_at	Hs.652441.1	10.55	8.85	3.25	1.4e-05	0.000829	FNIP2	folliculin interacting protein 2
11759141_at	Hs.329266.1	10.23	8.53	3.25	5.5e-05	0.001361	HIP1	huntingtin interacting protein 1
11725966_a_at	Hs.654470.1	7.59	5.9	3.24	0.000882	0.006651	ITGB7	integrin beta 7
11748733_a_at	Hs.530053.2	8.54	6.85	3.24	4e-05	0.001188	KCTD7	potassium channel tetramerization domain containing 7; RAB guanine nucleotide exchange factor (GEF) 1
11756412_a_at	Hs.84753.7	9.25	7.55	3.24	0.007338	0.029922	NT5DC2	5'-nucleotidase domain containing 2
11721337_a_at	Hs.497873.1	10.79	9.1	3.24	1.2e-05	0.000776	WDR26	WD repeat domain 26
11741017_s_at	Hs.19121.1	7.48	5.79	3.23	0.006044	0.025841	AP2A2	adaptor-related protein complex 2, alpha 2 subunit
11733121_s_at	Hs.131179.1	4.12	2.43	3.23	0.001585	0.009884	DAZL	deleted in azoospermia-like
11725641_at	Hs.465374.1	10.29	8.6	3.23	0.00013	0.002081	EFHD2	EF-hand domain family member D2
11736701_at	Hs.302442.1	6.86	5.17	3.23	1.2e-05	0.000785	RBM43	RNA binding motif protein 43
11725240_at	Hs.43388.1	4.87	3.18	3.23	0.00257	0.013864	RTP4	receptor (chemosensory) transporter protein 4
11739387_at	Hs.576497.1	8.92	7.23	3.22	0.000476	0.004459	CDC73	cell division cycle 73
11716523_at	Hs.112405.1	13.07	11.39	3.22	1.8e-05	0.000898	S100A9	S100 calcium binding protein A9
11758500_s_at	Hs.671193.1	6.22	4.54	3.22	0.000949	0.006995	TMEM140	transmembrane protein 140
11731273_a_at	Hs.121495.1	8.27	6.58	3.21	1.1e-05	0.000748	KCNE1	potassium channel, voltage gated subfamily E regulatory beta subunit 1; putative uncharacterized protein LOC388820
11742746_a_at	Hs.3416.1	13.27	11.59	3.21	6e-06	0.000668	PLIN2	perilipin 2
11744488_a_at	Hs.298885.3	10.5	8.83	3.2	2e-06	0.000537	ACOT9	acyl-CoA thioesterase 9
11759566_a_at	Hs.496969.2	8.2	6.52	3.2	9e-06	0.000712	NPL	N-acetylneuraminate pyruvate lyase (dihydrodipicolinate synthase)
11743474_a_at	Hs.660577.1	12.57	10.89	3.2	7e-06	0.00068	SMIM4	small integral membrane protein 4
11720350_a_at	Hs.522401.1	9.38	7.71	3.19	8.5e-05	0.001672	FAM129B	family with sequence similarity 129, member B
11749121_a_at	Hs.708195.5	6.52	4.85	3.19	0.007811	0.031352	IFNAR2	interferon (alpha, beta and omega) receptor 2
11723730_at	Hs.229335.1	9.18	7.51	3.19	0.000209	0.002727	KREMEN1	kringle containing transmembrane protein 1
11735201_x_at	Hs.391463.1	8.51	6.83	3.19	1.2e-05	0.000776	N4BP2	NEDD4 binding protein 2
11733841_a_at	Hs.591198.2	9.67	8	3.18	1.5e-05	0.00084	EVI2A	ecotropic viral integration site 2A
11728152_a_at	Hs.591797.2	7.99	6.32	3.18	3.4e-05	0.001102	HIST1H2BD	histone cluster 1, H2bd
11720957_a_at	Hs.321045.1	9.64	7.97	3.17	9e-06	0.000712	IKBKE	inhibitor of kappa light polypeptide gene enhancer in B-cells, kinase epsilon
11736065_x_at	Hs.507102.1	7.11	5.44	3.17	0.000188	0.002566	P2RX7	purinergic receptor P2X, ligand gated ion channel, 7
11719259_s_at	Hs.705454.1	6.18	4.51	3.17	0.002992	0.015437	SPSB1	splA/ryanodine receptor domain and SOCS box containing 1
11718841_s_at	Hs.624.1	13.9	12.24	3.16	0.000119	0.001999	CXCL8	chemokine (C-X-C motif) ligand 8
11749246_a_at	Hs.76753.3	8.22	6.56	3.16	0.002186	0.012297	ENG	endoglin
11715347_s_at	Hs.523443.1	4.91	3.25	3.16	0.000299	0.003363	HBB	hemoglobin, beta
11721414_s_at	Hs.511175.1	8.33	6.67	3.16	0.000187	0.002559	TMEM62	transmembrane protein 62
11741099_a_at	Hs.523968.2	8.26	6.6	3.16	0.007771	0.031235	TP53BP2	tumor protein p53 binding protein 2
11756170_a_at	Hs.495961.4	7.77	6.11	3.15	6.9e-05	0.001511	CXorf38	chromosome X open reading frame 38
11718096_a_at	Hs.268675.1	8.23	6.58	3.15	2.2e-05	0.000941	MEF2A	myocyte enhancer factor 2A
11719902_a_at	Hs.369039.1	11.52	9.87	3.15	4.4e-05	0.001246	PHF11	PHD finger protein 11
11715315_s_at	g240255429	7.62	5.97	3.14	7.9e-05	0.001612	RABGEF1	RAB guanine nucleotide exchange factor (GEF) 1
11736217_at	Hs.432453.1	7.6	5.95	3.13	1.25e-07	0.000286	MAP3K8	mitogen-activated protein kinase kinase kinase 8
11731797_a_at	Hs.497220.1	4.05	2.41	3.13	1.3e-05	0.00081	RGS13	regulator of G-protein signaling 13
11717409_at	Hs.506784.1	10.15	8.5	3.13	7.9e-05	0.001615	SH2B3	SH2B adaptor protein 3
11721994_s_at	Hs.425777.1	12.33	10.68	3.13	0.00011	0.00191	UBE2L6	ubiquitin-conjugating enzyme E2L 6
11742657_x_at	Hs.706714.1	12.11	10.46	3.12	7.2e-05	0.001531	HIST2H2AA3	histone cluster 2, H2aa3; histone cluster 2, H2aa4
11724163_at	Hs.1802.1	6.63	4.99	3.12	0.000448	0.004293	HLA-DOB	major histocompatibility complex, class II, DO beta
11743010_at	Hs.79334.1	10.82	9.18	3.12	1.3e-05	0.000801	NFIL3	nuclear factor, interleukin 3 regulated
11722106_a_at	Hs.446559.1	9.31	7.67	3.12	5e-06	0.000658	PCNX	pecanex homolog (Drosophila)
11750621_a_at	Hs.659839.3	5.55	3.91	3.12	0.000447	0.00429	TMOD2	tropomodulin 2 (neuronal)
11745105_a_at	Hs.116419.2	6.77	5.14	3.11	8.1e-05	0.001627	MEI1	meiotic double-stranded break formation protein 1
11727385_a_at	Hs.80741.1	11.26	9.62	3.11	8e-06	0.000694	PCCA	propionyl-CoA carboxylase alpha subunit
11739415_at	Hs.6217.1	8.36	6.73	3.09	0.000229	0.002884	IRGQ	immunity-related GTPase family, Q
11753152_x_at	Hs.390736.11	8.24	6.62	3.08	9e-06	0.000712	CFLAR	CASP8 and FADD like apoptosis regulator
11743926_a_at	Hs.595540.1	7.65	6.03	3.08	0.000157	0.002321	SEC24A	SEC24 homolog A, COPII coat complex component
11757598_s_at	Hs.554083.1	9.91	8.29	3.08	5.9e-07	0.000411	SWAP70	SWAP switching B-cell complex 70kDa subunit
11756335_a_at	Hs.434213.4	10.5	8.88	3.07	7.1e-05	0.001523	CARD19	caspase recruitment domain family, member 19
11750189_s_at	Hs.502328.8	9.56	7.94	3.07	2.3e-05	0.000953	CD44	CD44 molecule (Indian blood group)
11743972_a_at	Hs.523012.1	8.4	6.78	3.07	0.002447	0.013363	DDIT4	DNA damage inducible transcript 4
11722937_s_at	Hs.151443.1	7.86	6.25	3.07	1.8e-05	0.000888	MB21D2	Mab-21 domain containing 2
11725636_a_at	Hs.196437.1	11.37	9.76	3.07	6e-06	0.000676	MOB1A	MOB kinase activator 1A
11716450_s_at	Hs.98910.1	11.04	9.42	3.07	2e-06	0.000553	RFTN1	raftlin, lipid raft linker 1
11728502_a_at	Hs.2605.1	6.61	5	3.06	0.000235	0.002923	CD300C	CD300c molecule
11757383_a_at	Hs.148641.7	12.03	10.42	3.06	6e-06	0.000669	CTSH	cathepsin H
11731866_a_at	Hs.517422.1	6.82	5.21	3.06	0.001378	0.008981	FCRLB	Fc receptor-like B
11732425_at	Hs.217484.1	9.33	7.72	3.05	6.7e-05	0.001488	ANKRD22	ankyrin repeat domain 22
11743286_at	Hs.523696.1	8.83	7.23	3.05	1e-06	0.000511	DTX4	deltex 4, E3 ubiquitin ligase
11731574_at	Hs.709671.1	7.76	6.15	3.05	4.5e-05	0.001246	FRMD4B	FERM domain containing 4B
11726298_s_at	Hs.4082.2	8.94	7.33	3.05	3e-06	0.000587	LGALS8	lectin, galactoside-binding, soluble, 8
11738447_a_at	Hs.371987.2	9.8	8.19	3.05	0.0001	0.001812	NFAT5	nuclear factor of activated T-cells 5, tonicity-responsive
11730864_s_at	Hs.485899.1	5.81	4.2	3.04	0.000807	0.006275	CTTNBP2NL	CTTNBP2 N-terminal like
11718379_x_at	Hs.647072.1	9.74	8.14	3.04	8.15e-07	0.000479	PRKAG2	protein kinase, AMP-activated, gamma 2 non-catalytic subunit
11718648_s_at	Hs.470316.1	10.07	8.47	3.03	3.2e-05	0.001091	ACVR1	activin A receptor type I
11737650_at	Hs.696087.1	8.32	6.72	3.03	1.4e-05	0.000821	ANKFY1	ankyrin repeat and FYVE domain containing 1
11722406_at	Hs.476217.1	9.99	8.39	3.03	4e-06	0.000628	PFKFB4	6-phosphofructo-2-kinase/fructose-2,6-biphosphatase 4
11762671_at	Hs.408903.5	6.1	4.5	3.02	0.00243	0.013291	C2	complement component 2
11722389_at	Hs.471991.1	10	8.41	3.02	6e-06	0.000669	MTF1	metal-regulatory transcription factor 1
11736693_a_at	Hs.584851.1	9.21	7.62	3.02	2.6e-05	0.000988	TRIM38	tripartite motif containing 38
11729840_s_at	Hs.114191.1	10.15	8.56	3.02	1.2e-05	0.000771	ZCCHC2	zinc finger, CCHC domain containing 2
11716302_s_at	Hs.406678.1	12.7	11.11	3.01	8e-06	0.00069	ACSL1	acyl-CoA synthetase long-chain family member 1
11746333_a_at	Hs.249591.2	6.43	4.84	3.01	0.003795	0.01832	DENND4C	DENN/MADD domain containing 4C
11719213_s_at	Hs.709526.1	9.82	8.23	3.01	1e-05	0.000742	LOC100996763	notch homolog 2 N-terminal-like protein; neuroblastoma breakpoint family, member 14; neuroblastoma breakpoint family, member 19; notch 2; notch 2 N-terminal like
11734262_a_at	Hs.421340.1	6.64	5.05	3	0.000477	0.004464	AK8	adenylate kinase 8
11759760_s_at	Hs.658713.2	4.7	3.11	3	2.2e-05	0.000943	HIST1H2BC	histone cluster 1, H2bc
11744005_at	Hs.154036.1	7.11	5.53	3	0.000292	0.003316	PHLDA2	pleckstrin homology-like domain, family A, member 2
11730553_a_at	Hs.710895.2	5.54	3.96	3	9e-05	0.001717	TICAM2	toll-like receptor adaptor molecule 2; TMED7-TICAM2 readthrough
11743507_a_at	Hs.654668.2	8.25	6.67	2.99	0.000199	0.002652	ARHGAP26	Rho GTPase activating protein 26
11723897_a_at	Hs.591499.1	7.16	5.57	2.99	0.000197	0.002636	TESK2	testis-specific kinase 2
11744085_at	Hs.719201.1	7.6	6.02	2.99	0.000303	0.003387	UBALD2	UBA-like domain containing 2
11754924_s_at	Hs.126409.3	6.73	5.15	2.98	1e-05	0.000742	ADTRP	androgen-dependent TFPI-regulating protein
11722475_a_at	Hs.655532.1	7.94	6.37	2.98	6.2e-05	0.001424	ARID3B	AT rich interactive domain 3B (BRIGHT-like)
11727881_at	Hs.400698.1	5.28	3.71	2.98	0.001182	0.008099	BBS12	Bardet-Biedl syndrome 12
11719952_a_at	Hs.522351.1	7.82	6.25	2.98	0.000143	0.002194	FKBP15	FK506 binding protein 15
11722626_at	Hs.12144.1	9.43	7.86	2.98	0.000427	0.004165	KIAA1033	KIAA1033
11720302_a_at	Hs.75367.1	12.52	10.95	2.98	8.04e-07	0.000479	SLA	Src-like-adaptor
11753163_a_at	Hs.576497.2	6.74	5.17	2.97	0.008565	0.033636	CDC73	cell division cycle 73
11751647_a_at	Hs.591742.2	4.74	3.17	2.97	4.1e-05	0.001205	IL7R	interleukin 7 receptor
11745107_a_at	Hs.435579.2	5.23	3.66	2.97	0.000162	0.002369	STAP1	signal transducing adaptor family member 1
11745256_s_at	Hs.127126.2	8.58	7.01	2.96	0.000148	0.002244	CPEB4	cytoplasmic polyadenylation element binding protein 4
11723102_at	Hs.173030.1	7.18	5.62	2.95	0.000874	0.006609	GNB4	guanine nucleotide binding protein (G protein), beta polypeptide 4
11746956_a_at	Hs.122337.3	7.65	6.09	2.94	1.2e-05	0.000787	ABHD2	abhydrolase domain containing 2
11717152_x_at	Hs.472330.1	8.59	7.04	2.94	0.011317	0.04129	APMAP	adipocyte plasma membrane associated protein
11726392_at	Hs.647071.1	9.06	7.5	2.94	0.000306	0.003408	GIMAP2	GTPase, IMAP family member 2
11719433_at	Hs.197644.1	10.22	8.67	2.94	5.27e-08	0.000186	HECA	hdc homolog, cell cycle regulator
11723059_a_at	Hs.502.1	9.31	7.76	2.94	2.8e-05	0.001022	TAP2	transporter 2, ATP-binding cassette, sub-family B (MDR/TAP)
11756011_a_at	Hs.318547.4	8.84	7.29	2.93	0.000168	0.002407	PTPRJ	protein tyrosine phosphatase, receptor type, J
11717514_a_at	Hs.494173.1	11.37	9.83	2.92	0.00019	0.002574	ANXA1	annexin A1
11723319_a_at	Hs.132660.1	7.87	6.33	2.92	0.000397	0.003985	FAM234B	family with sequence similarity 234, member B
11724310_a_at	Hs.167679.1	8.78	7.23	2.92	1.7e-05	0.000886	SH3BP2	SH3-domain binding protein 2
11715691_s_at	Hs.534052.1	11.85	10.3	2.92	0.000168	0.00241	ZFP36	ZFP36 ring finger protein
11719050_a_at	Hs.159028.1	9.42	7.88	2.91	1.1e-05	0.000756	BTN2A1	butyrophilin, subfamily 2, member A1
11718890_x_at	Hs.220950.1	10.34	8.8	2.91	1.4e-05	0.000821	FOXO3	forkhead box O3
11733509_a_at	Hs.474596.1	6.04	4.5	2.91	3.8e-05	0.001158	LIMK2	LIM domain kinase 2
11715648_x_at	Hs.5298.1	8.95	7.42	2.9	0.010703	0.039638	ADIPOR1	adiponectin receptor 1
11755717_a_at	Hs.71215.3	9.96	8.43	2.9	2.2e-05	0.000943	DOK2	docking protein 2
11720624_a_at	Hs.82116.1	11.39	9.85	2.9	7e-06	0.00068	MYD88	myeloid differentiation primary response 88
11725153_a_at	Hs.73090.1	7.52	5.99	2.9	0.007116	0.029243	NFKB2	nuclear factor of kappa light polypeptide gene enhancer in B-cells 2 (p49/p100)
11745750_a_at	Hs.617340.4	9.16	7.62	2.9	6e-06	0.000658	PNPLA8	patatin-like phospholipase domain containing 8
11761790_x_at	Hs.74647.10	6.1	4.57	2.9	0.001045	0.007451	TRDC	T cell receptor delta constant
11730533_a_at	Hs.695934.1	7.28	5.75	2.89	0.000755	0.006003	COL13A1	collagen, type XIII, alpha 1
11729307_x_at	Hs.239891.1	8.78	7.25	2.89	0.000252	0.003037	GPR35	G protein-coupled receptor 35
11726677_a_at	Hs.654585.1	10.98	9.44	2.89	6.6e-05	0.001477	PSMB9	proteasome subunit beta 9
11732222_s_at	Hs.87295.1	8.81	7.28	2.89	0.00707	0.029081	TVP23B	trans-golgi network vesicle protein 23 homolog B (S. cerevisiae); trans-golgi network vesicle protein 23 homolog C (S. cerevisiae)
11754735_s_at	Hs.226568.2	4.9	3.38	2.88	0.00278	0.014653	ABCA13	ATP binding cassette subfamily A member 13
11755043_a_at	Hs.186649.3	8.52	6.99	2.88	1e-06	0.000515	GSAP	gamma-secretase activating protein
11717233_a_at	Hs.44693.1	8.39	6.86	2.88	6e-05	0.001412	MKLN1	muskelin 1, intracellular mediator containing kelch motifs
11745442_x_at	Hs.719274.3	8.98	7.46	2.87	0.000122	0.002025	ACTR2	ARP2 actin-related protein 2 homolog (yeast)
11743128_x_at	Hs.527778.2	10.47	8.95	2.87	2.4e-05	0.00096	CD82	CD82 molecule
11741063_a_at	Hs.654609.3	9.81	8.29	2.87	5.4e-05	0.001354	LOC101928143	uncharacterized LOC101928143; numb homolog (Drosophila)
11726963_s_at	Hs.482301.1	8.32	6.8	2.87	0.000117	0.001973	SGTB	small glutamine-rich tetratricopeptide repeat (TPR)-containing, beta
11754762_x_at	Hs.495985.4	10.73	9.21	2.87	4e-06	0.000621	TCIRG1	T-cell, immune regulator 1, ATPase, H+ transporting, lysosomal V0 subunit A3
11737138_a_at	Hs.9589.2	7.47	5.95	2.87	0.000648	0.005452	UBQLN1	ubiquilin 1
11722288_a_at	Hs.355581.1	9.04	7.52	2.87	2e-06	0.000553	ZBTB43	zinc finger and BTB domain containing 43
11718049_s_at	Hs.28988.1	11.19	9.67	2.86	3e-06	0.00056	GLRX	glutaredoxin
11754319_at	Hs.199763.4	9.99	8.47	2.86	2e-06	0.000551	SSH1	slingshot protein phosphatase 1
11741508_x_at	Hs.433337.3	9.08	7.57	2.85	2.4e-05	0.000965	SMOX	spermine oxidase
11718757_s_at	Hs.597216.1	12.32	10.81	2.84	4.8e-05	0.001273	HIF1A	hypoxia inducible factor 1, alpha subunit (basic helix-loop-helix transcription factor)
11731450_s_at	Hs.622596.1	9.81	8.3	2.84	4.1e-05	0.001206	SEC62	SEC62 homolog, preprotein translocation factor
11752620_s_at	Hs.515890.3	10.65	9.15	2.84	3.54e-07	0.000348	YPEL5	yippee like 5
11753814_a_at	Hs.84.3	6.57	5.07	2.83	0.000148	0.00224	IL2RG	interleukin 2 receptor, gamma
11741719_a_at	Hs.12341.2	11.99	10.49	2.82	0.000348	0.003701	ADAR	adenosine deaminase, RNA-specific
11715704_x_at	Hs.505654.1	8.42	6.93	2.82	0.000998	0.00724	ITGA5	integrin alpha 5
11741434_s_at	Hs.469615.2	8.86	7.36	2.82	3.86e-07	0.000359	SEPT10	septin 10
11757312_x_at	Hs.713079.1	6.8	5.31	2.82	0.00535	0.023602	SERPINE1	serpin peptidase inhibitor, clade E (nexin, plasminogen activator inhibitor type 1), member 1
11720388_s_at	Hs.467753.1	6.11	4.62	2.81	0.000252	0.003036	C1QC	complement component 1, q subcomponent, C chain
11758370_s_at	Hs.715392.1	9.27	7.78	2.81	4.7e-05	0.001268	ETS2	v-ets avian erythroblastosis virus E26 oncogene homolog 2
11754599_a_at	Hs.435290.4	9.85	8.36	2.81	0.0002	0.00266	NISCH	nischarin
11756807_a_at	Hs.519842.5	8.36	6.87	2.81	3e-06	0.00056	RIPK1	receptor (TNFRSF)-interacting serine-threonine kinase 1
11739666_a_at	Hs.478868.2	9.03	7.54	2.81	0.000161	0.002364	RUBCN	RUN domain and cysteine-rich domain containing, Beclin 1-interacting protein
11756509_a_at	Hs.533336.2	10.15	8.66	2.8	1.8e-05	0.000888	BAMBI	BMP and activin membrane-bound inhibitor
11725673_a_at	Hs.72325.1	6.61	5.13	2.8	0.010827	0.03998	HINT3	histidine triad nucleotide binding protein 3
11727572_s_at	Hs.659147.1	7.71	6.23	2.79	2e-06	0.000537	KLHL6	kelch-like family member 6
11722896_a_at	Hs.175343.1	6.68	5.2	2.79	0.007018	0.028911	PIK3C2A	phosphatidylinositol-4-phosphate 3-kinase, catalytic subunit type 2 alpha
11722240_a_at	Hs.642842.1	6.48	5	2.79	1.2e-05	0.000784	SAV1	salvador family WW domain containing protein 1
11760810_at	Hs.118110.2	3.86	2.39	2.78	3.5e-05	0.001123	BST2	bone marrow stromal cell antigen 2
11737839_a_at	Hs.467279.2	11.53	10.05	2.78	3.7e-05	0.001143	MBOAT7	membrane bound O-acyltransferase domain containing 7
11717567_a_at	Hs.406515.1	11.05	9.57	2.78	3.8e-05	0.001158	NQO1	NAD(P)H dehydrogenase, quinone 1
11729338_x_at	Hs.567384.1	4.61	3.13	2.78	0.000507	0.00465	PSTPIP2	proline-serine-threonine phosphatase interacting protein 2
11726663_a_at	Hs.77978.1	9.1	7.62	2.78	9.98e-07	0.000481	ZMIZ2	zinc finger, MIZ-type containing 2
11747219_a_at	Hs.575782.4	5.21	3.74	2.77	0.007493	0.03041	ARID4B	AT rich interactive domain 4B (RBP1-like)
11715342_at	g227452378	6.25	4.78	2.77	0.000648	0.005453	BRI3	brain protein I3
11718084_a_at	Hs.699154.1	11.82	10.35	2.77	1e-05	0.000732	LYN	LYN proto-oncogene, Src family tyrosine kinase
11744215_at	Hs.142074.1	11.04	9.57	2.77	2.1e-05	0.000928	RNF149	ring finger protein 149
11759654_a_at	Hs.504398.3	5.25	3.78	2.77	0.000917	0.006839	SLC6A13	solute carrier family 6 (neurotransmitter transporter), member 13
11729989_a_at	Hs.501632.1	7.82	6.35	2.76	0.000202	0.002673	CACNA1A	calcium channel, voltage-dependent, P/Q type, alpha 1A subunit
11719373_at	Hs.446392.1	11.43	9.97	2.76	8.5e-05	0.001672	DYNLT3	dynein, light chain, Tctex-type 3
11734815_a_at	Hs.240053.1	6.6	5.14	2.76	0.000293	0.003321	GSG1	germ cell associated 1
11725925_at	Hs.927.1	8.3	6.84	2.76	7e-05	0.001513	MYBPH	myosin binding protein H
11759971_at	Hs.97084.3	5.17	3.71	2.76	0.004115	0.019453	NCR1	natural cytotoxicity triggering receptor 1
11723793_s_at	Hs.477440.1	9.34	7.87	2.76	7e-06	0.000681	OSBPL11	oxysterol binding protein-like 11
11720276_s_at	Hs.707026.1	10.16	8.69	2.76	4e-06	0.00062	TREX1	three prime repair exonuclease 1
11755694_a_at	Hs.352962.4	8.35	6.89	2.75	0.000649	0.005457	AGFG1	ArfGAP with FG repeats 1
11715810_a_at	Hs.591633.1	10.55	9.09	2.75	0.000132	0.002097	TRIP12	thyroid hormone receptor interactor 12
11728979_a_at	Hs.383403.1	7.71	6.26	2.74	1.92e-07	0.000297	ADGRG3	adhesion G protein-coupled receptor G3
11743864_a_at	Hs.506276.2	8.94	7.49	2.74	0.000642	0.005419	ATP2B1	ATPase, Ca++ transporting, plasma membrane 1
11725999_s_at	Hs.244139.1	6.95	5.5	2.74	0.0016	0.009935	FAS	Fas cell surface death receptor
11726777_a_at	Hs.632179.1	10.21	8.76	2.74	4.9e-05	0.001285	LAT	linker for activation of T-cells
11732865_a_at	Hs.325960.1	6.36	4.91	2.74	2.4e-05	0.000967	MS4A4A	membrane-spanning 4-domains, subfamily A, member 4A
11716918_a_at	Hs.7036.1	11.4	9.95	2.74	1e-05	0.000726	NAGK	N-acetylglucosamine kinase
11759592_at	Hs.500512.2	7.95	6.49	2.74	2.1e-05	0.000929	PCGF5	polycomb group ring finger 5
11748747_a_at	Hs.531807.4	6.61	5.16	2.73	0.004032	0.01918	ARHGAP25	Rho GTPase activating protein 25
11723013_x_at	Hs.446123.1	8.79	7.34	2.73	0.002137	0.012102	CAPZA2	capping protein (actin filament) muscle Z-line, alpha 2
11729691_a_at	Hs.407709.1	6.88	5.43	2.73	5.4e-05	0.001351	KLHL24	kelch-like family member 24
11758546_x_at	Hs.597853.1	9.05	7.6	2.73	2.1e-05	0.000926	VDR	vitamin D (1,25- dihydroxyvitamin D3) receptor
11726287_a_at	Hs.497599.1	10.88	9.43	2.73	2.4e-05	0.000963	WARS	tryptophanyl-tRNA synthetase
11724524_x_at	Hs.269560.1	9.49	8.05	2.72	1.4e-05	0.000821	CDK5RAP2	CDK5 regulatory subunit associated protein 2
11736310_x_at	Hs.712555.1	8.48	7.03	2.72	0.003266	0.016424	CSNK1A1	casein kinase 1, alpha 1
11718025_at	Hs.701982.1	4.62	3.18	2.72	0.003435	0.017046	IL1R1	interleukin 1 receptor, type I
11743007_at	Hs.458276.1	10.37	8.92	2.72	9.99e-09	0.000123	NFKBIE	nuclear factor of kappa light polypeptide gene enhancer in B-cells inhibitor, epsilon
11717257_s_at	Hs.81170.1	9.97	8.53	2.72	9.7e-05	0.001776	PIM1	Pim-1 proto-oncogene, serine/threonine kinase
11748529_x_at	Hs.138378.5	10.36	8.92	2.71	1.5e-05	0.000849	CASP4	caspase 4
11757935_x_at	Hs.594482.1	9.95	8.51	2.71	2e-06	0.000537	KIAA1551	KIAA1551
11749728_a_at	Hs.209561.3	9.29	7.85	2.71	8.1e-05	0.001627	KIAA1715	KIAA1715
11752067_a_at	Hs.719073.7	8.71	7.28	2.71	0.010152	0.038135	MAP4K4	mitogen-activated protein kinase kinase kinase kinase 4
11756133_a_at	Hs.406530.4	10.53	9.09	2.71	0.001946	0.011352	TMEM138	transmembrane protein 138
11726801_at	Hs.573143.1	8.56	7.13	2.7	0.000115	0.001959	EBF1	early B-cell factor 1
11719354_s_at	Hs.719150.1	9.58	8.15	2.7	2e-06	0.000553	SH3BP5	SH3-domain binding protein 5 (BTK-associated)
11724323_a_at	Hs.510939.1	9.9	8.47	2.7	5.95e-07	0.000411	SLC12A6	solute carrier family 12 (potassium/chloride transporter), member 6
11716720_a_at	Hs.515542.1	7.28	5.85	2.69	3.6e-05	0.001132	AKT1S1	AKT1 substrate 1 (proline rich)
11754351_a_at	Hs.191215.6	8.97	7.54	2.69	2.9e-05	0.001024	CYTH1	cytohesin 1
11730908_at	Hs.436885.1	6.57	5.14	2.69	0.002038	0.011711	HRC	histidine rich calcium binding protein
11738984_x_at	Hs.356061.1	9.25	7.82	2.69	4e-06	0.00061	MAP1LC3B	microtubule-associated protein 1 light chain 3 beta
11717125_at	Hs.594708.1	12.1	10.67	2.69	6e-06	0.000669	SH3PXD2A	SH3 and PX domains 2A
11726023_a_at	Hs.511899.1	5.55	4.13	2.68	4.5e-05	0.001246	EDN1	endothelin 1
11743594_s_at	Hs.103183.1	8.07	6.65	2.68	0.000228	0.002876	FMR1	fragile X mental retardation 1
11718659_x_at	Hs.514941.1	8.64	7.22	2.68	3.1e-05	0.00108	MOV10	Mov10 RISC complex RNA helicase
11722143_at	Hs.170999.1	6.69	5.27	2.68	0.000973	0.007116	TRANK1	tetratricopeptide repeat and ankyrin repeat containing 1
11736382_at	Hs.381105.1	7.15	5.73	2.68	6e-05	0.001412	ZNF697	zinc finger protein 697
11744134_at	Hs.650537.1	8.93	7.51	2.68	0.000692	0.005676	ZSWIM6	zinc finger, SWIM-type containing 6
11754036_s_at	Hs.471785.5	7.65	6.23	2.67	0.006252	0.02648	C20orf194	chromosome 20 open reading frame 194; ubiquitin-conjugating enzyme E2F (putative); UBE2F-SCLY readthrough (NMD candidate)
11718655_s_at	Hs.635313.1	12.12	10.7	2.67	5.7e-05	0.001385	CHMP5	charged multivesicular body protein 5
11750685_a_at	Hs.505575.2	7.31	5.89	2.67	0.003257	0.016402	GALNT6	polypeptide N-acetylgalactosaminyltransferase 6
11757590_s_at	Hs.415463.1	6.77	5.36	2.67	0.000367	0.003815	ISY1-RAB43	ISY1-RAB43 readthrough; RAB43, member RAS oncogene family
11756471_a_at	Hs.655177.6	9.05	7.63	2.67	4.7e-05	0.001262	MFSD2A	major facilitator superfamily domain containing 2A
11731110_at	Hs.404914.1	11.24	9.83	2.66	2e-06	0.000539	ADAM17	ADAM metallopeptidase domain 17
11715346_at	g14577916	6.33	4.92	2.66	0.000417	0.004107	EBI3	Epstein-Barr virus induced 3
11723169_s_at	Hs.468478.1	11.85	10.44	2.66	1.1e-05	0.000754	FOXN2	forkhead box N2
11727031_a_at	Hs.437277.2	9.22	7.81	2.66	0.00021	0.002738	SQSTM1	sequestosome 1
11727825_x_at	Hs.444319.1	9.57	8.15	2.66	5.5e-05	0.001358	TPMT	thiopurine S-methyltransferase
11725324_x_at	Hs.632708.1	8.64	7.23	2.66	9.8e-05	0.001792	TSPAN31	tetraspanin 31
11721405_s_at	Hs.592142.1	9.56	8.15	2.65	2.4e-05	0.000963	NCOA3	nuclear receptor coactivator 3
11763382_a_at	Hs.654609.11	7.19	5.78	2.65	6.3e-05	0.001435	NUMB	numb homolog (Drosophila)
11722269_a_at	Hs.61469.1	9.83	8.43	2.65	4.6e-05	0.001256	SASH3	SAM and SH3 domain containing 3
11728956_at	Hs.466015.1	6.54	5.13	2.65	0.000861	0.006543	ZSWIM4	zinc finger, SWIM-type containing 4
11763170_s_at	Hs.220971.2	9.49	8.09	2.64	5e-05	0.001297	FOSL2	FOS-like antigen 2
11759826_x_at	Hs.190495.3	10.01	8.61	2.64	0.000869	0.006585	GPNMB	glycoprotein (transmembrane) nmb
11731340_at	Hs.592072.1	7.36	5.96	2.64	0.000175	0.002469	NOD2	nucleotide-binding oligomerization domain containing 2
11729526_a_at	Hs.352661.1	5.91	4.5	2.64	0.000489	0.004543	SLC37A2	solute carrier family 37 (glucose-6-phosphate transporter), member 2
11717399_a_at	Hs.719169.1	10.77	9.37	2.64	7e-06	0.000689	TIPARP	TCDD-inducible poly(ADP-ribose) polymerase
11747153_x_at	Hs.298885.4	10.28	8.88	2.63	0.000205	0.002691	ACOT9	acyl-CoA thioesterase 9
11743470_a_at	Hs.480116.3	6.91	5.52	2.63	2.3e-05	0.000954	WDFY3	WD repeat and FYVE domain containing 3
11733178_a_at	Hs.655536.1	9.17	7.78	2.63	0.000124	0.002031	ZBTB1	zinc finger and BTB domain containing 1
11759429_a_at	Hs.471221.1	6.21	4.82	2.62	0.00153	0.009627	KLF7	Kruppel-like factor 7 (ubiquitous)
11726771_a_at	Hs.441975.1	6.28	4.89	2.62	0.002094	0.011927	XAF1	XIAP associated factor 1
11723282_a_at	Hs.512682.1	5.75	4.36	2.61	0.000155	0.002307	CEACAM1	carcinoembryonic antigen-related cell adhesion molecule 1 (biliary glycoprotein)
11736286_a_at	Hs.77221.1	7.37	5.99	2.61	0.01391	0.048101	CHKA	choline kinase alpha
11727284_at	Hs.124953.1	4.6	3.21	2.61	0.00888	0.034482	CUX2	cut-like homeobox 2
11716482_a_at	Hs.594634.1	10.61	9.23	2.61	7.7e-07	0.000479	GRINA	glutamate receptor, ionotropic, N-methyl D-aspartate-associated protein 1 (glutamate binding)
11717184_a_at	Hs.485449.1	9.64	8.25	2.61	4e-06	0.000618	GTPBP2	GTP binding protein 2
11735504_a_at	Hs.574741.1	6.17	4.79	2.61	0.000497	0.004595	NLRC4	NLR family, CARD domain containing 4
11749028_a_at	Hs.418198.3	7.55	6.16	2.61	0.004735	0.021538	PAPD4	PAP associated domain containing 4
11746547_a_at	Hs.530003.3	9.92	8.54	2.61	0.001303	0.008668	SLC2A5	solute carrier family 2 (facilitated glucose/fructose transporter), member 5
11751597_x_at	Hs.508148.8	8.1	6.73	2.6	0.002892	0.01508	ABI1	abl-interactor 1
11715706_x_at	Hs.500842.1	8.19	6.81	2.6	7.6e-05	0.001577	MGEA5	meningioma expressed antigen 5 (hyaluronidase)
11724089_a_at	Hs.16258.1	9.27	7.89	2.6	7e-06	0.00068	MXD3	MAX dimerization protein 3; RAB24, member RAS oncogene family
11724682_s_at	Hs.82028.1	11.25	9.88	2.6	7e-06	0.000679	TGFBR2	transforming growth factor beta receptor II
11739152_a_at	Hs.440899.1	9.77	8.39	2.6	0.003552	0.017466	TTYH3	tweety family member 3
11722181_a_at	Hs.86905.1	10.59	9.21	2.59	0.00013	0.002081	ATP6V1C1	ATPase, H+ transporting, lysosomal 42kDa, V1 subunit C1
11716842_a_at	Hs.443057.1	11.09	9.72	2.59	7e-05	0.001514	CD53	CD53 molecule
11723213_a_at	Hs.653394.1	4.29	2.92	2.59	0.000358	0.00375	MEF2C	myocyte enhancer factor 2C
11753514_s_at	Hs.75969.3	8.15	6.77	2.59	0.000365	0.003801	PNRC1	proline-rich nuclear receptor coactivator 1
11735723_s_at	Hs.247280.1	9.07	7.69	2.59	3.1e-05	0.001069	RBCK1	RanBP-type and C3HC4-type zinc finger containing 1
11722099_at	Hs.407926.1	9.83	8.46	2.59	2e-06	0.000547	RICTOR	RPTOR independent companion of MTOR, complex 2
11734856_at	Hs.558519.1	5.04	3.67	2.58	8.7e-05	0.001693	ERO1B	endoplasmic reticulum oxidoreductase beta
11756303_a_at	Hs.479116.5	7.2	5.83	2.58	9e-06	0.000718	SH3TC1	SH3 domain and tetratricopeptide repeats 1
11758259_s_at	Hs.712697.1	3.89	2.52	2.58	7e-05	0.001513	SLCO2B1	solute carrier organic anion transporter family, member 2B1
11758271_s_at	Hs.715514.1	6.65	5.29	2.57	2e-05	0.000923	CASK	calcium/calmodulin-dependent serine protein kinase (MAGUK family)
11716863_a_at	Hs.435290.1	9.87	8.51	2.57	9.5e-05	0.001768	NISCH	nischarin
11729739_at	Hs.310333.1	9.16	7.8	2.57	0.000117	0.001978	SIGLEC5	sialic acid binding Ig-like lectin 5
11739754_at	Hs.438683.1	8.63	7.27	2.57	0.000148	0.002244	SLAMF8	SLAM family member 8
11720334_a_at	Hs.193118.1	7.65	6.29	2.57	0.001985	0.011501	ZMIZ1	zinc finger, MIZ-type containing 1
11750609_a_at	Hs.160324.10	8.41	7.05	2.56	0.000256	0.003074	ITSN1	intersectin 1
11751439_a_at	Hs.555927.3	6.93	5.58	2.56	0.006004	0.025713	NECAP1	NECAP endocytosis associated 1
11732188_at	Hs.25300.1	8.75	7.39	2.56	0.000117	0.001977	PI4K2A	phosphatidylinositol 4-kinase type 2 alpha
11749519_a_at	Hs.443750.5	6.66	5.31	2.56	0.014596	0.049896	VPS45	vacuolar protein sorting 45 homolog (S. cerevisiae)
11727623_at	Hs.659857.1	5	3.65	2.55	0.000124	0.002036	EID3	EP300 interacting inhibitor of differentiation 3
11729353_a_at	Hs.656905.1	6.66	5.31	2.55	7.1e-05	0.001523	LNPEP	leucyl/cystinyl aminopeptidase
11718951_a_at	Hs.652312.1	8.03	6.68	2.55	0.000165	0.002393	MPP5	membrane protein, palmitoylated 5
11725548_a_at	Hs.89901.1	5.51	4.16	2.55	0.000158	0.002325	PDE4A	phosphodiesterase 4A, cAMP-specific
11723205_a_at	Hs.464071.1	11.68	10.33	2.55	0.001381	0.008991	PGD	phosphogluconate dehydrogenase
11721577_at	Hs.241570.1	9.33	7.98	2.55	0.002317	0.012826	TNF	tumor necrosis factor
11721939_a_at	Hs.197029.1	7.76	6.41	2.54	1.5e-05	0.000849	ADORA2A	adenosine A2a receptor; sperm antigen with calponin homology and coiled-coil domains 1-like; SPECC1L-ADORA2A readthrough (NMD candidate)
11716155_s_at	Hs.272011.1	9.98	8.63	2.54	5.1e-05	0.001311	B4GALT1	UDP-Gal:betaGlcNAc beta 1,4- galactosyltransferase, polypeptide 1
11742995_at	Hs.467960.1	9.78	8.44	2.54	1.4e-05	0.000821	RAB10	RAB10, member RAS oncogene family
11750740_a_at	Hs.415117.3	8.56	7.21	2.54	3.3e-05	0.001096	ST3GAL5	ST3 beta-galactoside alpha-2,3-sialyltransferase 5
11724596_s_at	Hs.132257.1	11.59	10.24	2.54	2.7e-05	0.000998	TANK	TRAF family member-associated NFKB activator
11743084_s_at	Hs.144873.1	9.48	8.14	2.53	0.00023	0.002886	BNIP3	BCL2/adenovirus E1B 19kDa interacting protein 3
11731414_at	Hs.435012.1	6.63	5.28	2.53	0.000135	0.002128	GALM	galactose mutarotase (aldose 1-epimerase)
11758463_s_at	Hs.611717.1	9.96	8.62	2.53	3.7e-05	0.00114	SCYL2	SCY1-like, kinase-like 2
11726006_at	Hs.519469.1	7.82	6.48	2.53	9.2e-05	0.001739	SLC30A1	solute carrier family 30 (zinc transporter), member 1
11719648_a_at	Hs.9216.1	8.87	7.53	2.52	0.000393	0.003957	CASP7	caspase 7
11731873_a_at	Hs.278694.1	5.29	3.95	2.52	8e-06	0.000696	CD209	CD209 molecule
11744618_a_at	Hs.298654.4	12.07	10.74	2.52	5.6e-05	0.001372	DUSP6	dual specificity phosphatase 6
11719106_a_at	Hs.210469.1	9.67	8.34	2.52	2.6e-05	0.000992	ELMO2	engulfment and cell motility 2
11743146_s_at	Hs.352677.3	10.84	9.51	2.52	7.2e-05	0.001536	FBXO11	F-box protein 11
11740236_at	Hs.248055.1	6.68	5.35	2.52	0.000185	0.002537	FFAR3	free fatty acid receptor 3
11724558_at	Hs.73797.1	6.95	5.61	2.52	0.000179	0.002491	GNA15	guanine nucleotide binding protein (G protein), alpha 15 (Gq class)
11729406_a_at	Hs.520414.1	11.86	10.53	2.52	3e-06	0.00056	IFNGR1	interferon gamma receptor 1
11746596_a_at	Hs.654792.3	11.13	9.79	2.52	4.8e-05	0.001272	NADK	NAD kinase
11752675_a_at	Hs.67896.4	8.23	6.9	2.52	1.6e-05	0.000855	OGFR	opioid growth factor receptor
11761864_a_at	Hs.4998.2	7.14	5.8	2.52	0.000242	0.00297	TMOD3	tropomodulin 3 (ubiquitous)
11754179_a_at	Hs.62275.3	6.91	5.58	2.51	0.005877	0.025299	GOLT1B	golgi transport 1B
11724509_a_at	Hs.96.1	8.1	6.78	2.51	0.000465	0.004395	PMAIP1	phorbol-12-myristate-13-acetate-induced protein 1
11746309_a_at	Hs.237856.2	8.49	7.16	2.51	4e-06	0.000637	SLC15A3	solute carrier family 15 (oligopeptide transporter), member 3
11721125_at	Hs.401537.1	11.82	10.49	2.51	3e-06	0.000587	SPPL2A	signal peptide peptidase like 2A
11736120_s_at	Hs.406096.1	9.74	8.41	2.51	2e-06	0.000553	ZFAND5	zinc finger, AN1-type domain 5
11743004_x_at	Hs.91728.2	10.99	9.67	2.5	0.000109	0.001899	EXOSC9	exosome component 9
11730656_a_at	Hs.113277.1	7.4	6.07	2.5	5.1e-05	0.001316	LILRA3	leukocyte immunoglobulin-like receptor, subfamily A (without TM domain), member 3
11718608_at	Hs.16695.1	9.57	8.24	2.5	7e-06	0.000676	UBA7	ubiquitin-like modifier activating enzyme 7
11728758_at	Hs.335393.1	8.97	7.65	2.49	0.000352	0.00372	CHIC2	cysteine rich hydrophobic domain 2
11728172_a_at	Hs.632401.2	6.82	5.5	2.49	0.002515	0.013637	MOB3C	MOB kinase activator 3C
11725631_a_at	Hs.563344.1	6.43	5.11	2.49	0.003108	0.015842	NR4A2	nuclear receptor subfamily 4, group A, member 2
11748862_s_at	Hs.716493.2	10.68	9.37	2.48	6e-06	0.000669	ARL6IP5	ADP-ribosylation factor like GTPase 6 interacting protein 5
11728084_a_at	Hs.239514.1	4.5	3.19	2.48	0.00282	0.014805	DGKE	diacylglycerol kinase, epsilon 64kDa
11760005_x_at	Hs.445203.2	9.66	8.35	2.48	0.000368	0.003819	DNAJA1	DnaJ (Hsp40) homolog, subfamily A, member 1
11722480_a_at	Hs.1422.1	12	10.69	2.48	3.58e-07	0.000348	FGR	FGR proto-oncogene, Src family tyrosine kinase
11727913_a_at	Hs.100217.1	8.63	7.32	2.48	3.3e-05	0.001094	FMNL1	formin like 1
11717645_a_at	Hs.512461.1	8.05	6.74	2.48	0.000334	0.003597	GPR107	G protein-coupled receptor 107
11743930_at	Hs.620701.2	7.09	5.78	2.48	0.002748	0.01454	UHRF1BP1L	UHRF1 binding protein 1-like
11718140_a_at	Hs.9999.1	10.45	9.15	2.47	0.002881	0.015029	EMP3	epithelial membrane protein 3
11754330_a_at	Hs.654566.2	9.71	8.41	2.47	0.00018	0.002494	IRF2	interferon regulatory factor 2
11733721_s_at	Hs.285354.3	5.19	3.89	2.47	0.008908	0.034564	MAX	MYC associated factor X
11751235_a_at	Hs.432976.3	7.2	5.89	2.47	0.013262	0.046352	NR1H2	nuclear receptor subfamily 1, group H, member 2
11717887_s_at	Hs.61812.1	11.9	10.59	2.47	2e-06	0.000537	PTPN12	protein tyrosine phosphatase, non-receptor type 12
11725699_at	Hs.356076.1	10.04	8.74	2.47	8e-06	0.000695	XIAP	X-linked inhibitor of apoptosis, E3 ubiquitin protein ligase
11726019_at	Hs.487994.1	9.39	8.1	2.46	4.5e-05	0.001247	EEPD1	endonuclease/exonuclease/phosphatase family domain containing 1
11757908_x_at	Hs.106185.13	8.79	7.49	2.46	0.005364	0.023647	RALGDS	ral guanine nucleotide dissociation stimulator
11737922_a_at	Hs.368077.3	8	6.7	2.46	1.4e-05	0.000828	SERPINB8	serpin peptidase inhibitor, clade B (ovalbumin), member 8
11742723_a_at	Hs.524518.1	10.03	8.73	2.46	7e-06	0.000689	STAT6	signal transducer and activator of transcription 6, interleukin-4 induced
11726665_a_at	Hs.287362.1	8.15	6.85	2.46	0.000261	0.003106	TLE3	transducin-like enhancer of split 3
11756233_a_at	Hs.485915.2	10.2	8.91	2.45	5.4e-05	0.001349	AKIRIN2	akirin 2
11717283_a_at	Hs.655552.1	7.96	6.67	2.45	0.006371	0.026878	ASAP1	ArfGAP with SH3 domain, ankyrin repeat and PH domain 1
11724392_at	Hs.567547.1	8.43	7.14	2.45	0.000939	0.006953	ASPHD2	aspartate beta-hydroxylase domain containing 2
11752142_a_at	Hs.195464.4	7.5	6.2	2.45	0.012614	0.04468	FLNA	filamin A, alpha
11716698_s_at	Hs.162032.1	10.34	9.05	2.45	6.5e-05	0.001463	HBP1	HMG-box transcription factor 1
11758130_s_at	Hs.711453.1	9.71	8.42	2.45	1.9e-05	0.000913	HEBP1	heme binding protein 1
11758356_s_at	Hs.702355.1	7.21	5.91	2.45	0.000122	0.002025	HIST3H2A	histone cluster 3, H2a
11736029_a_at	Hs.133397.1	7.44	6.15	2.45	0.007603	0.030743	ITGA6	integrin alpha 6
11732568_at	Hs.551713.2	9.03	7.74	2.45	0.000797	0.006222	MBP	myelin basic protein
11754722_s_at	Hs.191701.3	10.38	9.09	2.45	0.000195	0.002621	PI4K2B	phosphatidylinositol 4-kinase type 2 beta
11719364_a_at	Hs.120323.1	9.14	7.85	2.45	0.000463	0.004387	SPATS2L	spermatogenesis associated, serine-rich 2-like
11732958_at	Hs.414880.1	8.73	7.44	2.45	0.003201	0.016192	USF1	upstream transcription factor 1
11742952_at	Hs.32148.1	11.11	9.81	2.45	2e-06	0.000537	VIMP	VCP-interacting membrane selenoprotein
11717127_a_at	Hs.1239.1	12.1	10.82	2.44	8.5e-05	0.001675	ANPEP	alanyl (membrane) aminopeptidase
11730657_a_at	Hs.220864.1	7.01	5.73	2.44	1e-05	0.000726	CHD2	chromodomain helicase DNA binding protein 2
11719554_at	Hs.181301.1	10.85	9.57	2.44	0.00023	0.00289	CTSS	cathepsin S
11739955_a_at	Hs.231367.1	5.87	4.58	2.44	0.003071	0.015716	IL2RA	interleukin 2 receptor, alpha
11731457_s_at	Hs.478383.1	8.52	7.24	2.44	0.000951	0.007001	MFN1	mitofusin 1
11748254_s_at	Hs.655288.6	8.76	7.47	2.44	0.000415	0.004097	MSL3	male-specific lethal 3 homolog (Drosophila)
11735591_x_at	Hs.671900.1	5.69	4.4	2.44	0.001533	0.009639	MYO3B	myosin IIIB
11741949_a_at	Hs.113577.3	7.07	5.78	2.44	0.000116	0.00196	NF1	neurofibromin 1
11724377_at	Hs.266175.1	8.15	6.86	2.44	4.1e-05	0.001203	PAG1	phosphoprotein membrane anchor with glycosphingolipid microdomains 1
11717754_a_at	Hs.464184.1	6.9	5.61	2.44	0.000247	0.003005	SEC14L1	SEC14-like lipid binding 1
11721861_at	Hs.523855.1	8.85	7.56	2.44	1.9e-05	0.000901	STX12	syntaxin 12
11756867_a_at	Hs.525157.4	10.26	8.97	2.44	0.000568	0.005018	TNFSF13B	tumor necrosis factor (ligand) superfamily, member 13b
11743723_a_at	Hs.513439.2	6.78	5.5	2.43	0.001686	0.010287	GALC	galactosylceramidase
11743739_a_at	Hs.122926.6	8.6	7.31	2.43	1.8e-05	0.000897	NR3C1	nuclear receptor subfamily 3, group C, member 1 (glucocorticoid receptor)
11717639_x_at	Hs.632267.1	10.61	9.33	2.43	5.4e-05	0.001349	SDC4	syndecan 4
11754344_s_at	Hs.323308.3	6.62	5.34	2.43	0.000275	0.003204	SPRY4	sprouty RTK signaling antagonist 4
11733619_a_at	Hs.562901.1	5.16	3.88	2.42	0.000368	0.003819	ACVR1C	activin A receptor type IC
11720464_x_at	Hs.517293.1	8.03	6.76	2.42	0.000382	0.003889	F11R	F11 receptor
11716000_a_at	Hs.484242.1	6.95	5.67	2.42	0.000184	0.002534	FAF2	Fas associated factor family member 2
11756138_a_at	Hs.591588.3	10.52	9.25	2.42	2.9e-05	0.001027	HK2	hexokinase 2
11749176_a_at	Hs.719109.3	6.26	4.98	2.42	0.005285	0.023391	RIOK3	RIO kinase 3
11727363_a_at	Hs.433795.1	6.8	5.52	2.42	0.004969	0.022321	SHC1	SHC (Src homology 2 domain containing) transforming protein 1
11744942_a_at	Hs.300076.2	7.83	6.55	2.42	0.00054	0.004854	SLC22A18AS	solute carrier family 22 (organic cation transporter), member 18 antisense
11733795_a_at	Hs.593148.1	8.1	6.82	2.42	0.000768	0.006071	STX7	syntaxin 7
11743000_at	Hs.595133.1	9.33	8.06	2.41	5.7e-05	0.001387	CD83	CD83 molecule
11718308_at	Hs.477420.1	8.76	7.49	2.41	7.8e-05	0.0016	HEG1	heart development protein with EGF-like domains 1
11721149_a_at	Hs.631693.1	10.98	9.71	2.41	4.2e-05	0.001215	LYSMD2	LysM, putative peptidoglycan-binding, domain containing 2
11716973_a_at	Hs.431279.1	6.6	5.33	2.41	0.011575	0.041939	NSF	N-ethylmaleimide-sensitive factor
11716071_s_at	Hs.530381.1	11.1	9.83	2.41	0.000142	0.002187	PIM3	Pim-3 proto-oncogene, serine/threonine kinase
11720756_at	Hs.463059.1	10.14	8.87	2.41	2.4e-05	0.000964	STAT3	signal transducer and activator of transcription 3 (acute-phase response factor)
11741535_a_at	Hs.494146.2	7.7	6.43	2.41	0.000212	0.002747	TMEM2	transmembrane protein 2
11729111_x_at	Hs.521459.1	4.93	3.67	2.4	0.003142	0.015963	ADAMDEC1	ADAM-like, decysin 1
11755952_x_at	Hs.435811.8	10.6	9.34	2.4	0.000131	0.002095	ARRB2	arrestin, beta 2
11745223_a_at	Hs.584884.4	7.9	6.63	2.4	2e-06	0.000553	ATP2C1	ATPase, Ca++ transporting, type 2C, member 1
11743077_s_at	Hs.701858.1	11.89	10.62	2.4	2e-05	0.000923	CEBPB	CCAAT/enhancer binding protein (C/EBP), beta
11717047_s_at	Hs.709386.1	11.95	10.68	2.4	1.2e-05	0.000773	CLDND1	claudin domain containing 1
11744017_at	Hs.180535.1	10.67	9.41	2.4	0.000697	0.005703	FERMT3	fermitin family member 3
11739632_at	Hs.282678.1	6.51	5.25	2.4	0.000246	0.002998	MED13	mediator complex subunit 13
11719844_at	Hs.15200.1	10.51	9.25	2.4	7.4e-05	0.001551	SMAP2	small ArfGAP2
11741129_s_at	Hs.350899.2	12.17	10.91	2.39	5.4e-05	0.001349	CAPN2	calpain 2, (m/II) large subunit
11758224_s_at	Hs.708358.2	4.7	3.45	2.39	0.002625	0.014083	CCDC80	coiled-coil domain containing 80
11720880_s_at	Hs.143703.1	9.31	8.05	2.39	0.000186	0.002555	EHD4	EH domain containing 4
11741186_at	Hs.532144.1	7.06	5.8	2.39	0.000113	0.001937	HIST1H3D	histone cluster 1, H3d
11755327_s_at	Hs.716689.2	5.97	4.71	2.39	0.001498	0.009499	LOC154761	family with sequence similarity 115, member C pseudogene
11740938_a_at	Hs.373550.3	8.63	7.37	2.39	1.1e-05	0.000754	TGIF1	TGFB-induced factor homeobox 1
11716496_s_at	Hs.472471.1	6.98	5.73	2.38	0.007221	0.029553	CHMP4B	charged multivesicular body protein 4B
11756937_s_at	Hs.709169.1	5.77	4.52	2.38	0.008169	0.03245	DDI2	DNA-damage inducible 1 homolog 2; regulatory solute carrier protein, family 1, member 1
11733195_a_at	Hs.179838.1	7.38	6.13	2.38	0.000196	0.002631	FMNL3	formin like 3
11755606_x_at	Hs.14623.3	13.42	12.17	2.38	7e-06	0.000687	IFI30	interferon, gamma-inducible protein 30
11723632_a_at	Hs.179260.1	8.53	7.28	2.38	0.000188	0.002566	IRF2BPL	interferon regulatory factor 2 binding protein-like
11759767_x_at	Hs.101840.2	7.82	6.57	2.38	2.3e-05	0.000951	MR1	major histocompatibility complex, class I-related
11732190_at	Hs.487360.1	6.87	5.61	2.38	6e-05	0.001412	NOTCH2	notch 2
11729665_a_at	Hs.184523.1	5.64	4.39	2.38	0.000795	0.006215	STK38L	serine/threonine kinase 38 like
11724223_at	Hs.468099.1	8.69	7.44	2.38	1.5e-05	0.000833	YIPF4	Yip1 domain family member 4
11726097_a_at	Hs.470369.1	8.16	6.92	2.37	4.5e-05	0.001246	BAZ2B	bromodomain adjacent to zinc finger domain 2B
11719985_a_at	Hs.34906.1	7.93	6.68	2.37	0.01249	0.044338	BLOC1S2	biogenesis of lysosomal organelles complex-1, subunit 2
11719895_x_at	Hs.459174.1	8.44	7.2	2.37	0.000761	0.006032	FAM91A1	family with sequence similarity 91, member A1
11761589_x_at	Hs.480073.7	5.29	4.04	2.37	0.004402	0.02043	HNRNPD	heterogeneous nuclear ribonucleoprotein D
11733113_a_at	Hs.6126.1	6.12	4.88	2.37	0.00425	0.019929	MANBAL	mannosidase, beta A, lysosomal-like
11748830_a_at	Hs.371594.6	6.89	5.64	2.37	0.006869	0.028476	MKNK1	MAP kinase interacting serine/threonine kinase 1
11743976_at	Hs.190086.1	12.61	11.37	2.37	0.000998	0.007239	MYL12A	myosin light chain 12A
11716870_a_at	Hs.524271.1	10.55	9.3	2.37	0.000206	0.002704	PHC2	polyhomeotic homolog 2 (Drosophila)
11725221_a_at	Hs.46701.1	9.7	8.46	2.37	2.8e-05	0.00101	SNTB1	syntrophin, beta 1 (dystrophin-associated protein A1, 59kDa, basic component 1)
11724262_s_at	Hs.130031.1	8.19	6.95	2.37	0.00014	0.002167	TRIO	trio Rho guanine nucleotide exchange factor
11727234_at	Hs.514843.1	8.78	7.55	2.36	0.000863	0.006554	EPG5	ectopic P-granules autophagy protein 5 homolog (C. elegans)
11721387_at	Hs.410388.1	11.52	10.28	2.36	7e-06	0.000679	LACTB	lactamase, beta
11728692_a_at	Hs.719077.2	7.75	6.51	2.36	0.000342	0.003655	LOC100996724	phosphodiesterase 4D interacting protein-like; phosphodiesterase 4D interacting protein
11744266_a_at	Hs.646775.1	9.45	8.21	2.36	0.000342	0.003655	PLEKHM2	pleckstrin homology domain containing, family M (with RUN domain) member 2
11723525_at	Hs.442657.1	11.08	9.85	2.36	1e-06	0.000481	TBC1D8	TBC1 domain family, member 8 (with GRAM domain)
11747206_a_at	Hs.533139.2	6.36	5.13	2.35	0.009193	0.035376	C7orf43	chromosome 7 open reading frame 43
11746889_a_at	Hs.74368.2	9.91	8.68	2.35	0.001176	0.008067	CKAP4	cytoskeleton-associated protein 4
11716579_a_at	Hs.529798.1	9.76	8.52	2.35	0.000447	0.004291	CYSTM1	cysteine-rich transmembrane module containing 1
11723374_at	Hs.21509.1	6.5	5.26	2.35	0.000649	0.005457	GLI3	GLI family zinc finger 3
11725499_at	Hs.567524.1	7.22	5.99	2.35	6.6e-05	0.001468	GOLGA7B	golgin A7 family, member B
11731565_x_at	Hs.484551.1	7.8	6.57	2.35	0.003993	0.019034	MDM2	MDM2 proto-oncogene, E3 ubiquitin protein ligase
11722906_a_at	Hs.118474.1	7.62	6.39	2.35	0.00326	0.016414	MIA3	melanoma inhibitory activity family, member 3
11758080_s_at	Hs.707708.1	8.91	7.67	2.35	3.2e-05	0.001083	PPP1R15B	protein phosphatase 1, regulatory subunit 15B
11743481_at	Hs.196102.1	7.92	6.69	2.35	0.001225	0.008312	RB1CC1	RB1-inducible coiled-coil 1
11747930_x_at	Hs.268963.4	6.05	4.82	2.35	0.000846	0.006475	UBAP1	ubiquitin associated protein 1
11745870_a_at	Hs.469030.2	9.59	8.36	2.34	0.013345	0.046596	MTHFD2	methylenetetrahydrofolate dehydrogenase (NADP+ dependent) 2, methenyltetrahydrofolate cyclohydrolase
11757924_s_at	Hs.268774.1	9.06	7.84	2.34	0.000313	0.003447	SIPA1L2	signal-induced proliferation-associated 1 like 2
11729135_a_at	Hs.508514.1	7.97	6.74	2.34	0.003639	0.017775	STK24	serine/threonine kinase 24
11744472_a_at	Hs.445078.3	8.65	7.42	2.34	0.000466	0.0044	TLK2	tousled-like kinase 2
11730096_a_at	Hs.227817.1	12.79	11.57	2.33	0.000166	0.002398	BCL2A1	BCL2-related protein A1
11723075_a_at	Hs.414740.1	8.31	7.08	2.33	0.002703	0.014374	BCL9L	B-cell CLL/lymphoma 9-like
11749605_x_at	Hs.106242.2	6.45	5.23	2.33	2.1e-05	0.000929	CYP4F3	cytochrome P450, family 4, subfamily F, polypeptide 3
11719471_at	Hs.476353.1	10.07	8.86	2.33	1.5e-05	0.000849	DCP1A	decapping mRNA 1A
11723167_at	Hs.523329.1	6.13	4.91	2.33	0.002349	0.012971	EPHB2	EPH receptor B2
11718073_at	Hs.513457.1	9.63	8.41	2.33	0.000201	0.002668	IL4R	interleukin 4 receptor
11716105_a_at	Hs.493919.1	9.99	8.77	2.33	4e-06	0.00061	MPZL1	myelin protein zero-like 1
11737715_a_at	Hs.466531.1	7.82	6.6	2.33	0.000147	0.002238	NFKBID	nuclear factor of kappa light polypeptide gene enhancer in B-cells inhibitor, delta
11718325_at	Hs.469543.1	7.91	6.69	2.33	0.001136	0.007893	SESN2	sestrin 2
11715872_at	Hs.36959.1	9.29	8.07	2.33	4e-05	0.001191	ZFAND3	zinc finger, AN1-type domain 3
11718594_a_at	Hs.4859.1	10.66	9.45	2.32	4.2e-05	0.001213	CCNL1	cyclin L1
11754287_a_at	Hs.520102.2	9.7	8.48	2.32	0.000215	0.002773	CMTR1	cap methyltransferase 1
11726024_at	Hs.511899.1	5.15	3.93	2.32	0.002967	0.015362	EDN1	endothelin 1
11749291_a_at	Hs.707896.2	10.67	9.46	2.32	0.000745	0.005954	FOS	FBJ murine osteosarcoma viral oncogene homolog
11758555_s_at	Hs.679062.1	12.03	10.82	2.32	0.000206	0.002698	GPR183	G protein-coupled receptor 183
11716767_at	Hs.430551.1	9.69	8.47	2.32	0.002495	0.013555	IQGAP1	IQ motif containing GTPase activating protein 1
11739317_at	Hs.145605.1	5.03	3.82	2.32	0.006743	0.028086	MAP3K2	mitogen-activated protein kinase kinase kinase 2
11748693_a_at	Hs.475663.2	6.51	5.3	2.32	0.000635	0.00538	RAB5A	RAB5A, member RAS oncogene family
11749608_a_at	Hs.309641.2	4.86	3.64	2.32	0.002407	0.013192	RNF11	ring finger protein 11
11735128_a_at	Hs.715600.1	8.73	7.52	2.32	0.000123	0.002028	TSC22D2	TSC22 domain family, member 2
11745884_a_at	Hs.514297.2	9.74	8.52	2.32	0.004148	0.019558	UBE2Z	ubiquitin-conjugating enzyme E2Z
11759700_at	Hs.497118.2	6.23	5.02	2.31	0.011699	0.042257	COX6A1	cytochrome c oxidase subunit VIa polypeptide 1
11738228_s_at	Hs.713235.1	7.34	6.14	2.31	0.000483	0.004501	ERV3-1	endogenous retrovirus group 3, member 1; zinc finger protein 117
11760156_at	Hs.125867.4	7.66	6.45	2.31	0.001817	0.010811	EVL	Enah/Vasp-like
11721237_a_at	Hs.79299.1	4.96	3.75	2.31	0.002052	0.011762	LHFPL2	lipoma HMGIC fusion partner-like 2
11741626_a_at	Hs.601217.2	7.44	6.23	2.31	2.8e-05	0.001011	MALT1	MALT1 paracaspase
11743879_at	Hs.586165.1	7.66	6.45	2.31	0.000744	0.005952	MAML3	mastermind-like transcriptional coactivator 3
11721432_a_at	Hs.66048.1	8.7	7.49	2.31	0.001578	0.009846	MAP1S	microtubule-associated protein 1S
11725416_at	Hs.10306.1	10.86	9.66	2.31	0.000726	0.005861	NKG7	natural killer cell granule protein 7
11718159_at	Hs.54483.1	10.47	9.26	2.31	1.3e-05	0.000797	NMI	N-myc (and STAT) interactor
11720982_s_at	Hs.491322.1	8.74	7.53	2.31	3.4e-05	0.001102	PTK2B	protein tyrosine kinase 2 beta
11728141_at	Hs.433791.1	7.54	6.34	2.31	0.000571	0.005036	SHISA2	shisa family member 2
11757287_x_at	Hs.695.4	13.34	12.14	2.3	9.53e-09	0.000123	CSTB	cystatin B (stefin B)
11728768_s_at	Hs.272251.1	8.66	7.46	2.3	3.9e-05	0.001178	KLHL5	kelch-like family member 5
11725937_a_at	Hs.531081.1	11.58	10.37	2.3	6.9e-05	0.001511	LGALS3	lectin, galactoside-binding, soluble, 3
11761314_s_at	Hs.712837.1	7.31	6.11	2.3	0.002673	0.014264	LOC100133091	uncharacterized LOC100133091
11730295_at	Hs.208414.1	8.2	7	2.3	0.000671	0.005561	SLC25A40	solute carrier family 25, member 40
11732336_at	Hs.532315.1	8.61	7.41	2.3	2e-05	0.000918	SLC31A1	solute carrier family 31 (copper transporter), member 1
11732183_x_at	Hs.715651.1	7.24	6.04	2.3	0.002218	0.012427	SLC35E4	solute carrier family 35, member E4
11721615_a_at	Hs.10649.1	11.51	10.31	2.3	2.5e-05	0.000982	THEMIS2	thymocyte selection associated family member 2
11747075_a_at	Hs.479766.2	8.77	7.57	2.3	0.00917	0.035317	TMEM165	transmembrane protein 165
11716072_s_at	Hs.295917.1	12.05	10.85	2.29	2.4e-05	0.000963	ATP6V1B2	ATPase, H+ transporting, lysosomal 56/58kDa, V1 subunit B2
11716699_a_at	Hs.311346.1	10.42	9.23	2.29	1e-06	0.000484	CMAS	cytidine monophosphate N-acetylneuraminic acid synthetase
11755223_a_at	Hs.308710.3	6.38	5.18	2.29	0.009595	0.036547	KDM7A	lysine (K)-specific demethylase 7A
11741160_a_at	Hs.134183.1	5.55	4.36	2.29	0.002743	0.014524	SWT1	SWT1 RNA endoribonuclease homolog
11723895_a_at	Hs.508835.1	6.89	5.7	2.29	3.7e-05	0.001148	TEP1	telomerase-associated protein 1
11754037_x_at	Hs.471785.5	8.65	7.45	2.29	0.001066	0.007553	UBE2F	ubiquitin-conjugating enzyme E2F (putative)
11743933_a_at	Hs.267659.2	7.57	6.38	2.29	0.000754	0.005998	VAV3	vav 3 guanine nucleotide exchange factor
11749652_a_at	Hs.434947.4	5.73	4.53	2.29	0.003442	0.017076	ZBTB21	zinc finger and BTB domain containing 21
11721763_at	Hs.657494.1	7.7	6.51	2.28	0.00015	0.002262	ADRBK2	adrenergic, beta, receptor kinase 2
11720745_a_at	Hs.478588.1	9.03	7.84	2.28	0.000195	0.002617	BCL6	B-cell CLL/lymphoma 6
11750887_a_at	Hs.696238.3	8.04	6.85	2.28	0.006899	0.028559	BIRC2	baculoviral IAP repeat containing 2
11748528_a_at	Hs.146406.5	5.87	4.68	2.28	0.008261	0.03274	DEDD	death effector domain containing
11755546_a_at	Hs.159142.4	8.12	6.93	2.28	8e-06	0.000709	LFNG	LFNG O-fucosylpeptide 3-beta-N-acetylglucosaminyltransferase
11719029_at	Hs.310456.1	12.28	11.1	2.28	2.3e-05	0.000953	PIK3AP1	phosphoinositide-3-kinase adaptor protein 1
11739019_x_at	Hs.650382.2	8.79	7.6	2.28	0.000122	0.00202	RAB5C	RAB5C, member RAS oncogene family
11716633_a_at	Hs.523054.1	9.35	8.16	2.28	0.000156	0.002316	TMEM50A	transmembrane protein 50A
11715411_a_at	Hs.468410.1	9.25	8.07	2.27	2e-06	0.000537	EPAS1	endothelial PAS domain protein 1
11728228_at	Hs.710500.1	5.16	3.98	2.27	0.006958	0.028724	HAVCR2	hepatitis A virus cellular receptor 2
11727905_a_at	Hs.496646.1	9.19	8	2.27	0.000177	0.002479	IL13RA1	interleukin 13 receptor, alpha 1
11717542_a_at	Hs.654408.1	10.57	9.39	2.27	8e-06	0.000695	NFKB1	nuclear factor of kappa light polypeptide gene enhancer in B-cells 1
11717538_a_at	Hs.7910.1	10.34	9.16	2.27	0.002091	0.011918	RYBP	RING1 and YY1 binding protein
11754300_x_at	Hs.474705.7	9.12	7.94	2.27	7e-05	0.001513	TOM1	target of myb1 membrane trafficking protein
11754863_s_at	Hs.523715.3	11.05	9.87	2.27	7.4e-05	0.001559	VPS37C	vacuolar protein sorting 37 homolog C (S. cerevisiae)
11759067_s_at	Hs.159066.1	7.54	6.36	2.26	3.22e-07	0.000348	CCDC186	coiled-coil domain containing 186
11735264_at	Hs.351811.1	6.55	5.38	2.26	0.000386	0.003915	CLEC4D	C-type lectin domain family 4, member D
11724522_a_at	Hs.164419.1	8.84	7.66	2.26	1e-06	0.000481	DNAJC5	DnaJ (Hsp40) homolog, subfamily C, member 5
11747137_x_at	Hs.482910.4	4.77	3.59	2.26	0.00012	0.002007	ERAP2	endoplasmic reticulum aminopeptidase 2
11755915_a_at	Hs.591311.4	10.02	8.85	2.26	3e-06	0.000585	HPS3	Hermansky-Pudlak syndrome 3
11725678_s_at	Hs.705413.1	10.91	9.74	2.26	0.007141	0.029321	LEPROT	leptin receptor overlapping transcript
11733058_a_at	Hs.269988.1	7.09	5.91	2.26	7.9e-05	0.001607	PTBP3	polypyrimidine tract binding protein 3
11734955_a_at	Hs.109655.3	8.44	7.26	2.26	0.000306	0.003408	SCML1	sex comb on midleg-like 1 (Drosophila)
11742742_a_at	Hs.713554.1	10.82	9.64	2.26	0.000139	0.002165	SNX2	sorting nexin 2
11727254_a_at	Hs.465305.1	7.98	6.81	2.26	0.000189	0.002572	TMEM51	transmembrane protein 51
11719228_a_at	Hs.434875.1	8.01	6.84	2.25	0.000216	0.002784	CAMK1	calcium/calmodulin-dependent protein kinase I
11721900_at	Hs.440898.1	7.72	6.55	2.25	0.000112	0.001924	FCN1	ficolin (collagen/fibrinogen domain containing) 1
11727257_a_at	Hs.515247.1	9.03	7.86	2.25	6.9e-05	0.001503	JAK3	Janus kinase 3
11727528_a_at	Hs.304362.1	6.92	5.75	2.25	0.000788	0.006175	PHF20L1	PHD finger protein 20-like 1
11734695_a_at	Hs.534338.1	9.71	8.54	2.25	0.007062	0.029058	PPP4C	protein phosphatase 4, catalytic subunit
11723116_a_at	Hs.13680.1	10.11	8.94	2.25	0.000133	0.002109	RAD51L3-RFFL	RAD51L3-RFFL readthrough; ring finger and FYVE-like domain containing E3 ubiquitin protein ligase
11724230_s_at	Hs.470412.1	9.05	7.88	2.25	0.000357	0.00375	RBMS1	RNA binding motif, single stranded interacting protein 1
11731222_a_at	Hs.55967.1	7.97	6.8	2.25	0.000122	0.00202	SHOX2	short stature homeobox 2
11718515_a_at	Hs.511251.1	11.61	10.44	2.25	3.4e-05	0.0011	SQRDL	sulfide quinone reductase-like (yeast)
11756411_a_at	Hs.301989.3	7.17	6.01	2.25	0.000459	0.004364	STAB1	stabilin 1
11757303_s_at	Hs.700008.1	10.81	9.65	2.24	1.1e-05	0.000761	BNIP3L	BCL2/adenovirus E1B 19kDa interacting protein 3-like
11738480_a_at	Hs.287729.1	6.91	5.75	2.24	0.001364	0.008924	CRLF2	cytokine receptor-like factor 2
11744289_a_at	Hs.514505.2	9.28	8.12	2.24	0.000106	0.001874	JMJD6	jumonji domain containing 6
11739298_a_at	Hs.471779.4	10.34	9.18	2.24	0.012314	0.043881	LRRFIP1	leucine rich repeat (in FLII) interacting protein 1
11743830_a_at	Hs.369430.4	7.29	6.13	2.24	0.003533	0.017394	PAM	peptidylglycine alpha-amidating monooxygenase
11754738_a_at	Hs.503163.5	6.57	5.41	2.24	0.000196	0.002629	PDE2A	phosphodiesterase 2A, cGMP-stimulated
11751934_a_at	Hs.631863.3	6.71	5.55	2.24	0.000217	0.002788	PNPLA6	patatin-like phospholipase domain containing 6
11716257_s_at	Hs.463041.1	8.3	7.14	2.24	0.000369	0.003821	RERE	arginine-glutamic acid dipeptide (RE) repeats
11725078_at	Hs.491234.1	8	6.84	2.24	1.9e-05	0.000899	RIT1	Ras-like without CAAX 1
11744886_a_at	Hs.463439.2	7.13	5.96	2.24	0.002927	0.015208	SPAG9	sperm associated antigen 9
11723159_at	Hs.509707.1	8	6.84	2.24	0.000146	0.002227	TMEM229B	transmembrane protein 229B
11717823_s_at	Hs.525607.1	9.84	8.68	2.24	4.2e-05	0.00121	TNFAIP2	tumor necrosis factor, alpha-induced protein 2
11741964_s_at	Hs.73793.5	10.14	8.98	2.24	0.000213	0.002753	VEGFA	vascular endothelial growth factor A
11724932_at	Hs.200250.1	7.78	6.63	2.23	4.8e-05	0.001273	CREM	cAMP responsive element modulator
11743321_at	Hs.75262.1	8.06	6.91	2.23	0.001105	0.00775	CTSO	cathepsin O
11719223_a_at	Hs.252180.1	9.52	8.36	2.23	0.002489	0.013534	DYSF	dysferlin
11716653_x_at	Hs.593614.1	7.13	5.97	2.23	0.000349	0.003708	EML4	echinoderm microtubule associated protein like 4
11721381_at	Hs.46850.1	5.35	4.19	2.23	0.013016	0.045701	GNPTAB	N-acetylglucosamine-1-phosphate transferase, alpha and beta subunits
11762848_a_at	Hs.604479.5	7.81	6.65	2.23	0.009602	0.036569	HEXA	hexosaminidase A (alpha polypeptide)
11748629_a_at	Hs.7879.3	8.08	6.92	2.23	0.006783	0.028218	IFRD1	interferon-related developmental regulator 1
11751878_a_at	Hs.413416.4	6.53	5.37	2.23	0.000123	0.00203	JMJD1C	jumonji domain containing 1C
11715683_a_at	Hs.411501.1	5.59	4.43	2.23	0.001234	0.008358	KRT7	keratin 7, type II
11754006_a_at	Hs.467807.3	10.05	8.89	2.23	0.000297	0.003347	LAPTM4A	lysosomal protein transmembrane 4 alpha
11724902_a_at	Hs.404183.1	7.05	5.89	2.23	0.000371	0.003828	MAP3K14	mitogen-activated protein kinase kinase kinase 14
11719776_at	Hs.222055.1	8.02	6.86	2.23	0.00026	0.003098	NDST1	N-deacetylase/N-sulfotransferase (heparan glucosaminyl) 1
11755114_a_at	Hs.515876.4	8.79	7.64	2.23	0.009272	0.03559	NRBP1	nuclear receptor binding protein 1
11754193_a_at	Hs.435767.2	6.42	5.26	2.23	0.000588	0.005132	PCYT1A	phosphate cytidylyltransferase 1, choline, alpha
11741124_a_at	Hs.432984.2	7.01	5.85	2.23	0.008878	0.034482	SAR1B	secretion associated, Ras related GTPase 1B
11723711_at	Hs.654790.1	5.86	4.7	2.23	0.003086	0.015769	SLC24A3	solute carrier family 24 (sodium/potassium/calcium exchanger), member 3
11757415_s_at	Hs.710797.1	12.47	11.31	2.23	0.000273	0.003192	SLC5A3	solute carrier family 5 (sodium/myo-inositol cotransporter), member 3
11758562_s_at	Hs.605894.1	7.97	6.82	2.22	0.001527	0.009616	C1GALT1	core 1 synthase, glycoprotein-N-acetylgalactosamine 3-beta-galactosyltransferase 1
11756853_a_at	Hs.406557.15	5.52	4.37	2.22	0.008505	0.033466	CLK4	CDC like kinase 4
11758170_s_at	Hs.716101.1	6.48	5.33	2.22	0.002681	0.014291	DIAPH2	diaphanous-related formin 2
11743047_x_at	Hs.179986.1	10.76	9.61	2.22	0.000398	0.003996	FLOT1	flotillin 1
11736575_x_at	Hs.516604.1	5.05	3.9	2.22	0.000237	0.002933	GPR155	G protein-coupled receptor 155
11717582_a_at	Hs.507866.1	10.22	9.07	2.22	0.000295	0.003337	RGCC	regulator of cell cycle
11725239_a_at	Hs.510327.1	8.08	6.94	2.21	0.000605	0.005225	ASB2	ankyrin repeat and SOCS box containing 2
11727247_x_at	Hs.330386.1	7.55	6.41	2.21	0.000239	0.002951	CHRNB1	cholinergic receptor, nicotinic beta 1
11724402_s_at	Hs.115830.1	8.91	7.76	2.21	0.00641	0.026996	HS3ST2	heparan sulfate (glucosamine) 3-O-sulfotransferase 2
11732132_a_at	Hs.460960.2	7.15	6	2.21	1.8e-05	0.000888	IDS	iduronate 2-sulfatase
11750059_a_at	Hs.714749.4	9.01	7.87	2.21	0.00626	0.026511	MLX	MLX, MAX dimerization protein
11723125_s_at	Hs.421150.1	9.42	8.27	2.21	9.8e-05	0.001792	MORC3	MORC family CW-type zinc finger 3
11719483_a_at	Hs.321709.1	9.1	7.96	2.21	0.000239	0.002949	P2RX4	purinergic receptor P2X, ligand gated ion channel, 4
11754454_s_at	Hs.151536.3	12.1	10.95	2.21	9e-05	0.001716	RAB13	RAB13, member RAS oncogene family
11755055_a_at	Hs.458917.3	9.94	8.79	2.21	0.008791	0.034265	SCAMP2	secretory carrier membrane protein 2
11728058_a_at	Hs.515412.1	8.21	7.06	2.21	0.00022	0.002819	SERTAD3	SERTA domain containing 3
11724197_at	Hs.25590.1	6.34	5.2	2.21	0.001365	0.008927	STC1	stanniocalcin 1
11745330_a_at	Hs.272630.2	9.15	8.01	2.2	0.01001	0.037711	ATP6V1D	ATPase, H+ transporting, lysosomal 34kDa, V1 subunit D
11743154_at	Hs.221497.1	6.91	5.78	2.2	0.000261	0.003103	C16orf72	chromosome 16 open reading frame 72
11744296_a_at	Hs.515432.1	8.73	7.59	2.2	3.2e-05	0.001091	DEDD2	death effector domain containing 2
11728713_at	Hs.632438.1	10.89	9.75	2.2	0.000289	0.003303	LOC100996517	vesicle-trafficking protein SEC22b-like; SEC22 homolog B, vesicle trafficking protein (gene/pseudogene)
11751544_a_at	Hs.465818.2	7.52	6.38	2.2	0.004836	0.021897	MYO1F	myosin IF
11718260_at	Hs.495473.1	9.74	8.6	2.2	0.000261	0.00311	NOTCH1	notch 1
11718139_at	Hs.284491.1	8.52	7.38	2.2	0.000108	0.001886	PDXK	pyridoxal (pyridoxine, vitamin B6) kinase
11755359_x_at	Hs.225641.4	7.82	6.69	2.2	0.001771	0.010636	PHACTR4	phosphatase and actin regulator 4
11719640_a_at	Hs.432329.1	8.59	7.46	2.2	7e-05	0.001514	PLXNA1	plexin A1
11744213_a_at	Hs.5148.2	9.36	8.22	2.2	0.000185	0.002537	TRAFD1	TRAF-type zinc finger domain containing 1
11755902_a_at	Hs.279746.3	10.04	8.91	2.2	9.8e-05	0.001793	TRPV2	transient receptor potential cation channel, subfamily V, member 2
11742941_x_at	Hs.518773.5	10.29	9.16	2.2	0.003358	0.01677	UBE2D3	ubiquitin conjugating enzyme E2D 3
11727739_a_at	Hs.567706.1	7.37	6.24	2.19	0.003447	0.017092	CD300LF	CD300 molecule-like family member f
11716715_a_at	Hs.520898.1	12.7	11.57	2.19	7e-06	0.000689	CTSB	cathepsin B
11758347_s_at	Hs.707546.2	7.26	6.13	2.19	0.001311	0.008705	DDIT3	DNA-damage-inducible transcript 3
11728073_a_at	Hs.523252.1	7.81	6.68	2.19	0.000189	0.002573	ITPRIP	inositol 1,4,5-trisphosphate receptor interacting protein
11718678_a_at	Hs.3260.1	10.54	9.41	2.19	7.9e-05	0.001615	PSEN1	presenilin 1
11740486_a_at	Hs.170019.1	11.55	10.42	2.19	7.8e-05	0.001595	RUNX3	runt-related transcription factor 3
11717218_a_at	Hs.719134.1	8.83	7.69	2.19	0.000227	0.002873	STK10	serine/threonine kinase 10
11723868_a_at	Hs.473632.1	9.21	8.08	2.19	2e-05	0.000918	SYNJ1	synaptojanin 1
11721498_a_at	Hs.632768.1	9.62	8.49	2.19	7e-05	0.001516	TPST2	tyrosylprotein sulfotransferase 2
11716994_s_at	Hs.506985.1	10.61	9.49	2.19	4e-06	0.000599	WSB2	WD repeat and SOCS box containing 2
11728122_a_at	Hs.146978.1	4.88	3.75	2.18	0.008553	0.033601	ADGRG2	adhesion G protein-coupled receptor G2
11759127_at	Hs.158954.1	4.91	3.79	2.18	0.002839	0.014881	CD300E	CD300e molecule
11734570_s_at	Hs.675564.2	7.09	5.96	2.18	0.010093	0.037965	DCTN4	dynactin 4 (p62)
11739015_a_at	Hs.443894.1	4.99	3.87	2.18	0.00686	0.028455	ERMN	ermin
11756226_a_at	Hs.109929.5	9.75	8.62	2.18	0.000206	0.002704	GRIPAP1	GRIP1 associated protein 1
11725198_at	Hs.1722.1	5.46	4.33	2.18	0.011319	0.041294	IL1A	interleukin 1 alpha
11726667_a_at	Hs.480701.1	5.52	4.4	2.18	0.002896	0.015097	MFSD8	major facilitator superfamily domain containing 8
11718644_x_at	Hs.430849.1	6.63	5.5	2.18	5.3e-05	0.001342	OSBPL8	oxysterol binding protein-like 8
11752545_a_at	Hs.480311.8	5.47	4.34	2.18	0.002305	0.012782	PDLIM5	PDZ and LIM domain 5
11719958_at	Hs.499984.1	7.65	6.53	2.18	0.000614	0.005266	SGPL1	sphingosine-1-phosphate lyase 1
11719038_a_at	Hs.503165.1	9.25	8.13	2.17	3.9e-05	0.00117	ARAP1	ArfGAP with RhoGAP domain, ankyrin repeat and PH domain 1
11750359_x_at	Hs.647419.3	7.78	6.66	2.17	7.6e-05	0.001578	CD68	CD68 molecule
11716986_a_at	Hs.481852.1	10.81	9.69	2.17	5e-06	0.000651	GTF2B	general transcription factor IIB
11743629_at	Hs.471508.1	4.93	3.81	2.17	0.002558	0.013825	IRS1	insulin receptor substrate 1
11757271_s_at	Hs.276523.1	9.35	8.23	2.17	0.000184	0.002534	LOC105370447	uncharacterized LOC105370447; sorting nexin 6
11720493_s_at	Hs.86912.1	10.16	9.05	2.17	3.6e-05	0.001132	MOB3A	MOB kinase activator 3A
11726138_at	Hs.591395.1	6.86	5.75	2.17	0.001789	0.010715	MTMR9	myotubularin related protein 9
11716864_s_at	Hs.435290.1	11.26	10.14	2.17	7e-06	0.000681	NISCH	nischarin
11748383_a_at	Hs.481542.3	5.97	4.86	2.17	0.002551	0.013793	PAPD7	PAP associated domain containing 7
11745820_s_at	Hs.715495.8	8.74	7.63	2.17	1.9e-05	0.000904	PLAGL1	pleiomorphic adenoma gene-like 1
11737321_a_at	Hs.298248.1	8.4	7.28	2.17	0.010549	0.039212	RREB1	ras responsive element binding protein 1
11763396_x_at	Hs.189641.4	6.49	5.37	2.17	0.00229	0.012727	SEC24D	SEC24 homolog D, COPII coat complex component
11733897_a_at	Hs.288178.1	7.68	6.56	2.17	0.000313	0.003442	TROVE2	TROVE domain family, member 2
11751067_x_at	Hs.293563.3	10.03	8.91	2.16	0.000225	0.002856	AKIRIN1	akirin 1
11739434_a_at	Hs.478429.1	7.11	6	2.16	5e-06	0.000641	ATP11B	ATPase, class VI, type 11B
11728617_at	Hs.200242.1	9.78	8.67	2.16	9.3e-05	0.001748	CARD6	caspase recruitment domain family, member 6
11740257_a_at	Hs.28896.1	7.23	6.12	2.16	0.000289	0.003299	CXorf23	chromosome X open reading frame 23
11717069_at	Hs.505516.1	9.57	8.46	2.16	8.4e-05	0.001655	DIP2B	disco-interacting protein 2 homolog B
11734277_a_at	Hs.369762.2	8.62	7.5	2.16	0.000227	0.002873	ENOSF1	enolase superfamily member 1
11717844_x_at	Hs.29464.1	6.71	5.6	2.16	0.000124	0.002031	ETNK1	ethanolamine kinase 1
11746197_a_at	Hs.152983.2	8.86	7.75	2.16	6.6e-05	0.001468	HUS1	HUS1 checkpoint clamp component
11717729_a_at	Hs.71465.1	10.22	9.11	2.16	0.000467	0.004406	SQLE	squalene epoxidase
11729355_a_at	Hs.632222.1	7.92	6.81	2.16	4.5e-05	0.001247	ZNF200	zinc finger protein 200
11734437_x_at	Hs.182081.1	7.61	6.5	2.15	0.000278	0.00323	BRSK1	BR serine/threonine kinase 1
11748246_a_at	Hs.82919.3	9.94	8.83	2.15	0.000182	0.002513	CUL2	cullin 2
11730527_a_at	Hs.237886.1	6.72	5.61	2.15	0.000458	0.00436	DAPK2	death-associated protein kinase 2
11753469_at	HsAffx.1897.1	7.41	6.31	2.15	0.002036	0.011707	FLJ42393	uncharacterized LOC401105
11718292_s_at	Hs.370365.1	12.3	11.2	2.15	6e-05	0.00141	HK1	hexokinase 1
11749666_a_at	Hs.632272.3	8.34	7.23	2.15	0.004065	0.019275	ITCH	itchy E3 ubiquitin protein ligase
11729850_s_at	Hs.30385.1	8.34	7.24	2.15	0.000104	0.00185	MLLT10	myeloid/lymphoid or mixed-lineage leukemia; translocated to, 10
11719528_at	Hs.655455.2	7.54	6.44	2.15	0.000141	0.002174	PVRL2	poliovirus receptor-related 2 (herpesvirus entry mediator B)
11715556_a_at	Hs.719176.1	11.6	10.5	2.15	3.2e-05	0.001085	QSOX1	quiescin Q6 sulfhydryl oxidase 1
11723669_s_at	Hs.269109.1	4.22	3.12	2.15	0.00282	0.014804	SEMA3C	sema domain, immunoglobulin domain (Ig), short basic domain, secreted, (semaphorin) 3C
11746543_a_at	Hs.191213.2	9.16	8.06	2.15	0.000287	0.003289	SNX9	sorting nexin 9
11729101_a_at	Hs.567256.1	6	4.9	2.14	0.001383	0.009	AKR1C2	aldo-keto reductase family 1, member C2
11727847_a_at	Hs.487341.1	7.28	6.18	2.14	5.3e-05	0.001342	GNA12	guanine nucleotide binding protein (G protein) alpha 12
11723424_at	Hs.529400.1	8.8	7.7	2.14	2.6e-05	0.000985	IFNAR1	interferon (alpha, beta and omega) receptor 1
11715703_s_at	Hs.505654.1	9.79	8.69	2.14	0.000592	0.005152	ITGA5	integrin alpha 5
11743338_at	Hs.715550.1	5.95	4.85	2.14	0.000315	0.00346	MEGF9	multiple EGF-like-domains 9
11727877_a_at	Hs.631539.1	8.92	7.82	2.14	0.000231	0.002892	MIA-RAB4B	MIA-RAB4B readthrough (NMD candidate); RAB4B, member RAS oncogene family
11721744_a_at	Hs.369840.1	5.01	3.91	2.14	0.001874	0.011061	NID2	nidogen 2 (osteonidogen)
11727373_s_at	Hs.368610.1	10.58	9.48	2.14	0.000105	0.001864	PAPSS1	3'-phosphoadenosine 5'-phosphosulfate synthase 1
11720690_a_at	Hs.516034.1	9.58	8.48	2.14	0.000563	0.00499	SLC35F6	solute carrier family 35, member F6
11730162_s_at	Hs.540696.2	4.06	2.96	2.14	0.000188	0.002567	SLC6A10P	solute carrier family 6 (neurotransmitter transporter), member 10, pseudogene; solute carrier family 6 (neurotransmitter transporter), member 8 pseudogene; solute carrier family 6 (neurotransmitter transporter), member 8
11752814_s_at	Hs.279594.3	7.48	6.38	2.14	0.011692	0.042243	TNFRSF1A	tumor necrosis factor receptor superfamily, member 1A
11725175_x_at	Hs.514063.1	6.53	5.44	2.13	0.002913	0.015157	ADAP2	ArfGAP with dual PH domains 2
11759249_at	Hs.658949.1	6.15	5.06	2.13	0.000289	0.003303	C17orf67	chromosome 17 open reading frame 67
11731408_x_at	Hs.628393.1	9.04	7.95	2.13	0.001382	0.008996	CLN3	ceroid-lipofuscinosis, neuronal 3
11764149_s_at	Hs.594144.2	7.19	6.11	2.13	0.000636	0.005384	DUSP16	dual specificity phosphatase 16
11729035_at	Hs.648523.1	9.25	8.15	2.13	0.000437	0.004227	ITPRIPL2	inositol 1,4,5-trisphosphate receptor interacting protein-like 2
11758147_s_at	Hs.713308.1	5.78	4.69	2.13	0.0008	0.006241	MAPK13	mitogen-activated protein kinase 13
11731100_a_at	Hs.184727.1	6.04	4.95	2.13	0.005705	0.02474	MFI2	antigen p97 (melanoma associated) identified by monoclonal antibodies 133.2 and 96.5
11733494_a_at	Hs.507680.2	7.92	6.83	2.13	0.00138	0.008986	N4BP2L2	NEDD4 binding protein 2-like 2
11720395_a_at	Hs.492208.1	9.02	7.93	2.13	0.000168	0.00241	NBN	nibrin
11716098_a_at	Hs.190334.1	10.06	8.97	2.13	0.002745	0.014532	RAP1A	RAP1A, member of RAS oncogene family
11743494_at	Hs.369657.1	8.71	7.62	2.13	0.000174	0.002461	SPATA5L1	spermatogenesis associated 5-like 1
11722104_a_at	Hs.6418.1	8.43	7.34	2.13	0.000291	0.003314	TPRA1	transmembrane protein, adipocyte asscociated 1
11728672_x_at	Hs.643548.1	6.76	5.67	2.13	2.8e-05	0.001011	UBE2H	ubiquitin conjugating enzyme E2H
11761460_s_at	Hs.531330.5	4.54	3.46	2.12	0.008326	0.032924	CBWD1	COBW domain containing 1; COBW domain containing 2; COBW domain containing 3; COBW domain containing 5; COBW domain containing 6; COBW domain containing 7
11754989_a_at	Hs.511386.3	12.5	11.41	2.12	6e-06	0.000674	DMXL2	Dmx-like 2
11760437_at	Hs.258551.2	6.94	5.85	2.12	0.00208	0.011875	DNPEP	aspartyl aminopeptidase
11716293_x_at	Hs.461047.1	8.02	6.94	2.12	1e-06	0.000515	G6PD	glucose-6-phosphate dehydrogenase
11717890_x_at	Hs.77269.1	10.08	9	2.12	0.00682	0.028335	GNAI2	guanine nucleotide binding protein (G protein), alpha inhibiting activity polypeptide 2
11738256_a_at	Hs.235116.2	7.56	6.47	2.12	0.001001	0.007247	GRK6	G protein-coupled receptor kinase 6
11757237_s_at	HsAffx.1706.1	8.22	7.13	2.12	0.001724	0.010435	HTR7P1	5-hydroxytryptamine (serotonin) receptor 7 pseudogene 1
11725365_at	Hs.529857.1	7.56	6.47	2.12	0.003605	0.017645	IER5L	immediate early response 5-like
11739326_a_at	Hs.654527.3	6.53	5.45	2.12	0.00021	0.002733	PTPN2	protein tyrosine phosphatase, non-receptor type 2
11725492_at	Hs.719403.1	11.81	10.72	2.12	7.8e-05	0.001597	RAB20	RAB20, member RAS oncogene family
11723589_at	Hs.30258.1	6.1	5.01	2.12	0.001277	0.008557	RC3H1	ring finger and CCCH-type domains 1
11754261_x_at	Hs.719153.6	9.14	8.05	2.12	0.000117	0.001973	SLC39A1	solute carrier family 39 (zinc transporter), member 1
11755643_a_at	Hs.520814.3	10.87	9.79	2.12	0.000284	0.00327	TNS3	tensin 3
11739230_a_at	Hs.245540.2	7.44	6.36	2.11	0.000744	0.005952	ARL4A	ADP-ribosylation factor like GTPase 4A
11750013_x_at	Hs.631725.5	6.47	5.39	2.11	0.010099	0.037978	CSNK1D	casein kinase 1, delta
11748497_s_at	Hs.377894.3	9.1	8.02	2.11	0.000468	0.004408	GCA	grancalcin, EF-hand calcium binding protein
11764005_at	Hs.114180.1	8.48	7.41	2.11	0.00209	0.011917	PANK2	pantothenate kinase 2
11720591_a_at	Hs.502458.1	5.82	4.74	2.11	0.002626	0.014085	PHF21A	PHD finger protein 21A
11727841_a_at	Hs.155342.1	10.43	9.35	2.11	0.00051	0.004671	PRKCD	protein kinase C, delta
11739000_a_at	Hs.221847.1	10.3	9.22	2.11	0.005974	0.02562	SLC38A2	solute carrier family 38, member 2
11732267_s_at	Hs.583855.1	9.91	8.83	2.11	0.000189	0.002569	SNX6	sorting nexin 6
11723594_a_at	Hs.518513.1	8.78	7.7	2.11	0.000257	0.003081	TNK2	tyrosine kinase, non-receptor, 2
11726523_s_at	Hs.598297.1	8.43	7.34	2.11	0.00037	0.003824	ZFHX3	zinc finger homeobox 3
11750119_a_at	Hs.435774.2	5.52	4.44	2.11	0.001705	0.010359	ZNF33A	zinc finger protein 33A
11731062_s_at	Hs.709890.1	6.26	5.18	2.11	0.011998	0.043054	ZNF516	zinc finger protein 516
11721778_a_at	Hs.530597.1	5.91	4.84	2.1	0.002868	0.014979	ACBD5	acyl-CoA binding domain containing 5
11754562_a_at	Hs.406392.2	7.34	6.27	2.1	0.002228	0.012459	CRTC2	CREB regulated transcription coactivator 2
11751448_a_at	Hs.290758.5	6.51	5.44	2.1	0.001594	0.009916	DDB1	damage-specific DNA binding protein 1
11719032_a_at	Hs.21765.1	8.58	7.51	2.1	0.000295	0.00334	FADS3	fatty acid desaturase 3
11743640_a_at	Hs.508010.2	9.6	8.53	2.1	0.00034	0.003643	FNDC3A	fibronectin type III domain containing 3A
11727467_x_at	Hs.654593.1	10.75	9.69	2.1	0.000146	0.002224	IL10RB	interleukin 10 receptor, beta
11722635_at	Hs.474787.1	6.29	5.23	2.1	0.003244	0.016356	IL2RB	interleukin 2 receptor, beta
11716601_a_at	Hs.372541.1	8.14	7.07	2.1	0.003332	0.016672	KBTBD2	kelch repeat and BTB (POZ) domain containing 2
11763806_x_at	Hs.10082.3	8.73	7.66	2.1	0.00023	0.002886	KCNN4	potassium channel, calcium activated intermediate/small conductance subfamily N alpha, member 4
11728719_a_at	Hs.713533.1	6.55	5.48	2.1	0.001982	0.011491	LTBP1	latent transforming growth factor beta binding protein 1
11744129_at	Hs.123198.1	7.34	6.27	2.1	0.000121	0.002013	MYO9B	myosin IXB
11719711_a_at	Hs.459691.1	5.7	4.63	2.1	0.001063	0.007537	PDPK1	3-phosphoinositide dependent protein kinase 1
11741405_a_at	Hs.652114.5	6.39	5.32	2.1	0.004417	0.020478	RPL28	ribosomal protein L28
11725180_a_at	Hs.535845.1	11.46	10.39	2.1	4.37e-07	0.000375	RUNX2	runt-related transcription factor 2
11723481_a_at	Hs.413123.1	6.93	5.86	2.1	0.008869	0.034471	TIA1	TIA1 cytotoxic granule-associated RNA binding protein
11743501_a_at	Hs.510528.3	8.13	7.06	2.1	0.000173	0.002448	TRAF3	TNF receptor-associated factor 3
11757499_s_at	Hs.707021.1	10.58	9.51	2.1	1e-05	0.000736	WBP1L	WW domain binding protein 1-like
11759097_a_at	Hs.288042.1	8.98	7.91	2.1	1.1e-05	0.000748	ZNF703	zinc finger protein 703
11717698_a_at	Hs.268787.1	8.61	7.55	2.09	0.000473	0.004441	ARIH1	ariadne RBR E3 ubiquitin protein ligase 1
11715999_a_at	Hs.632536.1	4.34	3.28	2.09	0.0032	0.016186	CAB39	calcium binding protein 39
11724823_s_at	Hs.212140.1	7.97	6.9	2.09	0.000553	0.004931	CWF19L2	CWF19-like 2, cell cycle control (S. pombe)
11718334_a_at	Hs.444356.1	10.55	9.49	2.09	4e-06	0.00062	GRB2	growth factor receptor bound protein 2
11764253_s_at	Hs.605376.1	7.67	6.61	2.09	0.00013	0.002081	IFITM10	interferon induced transmembrane protein 10
11719314_a_at	Hs.494186.1	7.21	6.14	2.09	0.000974	0.007121	NMRK1	nicotinamide riboside kinase 1
11718989_s_at	Hs.527861.1	9.21	8.14	2.09	0.003801	0.018336	OS9	osteosarcoma amplified 9, endoplasmic reticulum lectin
11718762_s_at	Hs.268742.1	8.17	7.11	2.09	0.000784	0.00616	POMP	proteasome maturation protein
11743732_a_at	Hs.282326.3	8.58	7.52	2.09	0.006907	0.028581	RCAN1	regulator of calcineurin 1
11758124_s_at	Hs.652712.1	11.39	10.33	2.09	7e-06	0.000683	RCBTB2	regulator of chromosome condensation (RCC1) and BTB (POZ) domain containing protein 2
11722347_a_at	Hs.186810.1	5.96	4.9	2.09	0.001192	0.008152	REPS2	RALBP1 associated Eps domain containing 2
11720140_at	Hs.534497.1	7.73	6.66	2.09	0.000134	0.002126	RILP	Rab interacting lysosomal protein
11720075_s_at	Hs.632527.1	8.09	7.02	2.09	6e-05	0.001412	SLC35F5	solute carrier family 35, member F5
11754529_x_at	Hs.502769.8	10.27	9.21	2.09	0.0001	0.001814	SLC3A2	solute carrier family 3 (amino acid transporter heavy chain), member 2
11740613_a_at	Hs.108530.2	6.57	5.51	2.09	3.8e-05	0.001158	TMEM30A	transmembrane protein 30A
11755127_a_at	Hs.267632.2	6.86	5.8	2.09	0.009648	0.036689	TMF1	TATA element modulatory factor 1
11757684_a_at	Hs.473296.13	11.32	10.26	2.09	2e-05	0.000921	TPD52L2	tumor protein D52-like 2
11763808_x_at	Hs.106876.7	10.53	9.48	2.08	0.000451	0.004312	ATP6V0D1	ATPase, H+ transporting, lysosomal 38kDa, V0 subunit d1
11727412_a_at	Hs.127675.1	6.9	5.84	2.08	0.000492	0.004563	CLN8	ceroid-lipofuscinosis, neuronal 8
11742766_a_at	Hs.501857.1	9.79	8.74	2.08	7.1e-05	0.001523	DENND5A	DENN/MADD domain containing 5A
11758527_s_at	Hs.606872.1	8.5	7.44	2.08	0.000186	0.00255	ITPR2	inositol 1,4,5-trisphosphate receptor, type 2
11735403_at	Hs.658760.1	8.02	6.96	2.08	0.000224	0.002853	KIAA0754	KIAA0754; microtubule-actin crosslinking factor 1
11762056_at	Hs.679984.1	9.01	7.95	2.08	0.002055	0.011769	LOC100133299	GALI1870
11718304_s_at	Hs.462590.1	8	6.95	2.08	7.7e-05	0.001591	MYO18A	myosin XVIIIA; TGFB1-induced anti-apoptotic factor 1
11717957_at	Hs.591960.1	10.45	9.39	2.08	5.7e-05	0.001377	PATL1	protein associated with topoisomerase II homolog 1 (yeast)
11742882_at	Hs.581725.1	8.03	6.98	2.08	0.014089	0.048572	PPID	peptidylprolyl isomerase D
11723043_at	Hs.129683.1	10.3	9.25	2.08	2e-06	0.000551	UBE2D1	ubiquitin conjugating enzyme E2D 1
11718288_at	Hs.145575.1	8.7	7.64	2.08	0.000171	0.00243	UBL3	ubiquitin-like 3
11752456_a_at	Hs.459072.2	9.48	8.43	2.07	0.011843	0.042631	ABHD17C	abhydrolase domain containing 17C
11719204_at	Hs.654628.1	8.54	7.49	2.07	0.007904	0.03163	ANKLE2	ankyrin repeat and LEM domain containing 2
11721027_a_at	Hs.369607.1	9.26	8.21	2.07	0.000422	0.004139	GAK	cyclin G associated kinase
11728998_x_at	Hs.519884.1	7.94	6.9	2.07	0.000303	0.003389	GCNT2	glucosaminyl (N-acetyl) transferase 2, I-branching enzyme (I blood group)
11748367_a_at	Hs.116448.4	6.65	5.6	2.07	0.002628	0.014089	GLS	glutaminase
11722217_x_at	Hs.167641.1	9.06	8.01	2.07	0.000636	0.005384	GPR108	G protein-coupled receptor 108
11757186_a_at	Hs.411695.2	8.95	7.9	2.07	0.000396	0.003982	HK3	hexokinase 3 (white cell)
11762282_x_at	Hs.181244.9	10.51	9.45	2.07	0.014565	0.049825	HLA-A	major histocompatibility complex, class I, A
11721365_a_at	Hs.436031.1	7.61	6.56	2.07	0.000218	0.002802	IREB2	iron responsive element binding protein 2
11755522_a_at	Hs.125474.6	13.42	12.37	2.07	2.73e-07	0.000348	LPXN	leupaxin
11755571_a_at	Hs.700595.4	8.35	7.3	2.07	6.1e-05	0.001422	MAP7D1	MAP7 domain containing 1
11751473_a_at	Hs.464622.2	7.17	6.12	2.07	0.00114	0.007909	NAPG	N-ethylmaleimide-sensitive factor attachment protein, gamma
11755406_x_at	Hs.464333.5	6.93	5.88	2.07	1.7e-05	0.000882	NPLOC4	NPL4 homolog, ubiquitin recognition factor
11730853_s_at	Hs.500047.1	10.54	9.49	2.07	0.000199	0.002653	P4HA1	prolyl 4-hydroxylase, alpha polypeptide I
11733982_a_at	Hs.470633.1	9.04	7.99	2.07	2.3e-05	0.000953	PDK1	pyruvate dehydrogenase kinase, isozyme 1
11719604_a_at	Hs.445775.1	7.55	6.5	2.07	5.9e-05	0.001409	PTPN9	protein tyrosine phosphatase, non-receptor type 9
11743113_x_at	Hs.143873.1	9.99	8.94	2.07	0.001328	0.00877	S100A10	S100 calcium binding protein A10
11719728_s_at	Hs.581021.1	12.76	11.71	2.07	9.8e-07	0.000481	SIRPA	signal-regulatory protein alpha
11728223_at	Hs.163776.1	8.83	7.78	2.07	5e-06	0.000642	UBE2J1	ubiquitin-conjugating enzyme E2, J1
11752980_x_at	Hs.441550.3	8.09	7.05	2.06	0.010412	0.038859	ABHD12	abhydrolase domain containing 12
11721917_a_at	Hs.508154.1	7.22	6.18	2.06	4.1e-05	0.001203	ANKRD37	ankyrin repeat domain 37
11718002_at	Hs.47382.1	10.62	9.57	2.06	4.6e-05	0.001253	C10orf54	chromosome 10 open reading frame 54
11739116_s_at	Hs.204564.1	10.14	9.1	2.06	0.000367	0.003815	EFR3A	EFR3 homolog A
11743954_a_at	Hs.502867.1	7.78	6.74	2.06	0.000182	0.002511	EHBP1L1	EH domain binding protein 1 like 1
11718657_a_at	Hs.444569.1	10.1	9.06	2.06	0.000586	0.005123	MIR21	microRNA 21; vacuole membrane protein 1
11740964_a_at	Hs.479954.1	5.54	4.5	2.06	0.003941	0.018848	MTHFD2L	methylenetetrahydrofolate dehydrogenase (NADP+ dependent) 2-like
11723864_s_at	Hs.425144.1	5.82	4.78	2.06	0.000244	0.002987	MTMR11	myotubularin related protein 11
11716135_a_at	Hs.632177.1	7.52	6.48	2.06	0.000504	0.00463	MVP	major vault protein
11758642_s_at	Hs.597889.1	7.79	6.75	2.06	0.00076	0.006027	NF1	neurofibromin 1
11747453_a_at	Hs.696054.3	8.73	7.69	2.06	0.002219	0.012431	PPP1R18	protein phosphatase 1, regulatory subunit 18
11716042_x_at	Hs.491440.1	10.43	9.39	2.06	1.5e-05	0.000849	PPP2CB	protein phosphatase 2, catalytic subunit, beta isozyme
11724384_a_at	Hs.119889.1	9.78	8.74	2.06	0.000159	0.002342	RAP2C	RAP2C, member of RAS oncogene family
11754294_s_at	Hs.471768.5	10.31	9.27	2.06	0.00053	0.004793	STK40	serine/threonine kinase 40
11734935_a_at	Hs.920.1	8.95	7.91	2.05	0.000721	0.005831	ARID5A	AT rich interactive domain 5A (MRF1-like)
11755335_a_at	Hs.719188.2	9.13	8.09	2.05	2e-06	0.000553	C1orf21	chromosome 1 open reading frame 21
11754000_x_at	Hs.34341.4	9.5	8.46	2.05	8.02e-09	0.000123	CD58	CD58 molecule
11715566_at	Hs.505652.1	9.79	8.75	2.05	0.011198	0.040974	COPZ1	coatomer protein complex subunit zeta 1
11724259_at	Hs.715692.1	10.34	9.31	2.05	1.3e-05	0.000801	COQ10B	coenzyme Q10B
11729574_at	Hs.104925.1	9.04	8.01	2.05	0.0006	0.005199	ENC1	ectodermal-neural cortex 1 (with BTB domain)
11736173_at	Hs.330073.1	7.54	6.51	2.05	2.7e-05	0.000998	KIAA0355	KIAA0355
11759549_a_at	Hs.501928.2	7.23	6.19	2.05	7.2e-05	0.001531	MICAL2	microtubule associated monooxygenase, calponin and LIM domain containing 2
11736243_a_at	Hs.355935.2	10.49	9.46	2.05	6.6e-05	0.001468	MRPL52	mitochondrial ribosomal protein L52
11717573_s_at	Hs.555927.1	8.96	7.92	2.05	0.000303	0.003387	NECAP1	NECAP endocytosis associated 1
11715726_a_at	Hs.74563.1	6.37	5.34	2.05	0.00406	0.019259	OAZ2	ornithine decarboxylase antizyme 2
11756714_a_at	Hs.146339.6	10.14	9.11	2.05	0.000554	0.004935	PPP2R2A	protein phosphatase 2, regulatory subunit B, alpha
11757440_x_at	Hs.470477.6	11.94	10.91	2.05	0.001268	0.008517	PTP4A2	protein tyrosine phosphatase type IVA, member 2
11726278_at	Hs.700592.1	7.43	6.4	2.05	0.000696	0.005701	SNN	stannin
11761505_a_at	Hs.588873.5	6.82	5.78	2.05	0.001443	0.009268	USB1	U6 snRNA biogenesis 1
11721521_at	Hs.4014.1	4.19	3.16	2.05	0.005255	0.023292	ZDHHC17	zinc finger, DHHC-type containing 17
11717346_a_at	Hs.501012.1	9.18	8.15	2.04	0.000928	0.006888	ADD3	adducin 3 (gamma)
11731767_at	Hs.149103.1	6.75	5.72	2.04	0.000543	0.004869	ARSB	arylsulfatase B
11723621_at	Hs.489734.1	8.16	7.13	2.04	9.3e-05	0.001743	C7orf60	chromosome 7 open reading frame 60
11737161_a_at	Hs.591241.2	5.74	4.71	2.04	0.001658	0.01018	CCNT2	cyclin T2
11725719_s_at	Hs.690198.2	8.25	7.22	2.04	0.000127	0.00206	CDC42	cell division cycle 42
11725649_s_at	Hs.509780.1	7.34	6.31	2.04	0.001271	0.008526	DCAF5	DDB1 and CUL4 associated factor 5
11721842_a_at	Hs.205558.1	8.38	7.35	2.04	9.9e-05	0.001805	GLIPR1	GLI pathogenesis-related 1
11732196_x_at	Hs.715552.1	5.22	4.19	2.04	0.009396	0.035959	KPNA4	karyopherin alpha 4 (importin alpha 3)
11724945_x_at	Hs.166091.1	6.94	5.91	2.04	0.000233	0.002907	LIG4	ligase IV, DNA, ATP-dependent
11760128_x_at	Hs.597715.2	11.58	10.55	2.04	7.56e-07	0.000479	LIMS1	LIM and senescent cell antigen-like domains 1
11717763_a_at	Hs.277035.1	10.98	9.95	2.04	0.000345	0.003672	MGLL	monoglyceride lipase
11717572_a_at	Hs.555927.1	9.55	8.53	2.04	3.6e-05	0.001131	NECAP1	NECAP endocytosis associated 1
11756577_a_at	Hs.517216.3	7.44	6.41	2.04	0.00328	0.016486	PEA15	phosphoprotein enriched in astrocytes 15
11720708_a_at	Hs.162646.1	8.38	7.35	2.04	0.000737	0.005922	PPARG	peroxisome proliferator-activated receptor gamma
11739069_s_at	Hs.523004.1	12.76	11.74	2.04	9.8e-05	0.001789	PSAP	prosaposin
11725097_s_at	Hs.444360.1	7.77	6.74	2.04	0.001793	0.010728	RABL3	RAB, member of RAS oncogene family-like 3
11731592_at	Hs.17200.1	9.03	8	2.04	0.00028	0.003242	STAM2	signal transducing adaptor molecule (SH3 domain and ITAM motif) 2
11717931_at	Hs.505874.1	9.89	8.87	2.04	9.2e-05	0.001738	TBK1	TANK-binding kinase 1
11750999_a_at	Hs.520757.4	9.37	8.35	2.04	0.002103	0.011961	TBXAS1	thromboxane A synthase 1 (platelet)
11715432_a_at	Hs.591605.1	8.43	7.4	2.04	0.003452	0.017104	TMBIM1	transmembrane BAX inhibitor motif containing 1
11716229_s_at	Hs.82933.1	7.53	6.5	2.04	0.000194	0.002608	TMEM167B	transmembrane protein 167B
11743413_a_at	Hs.714332.3	10.21	9.18	2.04	1.1e-05	0.000756	UBE2K	ubiquitin conjugating enzyme E2K
11743033_x_at	Hs.480653.1	10.64	9.62	2.03	3.5e-05	0.001113	ANXA5	annexin A5
11736057_s_at	Hs.34492.2	9.89	8.86	2.03	2.6e-05	0.000997	BORCS7	BLOC-1 related complex subunit 7
11758129_s_at	Hs.599868.1	5.7	4.68	2.03	0.001154	0.00797	CPLX3	complexin 3
11734743_a_at	Hs.435941.1	6.57	5.55	2.03	3.7e-05	0.001148	DCTN5	dynactin 5 (p25)
11734848_s_at	Hs.591774.1	8.4	7.38	2.03	0.004443	0.020557	ERBB2IP	erbb2 interacting protein
11743165_at	Hs.504765.1	7.04	6.01	2.03	0.000181	0.002503	ETV6	ets variant 6
11755010_s_at	Hs.25130.6	7.71	6.69	2.03	0.000225	0.002863	GALNT4	polypeptide N-acetylgalactosaminyltransferase 4; POC1B-GALNT4 readthrough
11753916_at	Hs.657197.1	6.45	5.43	2.03	0.000128	0.002068	LINC00526	long intergenic non-protein coding RNA 526
11744708_a_at	Hs.185489.4	8.3	7.28	2.03	0.000841	0.006452	LYRM1	LYR motif containing 1
11720767_s_at	Hs.279583.1	12.45	11.42	2.03	0.000166	0.002395	METTL9	methyltransferase like 9
11751469_a_at	Hs.113577.5	5.01	3.98	2.03	0.0017	0.010337	NF1	neurofibromin 1
11733395_a_at	Hs.530749.2	7.12	6.1	2.03	0.011766	0.042432	PPFIA1	protein tyrosine phosphatase, receptor type, f polypeptide (PTPRF), interacting protein (liprin), alpha 1
11736737_at	Hs.655941.1	6.09	5.06	2.03	0.002708	0.014392	RASA2	RAS p21 protein activator 2
11717702_a_at	Hs.408528.1	9.71	8.7	2.03	2e-06	0.000539	RB1	retinoblastoma 1
11763085_at	Hs.406683.2	7.24	6.22	2.03	0.000763	0.006044	RPS15	ribosomal protein S15
11720895_at	Hs.709893.1	9.41	8.39	2.03	0.000227	0.002873	SOS1	SOS Ras/Rac guanine nucleotide exchange factor 1
11722656_s_at	Hs.709489.1	8.11	7.09	2.03	0.000107	0.001886	STK17A	serine/threonine kinase 17a
11739260_a_at	Hs.700646.1	8.1	7.07	2.03	0.002691	0.014327	YIPF6	Yip1 domain family member 6
11730935_a_at	Hs.494895.1	8.66	7.65	2.02	1.1e-05	0.00075	AKNA	AT-hook transcription factor
11752261_a_at	Hs.712676.9	3.89	2.87	2.02	0.000913	0.006811	BEST1	bestrophin 1
11754257_a_at	Hs.654661.2	7.54	6.53	2.02	0.014314	0.049149	C15orf57	chromosome 15 open reading frame 57
11740791_at	Hs.497520.2	5.5	4.49	2.02	0.000663	0.005523	ELK4	ELK4, ETS-domain protein (SRF accessory protein 1)
11727141_s_at	Hs.213394.1	11.45	10.43	2.02	2.1e-05	0.000927	EPB41L3	erythrocyte membrane protein band 4.1-like 3
11725984_a_at	Hs.64691.1	7.41	6.39	2.02	0.000982	0.007157	FBXO28	F-box protein 28
11736301_at	Hs.373741.3	6.25	5.24	2.02	0.000316	0.003465	HM13	histocompatibility (minor) 13
11753023_x_at	Hs.55378.8	6.08	5.06	2.02	0.002977	0.015395	IL31RA	interleukin 31 receptor A
11716237_s_at	Hs.519818.1	10.77	9.76	2.02	5.2e-05	0.001323	MGAT1	mannosyl (alpha-1,3-)-glycoprotein beta-1,2-N-acetylglucosaminyltransferase
11749783_a_at	Hs.654758.5	6.29	5.28	2.02	0.010922	0.040252	NDST2	N-deacetylase/N-sulfotransferase (heparan glucosaminyl) 2
11719881_s_at	Hs.719130.1	10.94	9.93	2.02	0.000259	0.003091	OSTM1	osteopetrosis associated transmembrane protein 1
11746973_x_at	Hs.354056.4	7.26	6.24	2.02	0.001134	0.007878	POR	P450 (cytochrome) oxidoreductase
11753494_x_at	Hs.406799.8	8.23	7.22	2.02	0.010188	0.038222	RAB18	RAB18, member RAS oncogene family
11744132_at	Hs.9997.1	8.51	7.5	2.02	0.002489	0.013533	SECISBP2L	SECIS binding protein 2-like
11728033_at	Hs.645435.1	8.43	7.42	2.02	0.001379	0.008986	SFT2D2	SFT2 domain containing 2
11735268_s_at	Hs.577463.1	5.88	4.87	2.02	0.000207	0.002708	SLC41A2	solute carrier family 41 (magnesium transporter), member 2
11742974_s_at	Hs.31856.1	6.68	5.66	2.02	0.000264	0.003126	USP42	ubiquitin specific peptidase 42
11729733_a_at	Hs.59757.1	9.93	8.91	2.02	1.8e-05	0.000888	ZNF281	zinc finger protein 281
11731022_a_at	Hs.476595.1	7.55	6.55	2.01	0.007809	0.031345	ATXN7	ataxin 7
11719409_a_at	Hs.397465.1	10.64	9.63	2.01	7.6e-05	0.001578	HIPK2	homeodomain interacting protein kinase 2
11724676_a_at	Hs.388668.1	8.24	7.23	2.01	5.6e-05	0.001372	KLHL2	kelch-like family member 2
11742923_a_at	Hs.371021.1	12.83	11.82	2.01	1e-05	0.000726	LAPTM5	lysosomal protein transmembrane 5
11745994_x_at	Hs.486548.2	4.69	3.68	2.01	6.7e-05	0.001487	MAP7	microtubule-associated protein 7
11728751_a_at	Hs.597091.1	7.49	6.48	2.01	0.000983	0.00716	OSBP	oxysterol binding protein
11732550_at	Hs.2090.1	9.25	8.24	2.01	3e-05	0.001048	PTGER2	prostaglandin E receptor 2
11735256_at	Hs.151237.1	6.67	5.66	2.01	0.003452	0.017104	RNF122	ring finger protein 122
11760109_at	Hs.594563.2	7.95	6.94	2.01	0.006011	0.025738	TMEM41B	transmembrane protein 41B
11723753_a_at	Hs.648111.1	8.93	7.93	2.01	8e-06	0.000695	ZFAND2A	zinc finger, AN1-type domain 2A
11718312_at	Hs.81934.1	5.34	6.35	-2.01	0.005749	0.024893	ACADSB	acyl-CoA dehydrogenase, short/branched chain
11722998_a_at	Hs.293970.1	5.54	6.55	-2.01	0.001146	0.007936	ALDH6A1	aldehyde dehydrogenase 6 family, member A1
11721892_a_at	Hs.436527.1	8.66	9.66	-2.01	0.000119	0.001996	ANAPC1	anaphase promoting complex subunit 1
11726652_a_at	Hs.440379.1	6.08	7.08	-2.01	0.000153	0.002294	ARHGAP32	Rho GTPase activating protein 32
11757298_s_at	Hs.654869.2	8.53	9.53	-2.01	1.1e-05	0.000769	BRD3	bromodomain containing 3
11757616_s_at	Hs.15106.2	8.25	9.25	-2.01	0.001734	0.010469	C14orf1	chromosome 14 open reading frame 1
11763345_x_at	Hs.103939.2	9.01	10.01	-2.01	7.9e-05	0.001607	C1orf174	chromosome 1 open reading frame 174
11720512_at	Hs.632184.1	6.56	7.57	-2.01	0.000549	0.004903	CARHSP1	calcium regulated heat stable protein 1
11737564_a_at	Hs.29383.1	4.39	5.4	-2.01	0.00041	0.00407	CCDC74B	coiled-coil domain containing 74B
11730776_s_at	Hs.709257.1	3.59	4.6	-2.01	0.002366	0.013038	CEP68	centrosomal protein 68kDa
11730133_s_at	Hs.417022.2	6.16	7.17	-2.01	0.000168	0.00241	ICK	intestinal cell (MAK-like) kinase
11719721_x_at	Hs.512610.1	9.85	10.86	-2.01	2.1e-05	0.000927	LSM7	LSM7 homolog, U6 small nuclear RNA and mRNA degradation associated
11723460_a_at	Hs.85570.1	5.95	6.96	-2.01	6e-05	0.001412	NLE1	notchless homolog 1 (Drosophila)
11745845_a_at	Hs.706952.3	6.18	7.18	-2.01	0.002728	0.014473	NME7	NME/NM23 family member 7
11727954_at	Hs.525626.1	7.12	8.13	-2.01	0.000198	0.002642	PACS2	phosphofurin acidic cluster sorting protein 2
11741192_a_at	Hs.11916.1	5.81	6.82	-2.01	0.000298	0.003354	RBKS	ribokinase
11752608_x_at	Hs.368131.5	4.81	5.81	-2.01	0.001611	0.009985	ST7	suppression of tumorigenicity 7; ST7 overlapping transcript 3
11732584_a_at	Hs.632050.1	6.64	7.65	-2.01	0.00095	0.006996	WRN	Werner syndrome, RecQ helicase-like
11723964_at	Hs.207776.1	8.19	9.21	-2.02	2.5e-05	0.000982	AGA	aspartylglucosaminidase
11756544_a_at	Hs.105642.8	6.91	7.92	-2.02	0.002695	0.014343	C22orf29	chromosome 22 open reading frame 29
11724104_s_at	Hs.613417.1	7.6	8.62	-2.02	7.7e-05	0.001593	C8orf44-SGK3	C8orf44-SGK3 readthrough; serum/glucocorticoid regulated kinase family, member 3
11715546_s_at	Hs.77254.1	7.46	8.48	-2.02	0.000263	0.00312	CBX1	chromobox homolog 1
11754391_a_at	Hs.187657.2	6.72	7.73	-2.02	9.3e-05	0.001748	CCDC51	coiled-coil domain containing 51
11737215_a_at	Hs.660936.1	5.86	6.88	-2.02	0.000784	0.00616	CRACR2B	calcium release activated channel regulator 2B
11758640_s_at	Hs.595380.1	8.8	9.81	-2.02	0.000176	0.002472	FARSB	phenylalanyl-tRNA synthetase beta subunit
11716291_s_at	Hs.96996.1	9.31	10.32	-2.02	0.000309	0.003425	HNRNPA0	heterogeneous nuclear ribonucleoprotein A0
11758811_x_at	Hs.546261.1	9.25	10.26	-2.02	0.001835	0.01089	HNRNPA1	heterogeneous nuclear ribonucleoprotein A1
11757864_s_at	Hs.644967.2	4.61	5.63	-2.02	0.003487	0.017229	INSM1	insulinoma-associated 1
11725574_a_at	Hs.1565.1	5.57	6.59	-2.02	5.1e-05	0.001311	NEDD4	neural precursor cell expressed, developmentally down-regulated 4, E3 ubiquitin protein ligase
11728649_s_at	Hs.213061.1	9.12	10.14	-2.02	0.000649	0.005454	NUCKS1	nuclear casein kinase and cyclin-dependent kinase substrate 1
11718150_at	Hs.61268.1	6.95	7.96	-2.02	9.2e-05	0.001739	PRADC1	protease-associated domain containing 1
11737533_a_at	Hs.515500.1	7	8.01	-2.02	0.000135	0.002127	SAE1	SUMO1 activating enzyme subunit 1
11723406_x_at	Hs.571874.1	6.6	7.61	-2.02	0.000259	0.003091	SCMH1	sex comb on midleg homolog 1 (Drosophila)
11754505_a_at	Hs.521934.3	8.06	9.07	-2.02	8.4e-05	0.001658	SLC39A4	solute carrier family 39 (zinc transporter), member 4
11723323_at	Hs.209945.1	6.69	7.71	-2.02	0.000461	0.004376	TDP1	tyrosyl-DNA phosphodiesterase 1
11720108_at	Hs.632200.1	7.92	8.93	-2.02	0.000348	0.003701	THAP11	THAP domain containing 11
11759738_at	Hs.598832.2	7.41	8.42	-2.02	0.001665	0.010209	TMED4	transmembrane p24 trafficking protein 4
11755665_x_at	Hs.597526.9	7.54	8.55	-2.02	0.001414	0.009143	VARS2	valyl-tRNA synthetase 2, mitochondrial
11741856_s_at	Hs.534812.1	3.7	4.71	-2.02	0.011963	0.042957	ZNF658	zinc finger protein 658; zinc finger protein 658B, pseudogene
11729696_at	Hs.471040.1	9.87	10.88	-2.03	1.9e-05	0.000907	C2orf69	chromosome 2 open reading frame 69
11728279_at	Hs.389452.1	6.39	7.41	-2.03	8.4e-05	0.001654	CASP6	caspase 6; phospholipase A2, group XIIA
11756681_a_at	Hs.4253.4	7.29	8.31	-2.03	0.000956	0.007024	CCDC86	coiled-coil domain containing 86
11734783_at	Hs.655445.1	4.08	5.1	-2.03	0.000279	0.003238	CLIC2	chloride intracellular channel 2
11723419_a_at	Hs.716639.1	4.75	5.77	-2.03	0.005632	0.024471	COL9A3	collagen, type IX, alpha 3
11721018_at	Hs.411138.1	8.47	9.49	-2.03	0.007818	0.03137	FBRSL1	fibrosin-like 1
11721648_at	Hs.193832.1	8.6	9.63	-2.03	8.8e-05	0.001704	GPATCH4	G-patch domain containing 4
11716468_s_at	Hs.449291.1	7.86	8.89	-2.03	3.48e-07	0.000348	ISCA1	iron-sulfur cluster assembly 1
11756499_a_at	Hs.719215.4	8.37	9.39	-2.03	0.000105	0.001864	KLHDC2	kelch domain containing 2
11725249_at	Hs.153563.1	6.64	7.67	-2.03	0.000799	0.006235	LY75	lymphocyte antigen 75
11724544_a_at	Hs.531818.1	6.96	7.98	-2.03	0.002511	0.013623	POLR1A	polymerase (RNA) I polypeptide A
11739663_at	Hs.654808.1	6.25	7.27	-2.03	0.000391	0.003947	RIMS3	regulating synaptic membrane exocytosis 3
11716433_s_at	Hs.379191.1	7.7	8.72	-2.03	8e-05	0.001623	SCD5	stearoyl-CoA desaturase 5
11731205_a_at	Hs.655171.1	6.82	7.84	-2.03	0.000896	0.006715	SPATA33	spermatogenesis associated 33
11718205_a_at	Hs.525091.1	7.55	8.57	-2.03	0.000174	0.002455	TOE1	target of EGR1, member 1 (nuclear)
11722102_a_at	Hs.381282.1	5.4	6.42	-2.03	0.001006	0.007271	TYRO3	TYRO3 protein tyrosine kinase
11724646_at	Hs.515130.1	8.13	9.16	-2.03	0.00292	0.015184	VANGL1	VANGL planar cell polarity protein 1
11719072_x_at	Hs.325321.1	7.94	8.96	-2.03	0.000422	0.004139	WDR18	WD repeat domain 18
11716831_at	Hs.85951.1	9.32	10.34	-2.03	4.9e-05	0.001285	XPOT	exportin, tRNA
11757420_s_at	Hs.705738.1	11.46	12.48	-2.03	1e-05	0.000726	ZFP36L2	ZFP36 ring finger protein-like 2
11730509_s_at	Hs.719074.2	6.61	7.64	-2.04	0.000151	0.002269	ABCC5	ATP binding cassette subfamily C member 5
11756434_a_at	Hs.202672.5	9.91	10.94	-2.04	2.1e-05	0.000929	DNMT1	DNA (cytosine-5-)-methyltransferase 1
11720183_s_at	Hs.421608.1	11.38	12.41	-2.04	2e-06	0.000553	EEF1B2	eukaryotic translation elongation factor 1 beta 2
11760477_a_at	Hs.122115.1	5.65	6.67	-2.04	0.000605	0.005227	EP400NL	EP400 N-terminal like
11733171_a_at	Hs.169815.1	5.79	6.82	-2.04	0.005205	0.023149	FBXO45	F-box protein 45
11725160_at	Hs.494985.1	4.72	5.75	-2.04	0.005876	0.025299	FBXW2	F-box and WD repeat domain containing 2
11735303_a_at	Hs.249171.1	7.94	8.97	-2.04	0.000209	0.002727	HOXA11	homeobox A11
11756158_s_at	Hs.655432.2	4.39	5.42	-2.04	0.001616	0.010005	LOC102724562	hepatocyte growth factor-like protein; macrophage stimulating 1-like
11756526_a_at	Hs.503239.3	7.58	8.61	-2.04	3e-06	0.000564	MRPL48	mitochondrial ribosomal protein L48
11745129_x_at	Hs.656047.2	5.01	6.04	-2.04	0.001477	0.009416	NOCT	nocturnin
11723033_at	Hs.235935.1	5.03	6.05	-2.04	0.002037	0.011708	NOV	nephroblastoma overexpressed
11763213_x_at	Hs.510927.8	7.93	8.96	-2.04	7.4e-05	0.001559	NSUN5P1	NOP2/Sun domain family, member 5 pseudogene 1; NOP2/Sun domain family, member 5 pseudogene 2
11727079_at	Hs.525006.1	7.61	8.64	-2.04	7e-06	0.000679	NUFIP1	nuclear fragile X mental retardation protein interacting protein 1
11720610_x_at	Hs.514303.1	9.27	10.29	-2.04	9e-06	0.000718	PHB	prohibitin
11716984_a_at	Hs.98475.1	8.71	9.73	-2.04	5.5e-05	0.001366	PNKD	paroxysmal nonkinesigenic dyskinesia
11755321_x_at	Hs.86337.7	8.09	9.12	-2.04	0.000168	0.002407	POLR1B	polymerase (RNA) I polypeptide B
11757488_a_at	Hs.416994.2	9.51	10.54	-2.04	0.000164	0.00238	POP7	POP7 homolog, ribonuclease P/MRP subunit
11716254_s_at	Hs.282998.1	6.57	7.6	-2.04	0.00101	0.007287	RBFOX2	RNA binding protein, fox-1 homolog (C. elegans) 2
11756092_a_at	Hs.32470.5	6.88	7.91	-2.04	5.1e-05	0.001313	SERGEF	secretion regulating guanine nucleotide exchange factor
11721217_s_at	Hs.396358.1	6.96	7.99	-2.04	0.001492	0.009481	TMEM106B	transmembrane protein 106B
11742692_a_at	Hs.28914.2	9.25	10.29	-2.05	7e-05	0.001514	APRT	adenine phosphoribosyltransferase
11715988_x_at	Hs.80986.1	9	10.03	-2.05	0.000185	0.002544	ATP5G1	ATP synthase, H+ transporting, mitochondrial Fo complex subunit C1 (subunit 9)
11720683_at	Hs.284284.1	8.7	9.73	-2.05	4.4e-05	0.001243	B3GALT6	UDP-Gal:betaGal beta 1,3-galactosyltransferase 6
11721136_a_at	Hs.388255.1	8.66	9.7	-2.05	4.3e-05	0.001235	CMC2	C-x(9)-C motif containing 2
11732361_a_at	Hs.227049.1	4.68	5.71	-2.05	0.00183	0.010864	CTPS2	CTP synthase 2
11728191_x_at	Hs.593413.1	11.59	12.63	-2.05	3.8e-05	0.001167	CXCR4	chemokine (C-X-C motif) receptor 4
11740090_at	Hs.107196.2	4.4	5.44	-2.05	0.004316	0.02015	DPH6	diphthamine biosynthesis 6
11757606_s_at	Hs.708213.1	9.57	10.61	-2.05	3.2e-05	0.001086	ECHS1	enoyl-CoA hydratase, short chain, 1, mitochondrial
11716779_at	Hs.522590.1	9.17	10.2	-2.05	4.2e-05	0.001215	EIF1AX	eukaryotic translation initiation factor 1A, X-linked
11722842_s_at	Hs.497893.1	5.86	6.89	-2.05	0.000202	0.002674	ENAH	enabled homolog (Drosophila)
11717496_a_at	Hs.367992.1	9.55	10.58	-2.05	2.5e-05	0.00098	IMPA2	inositol(myo)-1(or 4)-monophosphatase 2
11736213_at	Hs.458367.1	6.58	7.61	-2.05	0.000192	0.002599	MRPL57	mitochondrial ribosomal protein L57
11722495_a_at	Hs.22824.1	6.98	8.02	-2.05	2.7e-05	0.000997	MYBBP1A	MYB binding protein (P160) 1a
11721511_at	Hs.289008.1	6.42	7.45	-2.05	0.001058	0.007518	NUS1	NUS1 dehydrodolichyl diphosphate synthase subunit
11720904_s_at	Hs.369368.1	8.86	9.9	-2.05	0.000158	0.002328	QSER1	glutamine and serine rich 1
11724562_x_at	Hs.524804.1	6.96	8	-2.05	0.002349	0.012971	RHOF	ras homolog family member F (in filopodia)
11723452_s_at	Hs.27021.1	6.64	7.67	-2.05	0.00013	0.002087	RIOK2	RIO kinase 2
11725961_at	Hs.432416.1	2.95	3.99	-2.05	0.000166	0.0024	TCHH	trichohyalin
11755929_a_at	Hs.78769.3	7.42	8.45	-2.05	0.001634	0.010081	THOP1	thimet oligopeptidase 1
11716459_at	Hs.75318.1	10.15	11.18	-2.05	0.000483	0.004501	TUBA4A	tubulin, alpha 4a
11715791_at	Hs.279669.1	9.25	10.29	-2.05	0.000141	0.002182	TUBG1	tubulin, gamma 1
11744302_a_at	Hs.369921.2	7.45	8.49	-2.05	0.00098	0.007149	VAV2	vav 2 guanine nucleotide exchange factor
11754898_a_at	Hs.531262.4	4.55	5.58	-2.05	4.3e-05	0.001235	ZNF573	zinc finger protein 573
11723716_a_at	Hs.27475.1	6.02	7.06	-2.06	0.000153	0.002287	CYB5D1	cytochrome b5 domain containing 1
11736132_s_at	Hs.203691.1	6.19	7.23	-2.06	0.000498	0.004598	DCBLD2	discoidin, CUB and LCCL domain containing 2
11730325_x_at	Hs.474185.1	7.93	8.98	-2.06	5.5e-05	0.001359	DGCR6	DiGeorge syndrome critical region gene 6; DiGeorge syndrome critical region gene 6-like; protein DGCR6
11744730_s_at	Hs.547964.1	9.6	10.64	-2.06	3.5e-05	0.001117	DLEU2	deleted in lymphocytic leukemia 2 (non-protein coding); deleted in lymphocytic leukemia 2-like
11717859_a_at	Hs.30619.1	9.54	10.58	-2.06	0.000115	0.001952	EBP	emopamil binding protein (sterol isomerase)
11742990_x_at	Hs.487027.1	5.15	6.19	-2.06	0.002408	0.013192	EZR	ezrin
11727085_s_at	Hs.524894.1	6.1	7.15	-2.06	0.009439	0.036077	GJB2	gap junction protein beta 2
11721480_s_at	Hs.646007.1	7.33	8.38	-2.06	0.00048	0.004486	GOLPH3L	golgi phosphoprotein 3-like
11733453_at	Hs.435730.1	5.32	6.36	-2.06	0.013422	0.046801	IRX5	iroquois homeobox 5
11723876_at	Hs.444448.1	6.99	8.03	-2.06	0.002436	0.013315	KCNK5	potassium channel, two pore domain subfamily K, member 5
11751952_a_at	Hs.302051.6	7.49	8.54	-2.06	0.001826	0.010846	MYO19	myosin XIX
11746795_s_at	Hs.81907.2	5.65	6.69	-2.06	0.000119	0.001993	NADK2	NAD kinase 2, mitochondrial
11717117_a_at	Hs.632762.1	8.17	9.21	-2.06	0.000111	0.001922	PDXP	pyridoxal (pyridoxine, vitamin B6) phosphatase; SH3-domain binding protein 1
11729178_at	Hs.655467.1	5.69	6.73	-2.06	0.00277	0.014617	POLH	polymerase (DNA directed), eta
11758953_s_at	Hs.10842.1	10.02	11.07	-2.06	5.8e-05	0.001396	RAN	RAN, member RAS oncogene family
11737145_s_at	Hs.515951.1	8.09	9.14	-2.06	0.001625	0.010049	SH3YL1	SH3 and SYLF domain containing 1
11740004_at	Hs.709648.1	5.75	6.79	-2.06	0.000263	0.003119	SPATA5	spermatogenesis associated 5
11752459_a_at	Hs.216386.2	3.89	4.93	-2.06	0.000838	0.006439	TMEM5	transmembrane protein 5
11723661_at	Hs.522933.1	7.06	8.1	-2.06	0.000701	0.005727	UBIAD1	UbiA prenyltransferase domain containing 1
11728207_a_at	Hs.475538.1	7.26	8.3	-2.06	0.000432	0.004196	XPC	xeroderma pigmentosum, complementation group C
11728367_a_at	Hs.317403.1	6.83	7.88	-2.07	0.000136	0.002131	AARSD1	alanyl-tRNA synthetase domain containing 1; PTGES3L-AARSD1 readthrough
11719513_a_at	Hs.312098.1	8.45	9.49	-2.07	0.001459	0.009325	ADAM15	ADAM metallopeptidase domain 15
11722193_a_at	Hs.368938.1	5.23	6.27	-2.07	0.000408	0.00405	C12orf75	chromosome 12 open reading frame 75
11733825_s_at	Hs.520494.2	8	9.05	-2.07	0.000189	0.002569	C1orf198	chromosome 1 open reading frame 198
11720456_at	Hs.471818.2	5.99	7.04	-2.07	0.000225	0.002856	CAPRIN1	cell cycle associated protein 1
11755448_s_at	Hs.234355.11	6.86	7.9	-2.07	0.000295	0.00334	CAPRIN2	caprin family member 2
11721504_a_at	Hs.15159.2	8.18	9.23	-2.07	0.000156	0.002316	CKLF	chemokine-like factor; CKLF-CMTM1 readthrough
11717589_a_at	Hs.294041.1	8.69	9.73	-2.07	1e-05	0.000733	EXOSC8	exosome component 8
11722160_a_at	Hs.164060.1	7.61	8.66	-2.07	0.000422	0.004141	GRB10	growth factor receptor bound protein 10
11758091_s_at	Hs.603853.1	6.58	7.63	-2.07	0.000929	0.006897	LCMT2	leucine carboxyl methyltransferase 2
11721299_x_at	Hs.405880.2	8.47	9.53	-2.07	0.000345	0.003673	MRPS21	mitochondrial ribosomal protein S21
11721672_at	Hs.516933.1	9.81	10.86	-2.07	6e-06	0.000676	NXT1	nuclear transport factor 2-like export factor 1
11726759_s_at	Hs.152337.1	6.9	7.95	-2.07	0.000283	0.003265	PRMT3	protein arginine methyltransferase 3
11726805_s_at	Hs.700746.1	6.13	7.19	-2.07	6.1e-05	0.001422	PTPMT1	protein tyrosine phosphatase, mitochondrial 1
11751063_a_at	Hs.484068.2	5.31	6.36	-2.07	0.000146	0.002224	RAB40B	RAB40B, member RAS oncogene family
11718656_at	Hs.75231.1	8.57	9.62	-2.07	0.001929	0.011278	SLC16A1	solute carrier family 16 (monocarboxylate transporter), member 1
11737982_a_at	Hs.567571.1	8.25	9.3	-2.07	0.000179	0.002491	SMYD3	SET and MYND domain containing 3
11759126_a_at	Hs.724.2	8.22	9.27	-2.07	0.000387	0.003922	THRA	thyroid hormone receptor, alpha
11753363_x_at	Hs.594023.7	5.19	6.24	-2.07	0.000344	0.003669	ZSCAN2	zinc finger and SCAN domain containing 2
11763431_x_at	Hs.102336.12	6.63	7.69	-2.08	0.000226	0.002864	ARHGAP8	Rho GTPase activating protein 8; PRR5-ARHGAP8 readthrough
11729959_a_at	Hs.274361.1	5.9	6.96	-2.08	1.4e-05	0.000829	ASIC1	acid sensing ion channel 1
11758415_s_at	Hs.629334.1	5.39	6.45	-2.08	0.004345	0.020235	CLEC12B	C-type lectin domain family 12, member B
11738775_at	Hs.527665.1	6.73	7.79	-2.08	0.000211	0.002745	CLEC2A	C-type lectin domain family 2, member A
11756760_a_at	Hs.532699.7	6.55	7.61	-2.08	1.2e-05	0.000785	GCDH	glutaryl-CoA dehydrogenase
11717310_a_at	Hs.313544.1	8.91	9.97	-2.08	0.000901	0.00674	GNL3	guanine nucleotide binding protein-like 3 (nucleolar)
11757976_s_at	Hs.605934.1	9.47	10.53	-2.08	3.8e-05	0.001167	HTATSF1	HIV-1 Tat specific factor 1
11726896_a_at	Hs.369265.1	6.56	7.61	-2.08	0.004839	0.02191	IRAK3	interleukin 1 receptor associated kinase 3
11721054_at	Hs.505104.1	7.13	8.19	-2.08	8e-06	0.000702	KLHL42	kelch-like family member 42
11720547_a_at	Hs.558468.1	7.58	8.63	-2.08	2.2e-05	0.000947	PDSS1	prenyl (decaprenyl) diphosphate synthase, subunit 1
11757929_s_at	Hs.659834.1	6.68	7.74	-2.08	0.013622	0.047314	RALGAPA2	Ral GTPase activating protein, alpha subunit 2 (catalytic)
11715433_a_at	Hs.495755.1	9.2	10.26	-2.08	0.000585	0.005112	RBBP7	retinoblastoma binding protein 7
11736810_at	Hs.523463.1	5.52	6.57	-2.08	0.00144	0.009259	RPL27A	ribosomal protein L27a
11716564_a_at	Hs.94300.1	8.14	9.2	-2.08	2.2e-05	0.000943	SDCCAG3	serologically defined colon cancer antigen 3
11759015_at	Hs.431045.1	5.47	6.53	-2.08	0.002534	0.013718	SPECC1	sperm antigen with calponin homology and coiled-coil domains 1
11744303_a_at	Hs.279908.1	5.99	7.04	-2.08	0.000566	0.005006	TFB1M	transcription factor B1, mitochondrial
11725537_at	Hs.655242.1	4.87	5.93	-2.08	2.8e-05	0.001023	ZNRF3	zinc and ring finger 3
11728368_s_at	Hs.279912.1	7.45	8.52	-2.09	0.000113	0.001937	CCP110	centriolar coiled coil protein 110kDa
11726724_a_at	Hs.434250.1	5.54	6.6	-2.09	3.3e-05	0.001093	CKAP2L	cytoskeleton associated protein 2-like
11728601_at	Hs.666459.1	8.84	9.9	-2.09	0.000135	0.002126	COX8C	cytochrome c oxidase subunit VIIIC
11717762_a_at	Hs.233389.1	8.51	9.58	-2.09	5e-06	0.000642	CPVL	carboxypeptidase, vitellogenic-like
11723916_at	Hs.429180.1	7.38	8.45	-2.09	0.00019	0.002575	EIF2S2	eukaryotic translation initiation factor 2, subunit 2 beta, 38kDa
11722887_x_at	Hs.561411.1	6.8	7.87	-2.09	0.000131	0.00209	EMB	embigin
11717908_s_at	Hs.516077.1	9.68	10.75	-2.09	0.000279	0.003237	FAM136A	family with sequence similarity 136, member A
11725504_a_at	Hs.600883.1	4.21	5.27	-2.09	2.6e-05	0.000988	GDF11	growth differentiation factor 11
11735124_a_at	Hs.146100.1	6.87	7.93	-2.09	0.000222	0.002835	IPCEF1	interaction protein for cytohesin exchange factors 1
11730452_a_at	Hs.710246.1	4.85	5.91	-2.09	0.007379	0.030051	KIF24	kinesin family member 24
11756369_a_at	Hs.183646.5	6.87	7.94	-2.09	0.000841	0.006452	MECR	mitochondrial trans-2-enoyl-CoA reductase
11720809_x_at	Hs.469925.1	10.4	11.46	-2.09	8.9e-05	0.001713	MZT2B	mitotic spindle organizing protein 2B; phosphoglycerate dehydrogenase
11743193_a_at	Hs.654920.1	5.6	6.67	-2.09	0.005752	0.024902	PARD6G	par-6 family cell polarity regulator gamma
11724687_a_at	Hs.368542.1	4.78	5.84	-2.09	0.004425	0.020493	PCSK5	proprotein convertase subtilisin/kexin type 5
11723984_a_at	Hs.239499.1	5.65	6.71	-2.09	0.000827	0.006383	PDCD11	programmed cell death 11
11718895_at	Hs.507475.1	7.78	8.84	-2.09	0.000102	0.001829	RFC1	replication factor C subunit 1
11739998_x_at	Hs.298990.1	8.84	9.9	-2.09	4.9e-05	0.001282	SMARCA2	SWI/SNF related, matrix associated, actin dependent regulator of chromatin, subfamily a, member 2
11758424_s_at	Hs.629419.1	7.45	8.51	-2.09	0.000298	0.003353	UNC119B	unc-119 lipid binding chaperone B
11744065_at	Hs.172602.1	6.51	7.58	-2.09	9.2e-05	0.001739	ZNF589	zinc finger protein 589
11741732_a_at	Hs.656466.2	11.06	12.13	-2.1	7.4e-05	0.001561	ANP32E	acidic nuclear phosphoprotein 32 family member E
11741631_a_at	Hs.288954.2	6.7	7.77	-2.1	2.1e-05	0.000929	C3orf58	chromosome 3 open reading frame 58
11759632_a_at	Hs.370555.4	5.21	6.28	-2.1	0.01294	0.045525	CCDC183	coiled-coil domain containing 183
11725576_s_at	Hs.127411.1	3.4	4.47	-2.1	0.004689	0.021397	CDC14A	cell division cycle 14A
11727819_at	Hs.406549.2	7.72	8.79	-2.1	7e-05	0.001513	DDX46	DEAD (Asp-Glu-Ala-Asp) box polypeptide 46
11717727_s_at	Hs.532803.1	8.07	9.14	-2.1	2.5e-05	0.000974	HN1	hematological and neurological expressed 1
11721321_x_at	Hs.709318.1	6.03	7.11	-2.1	0.001984	0.011497	LYRM4	LYR motif containing 4
11732404_a_at	Hs.437084.1	6.73	7.8	-2.1	0.003994	0.019035	NKRF	NFKB repressing factor
11758797_s_at	Hs.3530.1	7.94	9.01	-2.1	0.000816	0.006322	SRSF10	serine/arginine-rich splicing factor 10
11726512_a_at	Hs.410924.1	7.69	8.76	-2.1	0.000885	0.006659	TCHP	trichoplein, keratin filament binding
11746690_a_at	Hs.533628.2	5.95	7.02	-2.1	0.000727	0.005864	URB2	URB2 ribosome biogenesis 2 homolog (S. cerevisiae)
11758007_s_at	Hs.649195.1	5.59	6.66	-2.1	0.000436	0.004221	YAF2	YY1 associated factor 2
11757989_s_at	Hs.600938.1	6.62	7.7	-2.11	0.00606	0.025896	ANKRD46	ankyrin repeat domain 46
11739079_a_at	Hs.458747.1	9.21	10.28	-2.11	9.9e-05	0.001797	ANP32A	acidic nuclear phosphoprotein 32 family member A
11724858_a_at	Hs.443301.1	4.45	5.53	-2.11	0.003897	0.018698	CEP63	centrosomal protein 63kDa
11731993_at	Hs.560087.1	7.93	9.01	-2.11	3e-06	0.000584	CLECL1	C-type lectin-like 1
11727394_a_at	Hs.28326.1	5.42	6.49	-2.11	0.000854	0.006519	COX15	cytochrome c oxidase assembly homolog 15 (yeast)
11730327_s_at	Hs.532265.1	8.5	9.58	-2.11	7.4e-05	0.001551	DCAF13	DDB1 and CUL4 associated factor 13
11726671_a_at	Hs.591412.1	7.43	8.5	-2.11	7.8e-05	0.001597	DCLRE1B	DNA cross-link repair 1B
11726740_s_at	Hs.620541.1	6.53	7.6	-2.11	0.0009	0.00673	EARS2	glutamyl-tRNA synthetase 2, mitochondrial
11740355_a_at	Hs.416214.1	3.85	4.92	-2.11	0.000795	0.006213	GPR137C	G protein-coupled receptor 137C
11721074_a_at	Hs.522675.1	6.29	7.36	-2.11	4.4e-05	0.001246	LAS1L	LAS1-like, ribosome biogenesis factor
11731116_a_at	Hs.558495.1	3.01	4.09	-2.11	0.000397	0.003983	PLEKHA8P1	pleckstrin homology domain containing, family A member 8 pseudogene 1
11716555_at	Hs.446311.1	7.35	8.43	-2.11	0.000291	0.003314	PSMG3	proteasome (prosome, macropain) assembly chaperone 3
11719784_x_at	Hs.527193.1	6.85	7.92	-2.11	0.000174	0.002461	RPS23	ribosomal protein S23
11755437_a_at	Hs.443465.4	5.23	6.31	-2.11	0.007514	0.03048	TCERG1	transcription elongation regulator 1
11721736_s_at	Hs.149168.1	2.69	3.77	-2.11	0.000668	0.005549	TNFRSF19	tumor necrosis factor receptor superfamily, member 19
11728909_s_at	Hs.13205.1	7	8.08	-2.12	4.3e-05	0.001235	B3GLCT	beta 3-glucosyltransferase
11723939_a_at	Hs.23960.1	7.64	8.72	-2.12	0.000684	0.005633	CCNB1	cyclin B1
11758480_s_at	Hs.606628.1	8.17	9.26	-2.12	0.000291	0.003314	COG8	component of oligomeric golgi complex 8; peptide deformylase (mitochondrial)
11743468_at	Hs.4747.1	9.67	10.75	-2.12	6e-05	0.001412	DKC1	dyskeratosis congenita 1, dyskerin
11750836_a_at	Hs.403171.3	4.29	5.37	-2.12	6.3e-05	0.001436	EFHC1	EF-hand domain (C-terminal) containing 1
11755142_s_at	Hs.518059.4	7	8.09	-2.12	0.000506	0.004648	EOGT	EGF domain-specific O-linked N-acetylglucosamine (GlcNAc) transferase
11743314_a_at	Hs.83190.1	7.23	8.31	-2.12	0.002013	0.011617	FASN	fatty acid synthase
11748302_x_at	Hs.652536.2	5.61	6.69	-2.12	0.006318	0.026717	GUSBP9	glucuronidase, beta pseudogene 9; glucuronidase, beta pseudogene
11728819_x_at	Hs.14347.1	8.36	9.45	-2.12	9.3e-05	0.00175	HAUS2	HAUS augmin like complex subunit 2
11739931_x_at	Hs.631506.2	7.75	8.84	-2.12	8.8e-05	0.001695	MCM8	minichromosome maintenance 8 homologous recombination repair factor
11733220_a_at	Hs.418450.3	8.94	10.03	-2.12	8.9e-05	0.001706	MRPL11	mitochondrial ribosomal protein L11
11717114_a_at	Hs.213724.1	9.51	10.6	-2.12	5e-06	0.000645	SUPT16H	SPT16 homolog, facilitates chromatin remodeling subunit
11715460_a_at	Hs.498727.1	9.78	10.87	-2.13	0.000108	0.001896	DHCR24	24-dehydrocholesterol reductase
11732175_s_at	Hs.713574.1	4.55	5.64	-2.13	0.000712	0.005779	FANCF	Fanconi anemia complementation group F
11740702_a_at	Hs.434953.1	4.55	5.65	-2.13	0.000104	0.001847	HMGB2	high mobility group box 2
11755876_a_at	Hs.719200.3	7.63	8.72	-2.13	0.000177	0.002477	IFRD2	interferon-related developmental regulator 2
11729907_a_at	Hs.243326.1	6.86	7.96	-2.13	0.000246	0.003001	METTL15	methyltransferase like 15
11728490_a_at	Hs.565094.1	10.29	11.38	-2.13	4.2e-05	0.001218	NAA38	N(alpha)-acetyltransferase 38, NatC auxiliary subunit
11729527_a_at	Hs.132989.1	5.81	6.9	-2.13	0.00062	0.005293	POMT2	protein-O-mannosyltransferase 2
11736721_x_at	Hs.265174.1	7.29	8.38	-2.13	5.9e-05	0.001398	RPL32	ribosomal protein L32
11755787_s_at	Hs.694390.1	5.03	6.12	-2.13	0.003432	0.017036	TCTN1	tectonic family member 1
11722385_a_at	Hs.89781.1	7.59	8.68	-2.13	0.001259	0.008482	UBTF	upstream binding transcription factor, RNA polymerase I
11743985_s_at	Hs.463506.1	8.08	9.17	-2.14	0.000136	0.002131	AKAP1	A kinase (PRKA) anchor protein 1
11720788_at	Hs.292316.1	6.56	7.66	-2.14	0.000265	0.003137	ASF1A	anti-silencing function 1A histone chaperone
11747679_x_at	Hs.487635.2	10.49	11.59	-2.14	4e-06	0.000639	BZW2	basic leucine zipper and W2 domains 2
11740635_a_at	Hs.143288.1	4.4	5.5	-2.14	0.000488	0.004541	C19orf57	chromosome 19 open reading frame 57
11720835_a_at	Hs.656.1	4.01	5.1	-2.14	0.005538	0.024187	CDC25C	cell division cycle 25C
11743464_a_at	Hs.162233.1	7.38	8.47	-2.14	0.000621	0.005293	CHD4	chromodomain helicase DNA binding protein 4
11723390_a_at	Hs.113094.1	7.72	8.82	-2.14	0.000709	0.005762	CORO2A	coronin, actin binding protein, 2A
11723798_a_at	Hs.44402.2	4.62	5.71	-2.14	1.5e-05	0.000849	CSTF3	cleavage stimulation factor, 3' pre-RNA, subunit 3
11731465_a_at	Hs.128065.2	6.59	7.68	-2.14	0.000723	0.005842	CTSC	cathepsin C
11720279_a_at	Hs.27373.1	5.45	6.54	-2.14	0.000153	0.002287	FAM174B	family with sequence similarity 174, member B
11736083_x_at	Hs.386189.1	6.02	7.12	-2.14	0.000573	0.005048	GTSE1	G-2 and S-phase expressed 1
11717448_a_at	Hs.382044.1	8.17	9.26	-2.14	8e-06	0.000704	MRPS2	mitochondrial ribosomal protein S2
11744636_a_at	Hs.2859.3	6.48	7.58	-2.14	0.001434	0.009229	OPRL1	opiate receptor-like 1
11731853_x_at	Hs.654957.2	8.33	9.42	-2.14	2.9e-05	0.001027	PPA2	pyrophosphatase (inorganic) 2
11722712_x_at	Hs.517373.1	6.15	7.25	-2.14	0.000308	0.00342	PPOX	protoporphyrinogen oxidase
11716060_at	Hs.83383.1	10.02	11.12	-2.14	3e-06	0.000583	PRDX4	peroxiredoxin 4
11728844_at	Hs.435775.1	4.63	5.73	-2.14	0.002407	0.013192	PROSER2	proline and serine rich 2
11717856_a_at	Hs.473838.1	9.56	10.66	-2.14	3e-06	0.000583	PSMG1	proteasome (prosome, macropain) assembly chaperone 1
11740382_at	Hs.207745.2	4.02	5.12	-2.14	0.00084	0.006444	RBL1	retinoblastoma-like 1
11759580_at	Hs.571177.2	4.62	5.72	-2.14	0.000332	0.003592	SYNCRIP	synaptotagmin binding, cytoplasmic RNA interacting protein
11715642_s_at	Hs.368214.1	9.86	10.96	-2.14	8e-06	0.00069	TTC3	tetratricopeptide repeat domain 3
11754335_a_at	Hs.477475.3	5.61	6.7	-2.14	7.2e-05	0.001531	TXNRD3	thioredoxin reductase 3; thioredoxin reductase 3 neighbor
11743989_a_at	Hs.520026.1	7.85	8.95	-2.14	3e-06	0.000572	VARS	valyl-tRNA synthetase
11753192_a_at	Hs.512680.3	8.76	9.87	-2.15	0.000194	0.002608	CLEC11A	C-type lectin domain family 11, member A
11756500_x_at	Hs.440776.7	4.74	5.84	-2.15	0.002511	0.013622	DPH5	diphthamide biosynthesis 5
11717657_a_at	Hs.444082.1	8.59	9.7	-2.15	0.000137	0.002146	EZH2	enhancer of zeste 2 polycomb repressive complex 2 subunit
11722560_a_at	Hs.465885.2	6.71	7.81	-2.15	0.000941	0.006957	ILF3	interleukin enhancer binding factor 3
11733197_a_at	Hs.709521.1	5.84	6.95	-2.15	9.2e-05	0.001734	KIAA1586	KIAA1586
11752896_at	HsAffx.2091.1	7.47	8.57	-2.15	2.4e-05	0.000974	MIF4GD	MIF4G domain containing
11743518_s_at	Hs.482043.2	9.85	10.96	-2.15	1.4e-05	0.000826	NNT	nicotinamide nucleotide transhydrogenase
11727150_a_at	Hs.524348.1	4.51	5.62	-2.15	0.001913	0.011216	PRICKLE1	prickle homolog 1
11725687_s_at	Hs.654580.1	6.34	7.45	-2.15	4.7e-05	0.001264	PRIM2	primase, DNA, polypeptide 2 (58kDa)
11735167_x_at	Hs.647062.1	8.24	9.34	-2.15	0.000548	0.0049	RFC2	replication factor C subunit 2
11724055_x_at	Hs.655182.1	6.04	7.14	-2.15	3e-06	0.000572	SGOL2	shugoshin-like 2 (S. pombe)
11737158_at	Hs.250083.1	3.64	4.75	-2.15	0.010867	0.040097	SLC9A2	solute carrier family 9, subfamily A (NHE2, cation proton antiporter 2), member 2
11718003_at	Hs.522684.1	6.76	7.86	-2.15	0.002945	0.015274	ZMYM3	zinc finger, MYM-type 3
11743147_at	Hs.462693.1	5.81	6.92	-2.15	0.012893	0.045414	ZNF22	zinc finger protein 22
11751978_a_at	Hs.43834.2	5.73	6.84	-2.15	8e-05	0.001617	ZNF280B	zinc finger protein 280B
11758986_at	Hs.513501.1	5.55	6.66	-2.15	0.002219	0.012431	ZNF48	zinc finger protein 48
11720322_a_at	Hs.470907.1	10.08	11.2	-2.16	5e-05	0.001302	AK2	adenylate kinase 2
11716788_at	Hs.8526.1	5.88	6.98	-2.16	0.000556	0.004948	B4GAT1	beta-1,4-glucuronyltransferase 1
11744903_a_at	Hs.534491.2	5.54	6.65	-2.16	0.000205	0.002691	C16orf59	chromosome 16 open reading frame 59
11757434_a_at	Hs.555866.5	10.31	11.42	-2.16	5e-06	0.000642	C1QBP	complement component 1, q subcomponent binding protein
11731512_a_at	Hs.439530.1	5.49	6.6	-2.16	6.3e-05	0.001436	DYRK4	dual specificity tyrosine-(Y)-phosphorylation regulated kinase 4
11730545_a_at	Hs.123232.1	4.57	5.69	-2.16	0.000531	0.004795	EFCAB11	EF-hand calcium binding domain 11
11755772_a_at	Hs.370666.2	6.6	7.71	-2.16	6.6e-05	0.001468	FOXO1	forkhead box O1
11716131_s_at	Hs.529038.1	5.28	6.39	-2.16	0.005938	0.025497	FSTL3	follistatin-like 3 (secreted glycoprotein)
11720626_s_at	Hs.527105.1	9.24	10.35	-2.16	3.8e-05	0.001167	HNRNPDL	heterogeneous nuclear ribonucleoprotein D like
11717873_x_at	Hs.137427.1	9.41	10.52	-2.16	6e-06	0.000668	IRF8	interferon regulatory factor 8
11732726_x_at	Hs.378885.1	6.69	7.8	-2.16	0.000147	0.002232	PIGW	phosphatidylinositol glycan anchor biosynthesis class W
11716773_s_at	Hs.528572.1	7.61	8.72	-2.16	0.003217	0.016251	SORBS3	sorbin and SH3 domain containing 3
11717377_s_at	Hs.12152.1	8.82	9.93	-2.16	1.6e-05	0.000854	SRPRB	signal recognition particle receptor, B subunit
11716606_s_at	Hs.3439.1	9.49	10.6	-2.16	0.00011	0.001912	STOML2	stomatin (EPB72)-like 2
11759771_x_at	Hs.591458.3	5.81	6.92	-2.16	4.6e-05	0.001253	UCHL5	ubiquitin C-terminal hydrolase L5
11743391_a_at	Hs.454528.1	5.89	7	-2.16	0.006042	0.025838	VPS35	VPS35 retromer complex component
11720888_s_at	Hs.904.1	7.19	8.31	-2.17	9.3e-05	0.001747	AGL	amylo-alpha-1, 6-glucosidase, 4-alpha-glucanotransferase
11720635_a_at	Hs.418668.1	8.78	9.9	-2.17	0.000407	0.00405	ATP5D	ATP synthase, H+ transporting, mitochondrial F1 complex, delta subunit
11716308_s_at	Hs.715531.1	8.52	9.64	-2.17	6.3e-05	0.001437	CYBRD1	cytochrome b reductase 1
11720952_a_at	Hs.605388.1	5.01	6.12	-2.17	4.7e-05	0.001262	DCUN1D4	DCN1, defective in cullin neddylation 1, domain containing 4
11743437_a_at	Hs.59584.1	5.4	6.52	-2.17	0.00095	0.006996	EXO5	exonuclease 5
11736726_at	Hs.467793.1	6.32	7.44	-2.17	0.000111	0.00192	GEN1	GEN1 Holliday junction 5' flap endonuclease
11754923_a_at	Hs.474436.4	7.57	8.68	-2.17	0.000534	0.004813	HPS4	Hermansky-Pudlak syndrome 4
11733877_s_at	Hs.207631.1	6.51	7.62	-2.17	0.000223	0.002845	LMO7	LIM domain 7
11729711_at	Hs.116602.1	8.09	9.21	-2.17	0.000228	0.00288	MARS2	methionyl-tRNA synthetase 2, mitochondrial
11742996_a_at	Hs.179565.1	8.86	9.98	-2.17	0.000131	0.002095	MCM3	minichromosome maintenance complex component 3
11728451_a_at	Hs.8944.1	8.74	9.86	-2.17	0.000357	0.003748	PCOLCE2	procollagen C-endopeptidase enhancer 2
11734166_a_at	Hs.602037.1	6.15	7.26	-2.17	0.000298	0.003352	PGBD2	piggyBac transposable element derived 2
11728599_a_at	Hs.655150.1	5.66	6.78	-2.17	9.7e-05	0.001783	PHOSPHO2	phosphatase, orphan 2
11717205_at	Hs.8033.1	7.35	8.47	-2.17	9e-05	0.001716	RSAD1	radical S-adenosyl methionine domain containing 1
11722413_a_at	Hs.14846.1	7.17	8.29	-2.17	0.00051	0.004668	SLC7A1	solute carrier family 7 (cationic amino acid transporter, y+ system), member 1
11715749_s_at	Hs.523680.1	10.02	11.14	-2.17	5.6e-05	0.00137	SSRP1	structure specific recognition protein 1
11744919_a_at	Hs.695999.2	6.21	7.33	-2.17	5.3e-05	0.001335	TPGS2	tubulin polyglutamylase complex subunit 2
11717506_at	Hs.520182.1	6.91	8.03	-2.17	6.8e-05	0.001493	TRAM2	translocation associated membrane protein 2
11724969_at	Hs.183817.1	7.05	8.16	-2.17	0.000363	0.00379	USP31	ubiquitin specific peptidase 31
11724569_a_at	Hs.467524.1	5.34	6.46	-2.17	0.000312	0.003442	USP48	ubiquitin specific peptidase 48
11729438_a_at	Hs.248815.1	5.28	6.4	-2.17	0.002991	0.015437	WDR4	WD repeat domain 4
11753977_a_at	Hs.355952.3	8.52	9.64	-2.17	0.000747	0.005966	YDJC	YdjC homolog (bacterial)
11739718_a_at	Hs.388813.1	5.43	6.55	-2.17	0.000621	0.005293	ZFP1	ZFP1 zinc finger protein
11742702_a_at	Hs.356545.1	7.03	8.16	-2.18	6e-06	0.000669	C17orf89	chromosome 17 open reading frame 89
11742903_at	Hs.591767.1	6.61	7.73	-2.18	0.0003	0.003368	CETN3	centrin 3
11719104_s_at	Hs.191219.1	7.51	8.63	-2.18	7.9e-05	0.001607	CPNE3	copine III
11759648_at	Hs.719234.2	7.03	8.16	-2.18	0.0007	0.005722	CREB3L2	cAMP responsive element binding protein 3-like 2
11719707_a_at	Hs.631760.1	5.84	6.97	-2.18	9.2e-05	0.001742	DHRS13	dehydrogenase/reductase (SDR family) member 13
11757859_x_at	Hs.533717.9	6.14	7.26	-2.18	0.000953	0.007008	DLK1	delta-like 1 homolog (Drosophila)
11726835_a_at	Hs.131887.1	6.63	7.75	-2.18	4.5e-05	0.001246	DNAJC21	DnaJ (Hsp40) homolog, subfamily C, member 21
11756448_x_at	Hs.346868.4	9.04	10.17	-2.18	6.5e-05	0.001464	EBNA1BP2	EBNA1 binding protein 2
11739963_x_at	Hs.697132.1	5.89	7.02	-2.18	0.000554	0.004934	FDXACB1	ferredoxin-fold anticodon binding domain containing 1
11755789_a_at	Hs.708114.3	8.69	9.82	-2.18	0.000116	0.001968	HEATR1	HEAT repeat containing 1
11726210_at	Hs.272215.1	3.65	4.77	-2.18	0.003487	0.017229	KLF15	Kruppel-like factor 15
11732204_a_at	Hs.524599.1	9.23	10.35	-2.18	0.000145	0.002217	NAP1L1	nucleosome assembly protein 1-like 1
11724593_a_at	Hs.444276.1	6.41	7.54	-2.18	0.000713	0.005781	NUP37	nucleoporin 37kDa
11719383_x_at	Hs.256639.1	9.34	10.46	-2.18	9.31e-07	0.000481	PPIH	peptidylprolyl isomerase H (cyclophilin H)
11722899_a_at	Hs.443077.1	7.91	9.04	-2.18	0.000674	0.005578	REV1	REV1, DNA directed polymerase
11719136_at	Hs.712543.1	8.33	9.45	-2.18	1.1e-05	0.000754	THOC1	THO complex 1
11734583_a_at	Hs.187459.1	7.61	8.74	-2.18	0.001677	0.010248	ZDHHC14	zinc finger, DHHC-type containing 14
11716393_x_at	Hs.78989.1	7.3	8.43	-2.19	0.001451	0.009294	ADH5	alcohol dehydrogenase 5 (class III), chi polypeptide; alcohol dehydrogenase 5 (class III), chi polypeptide, pseudogene 4
11718684_x_at	Hs.715547.1	10.43	11.56	-2.19	1.1e-05	0.000768	ANP32B	acidic nuclear phosphoprotein 32 family member B
11726086_x_at	Hs.319128.1	7.5	8.63	-2.19	0.000126	0.00205	C12orf65	chromosome 12 open reading frame 65
11725231_a_at	Hs.150444.1	5.56	6.69	-2.19	7.9e-05	0.00161	CEP290	centrosomal protein 290kDa
11725252_at	Hs.86045.1	6.45	7.58	-2.19	0.000933	0.00692	FAM120C	family with sequence similarity 120C
11757277_x_at	Hs.513711.6	6.37	7.5	-2.19	0.001327	0.008762	HP	haptoglobin
11730138_at	Hs.37860.1	5.33	6.46	-2.19	0.000575	0.005058	KLF1	Kruppel-like factor 1 (erythroid)
11725791_a_at	Hs.192649.1	4.98	6.12	-2.19	0.000394	0.003966	MRE11A	MRE11 homolog A, double strand break repair nuclease
11721683_a_at	Hs.590900.1	7.43	8.57	-2.19	3.5e-05	0.001121	MRPS9	mitochondrial ribosomal protein S9
11725735_a_at	Hs.10441.1	5.77	6.9	-2.19	0.00398	0.018983	NFYA	nuclear transcription factor Y subunit alpha
11730190_a_at	Hs.157351.1	6.49	7.62	-2.19	0.000436	0.004221	OLA1	Obg-like ATPase 1
11757850_s_at	Hs.573018.1	10.67	11.8	-2.19	6e-06	0.000658	PA2G4	proliferation-associated 2G4
11726043_a_at	Hs.63788.1	5.91	7.04	-2.19	0.002878	0.015016	PCCB	propionyl-CoA carboxylase beta subunit
11716919_a_at	Hs.477352.1	7.36	8.49	-2.19	0.000151	0.002274	PDIA5	protein disulfide isomerase family A, member 5
11719083_x_at	Hs.632685.1	7.08	8.21	-2.19	4.5e-05	0.001246	TRUB2	TruB pseudouridine (psi) synthase family member 2
11715398_a_at	Hs.73722.1	9.91	11.05	-2.2	3.3e-05	0.001094	APEX1	APEX nuclease (multifunctional DNA repair enzyme) 1
11726602_at	Hs.647707.1	8.22	9.36	-2.2	4.5e-05	0.001247	DARS2	aspartyl-tRNA synthetase 2, mitochondrial
11764071_s_at	Hs.710597.1	4.58	5.72	-2.2	0.000112	0.001934	GCFC2	GC-rich sequence DNA-binding factor 2
11715522_a_at	Hs.516032.1	8.8	9.94	-2.2	0.001202	0.008205	HADHA	hydroxyacyl-CoA dehydrogenase/3-ketoacyl-CoA thiolase/enoyl-CoA hydratase (trifunctional protein), alpha subunit
11726373_a_at	Hs.404088.1	6.77	7.91	-2.2	0.001568	0.009798	HAUS8	HAUS augmin like complex subunit 8
11746174_s_at	Hs.593422.3	10.15	11.29	-2.2	3.3e-05	0.001092	IDH1	isocitrate dehydrogenase 1 (NADP+)
11728030_a_at	Hs.708245.1	6.08	7.21	-2.2	0.000925	0.006874	IGSF10	immunoglobulin superfamily, member 10
11716398_a_at	Hs.532019.1	7.62	8.75	-2.2	2e-05	0.000923	MRPL1	mitochondrial ribosomal protein L1
11760964_x_at	Hs.515947.7	9.4	10.54	-2.2	0.000452	0.004319	NBPF1	neuroblastoma breakpoint family, member 1
11749430_a_at	Hs.435500.3	8.44	9.58	-2.2	0.000129	0.002079	NDUFAF6	NADH dehydrogenase (ubiquinone) complex I, assembly factor 6
11715697_a_at	Hs.523238.1	10.69	11.83	-2.2	4e-06	0.00062	NOLC1	nucleolar and coiled-body phosphoprotein 1
11728004_s_at	Hs.709811.1	5.14	6.27	-2.2	0.00024	0.002955	RALGPS2	Ral GEF with PH domain and SH3 binding motif 2
11746276_s_at	Hs.527061.4	5.44	6.58	-2.2	5.8e-05	0.001389	RGS12	regulator of G-protein signaling 12
11718112_at	Hs.77897.1	9.84	10.97	-2.2	8.8e-05	0.001697	SF3A3	splicing factor 3a subunit 3
11722175_a_at	Hs.514435.1	6	7.13	-2.2	0.001279	0.008561	SF3B3	splicing factor 3b subunit 3
11759984_a_at	Hs.520889.3	5.2	6.34	-2.2	0.000956	0.007024	ZNF273	zinc finger protein 273
11726688_at	Hs.51120.1	7.3	8.44	-2.21	0.000313	0.003442	CAMP	cathelicidin antimicrobial peptide
11723048_at	Hs.78913.1	4.16	5.3	-2.21	0.006961	0.028735	CX3CR1	chemokine (C-X3-C motif) receptor 1
11729954_a_at	Hs.715588.1	4.24	5.39	-2.21	0.002055	0.011769	FHIT	fragile histidine triad
11741060_a_at	Hs.334637.1	5.55	6.7	-2.21	0.002704	0.01438	HVCN1	hydrogen voltage gated channel 1
11724385_a_at	Hs.585071.1	7.26	8.41	-2.21	7e-05	0.001514	HYLS1	hydrolethalus syndrome 1
11722383_a_at	Hs.655702.1	7.02	8.16	-2.21	0.000389	0.003934	MDM1	Mdm1 nuclear protein
11720387_a_at	Hs.7835.1	8.22	9.36	-2.21	0.000131	0.002089	MRC2	mannose receptor, C type 2
11755852_s_at	Hs.483259.2	7.97	9.11	-2.21	0.000245	0.002995	PRRC1	proline-rich coiled-coil 1
11732252_x_at	Hs.356399.1	6.66	7.8	-2.21	0.000189	0.002569	RCOR3	REST corepressor 3
11737843_x_at	Hs.656195.1	7.21	8.35	-2.21	7e-05	0.001513	SMIM11A	small integral membrane protein 11A; small integral membrane protein 11B
11720630_a_at	Hs.15277.1	9.55	10.69	-2.21	3.4e-05	0.001103	SNRNP25	small nuclear ribonucleoprotein, U11/U12 25kDa subunit
11758998_at	Hs.135763.1	4.26	5.4	-2.21	1.8e-05	0.000894	STIM2	stromal interaction molecule 2
11734684_s_at	Hs.2057.1	9.2	10.34	-2.21	2e-05	0.000923	UMPS	uridine monophosphate synthetase
11730490_at	Hs.33191.1	5.32	6.46	-2.21	0.002469	0.013447	UNC5A	unc-5 netrin receptor A
11722254_at	Hs.569009.1	7.02	8.16	-2.21	0.000172	0.00244	UQCC3	ubiquinol-cytochrome c reductase complex assembly factor 3
11758163_s_at	Hs.550724.1	6.4	7.55	-2.21	0.000391	0.003946	ZFP62	ZFP62 zinc finger protein
11720784_a_at	Hs.435326.2	8.6	9.75	-2.22	6.2e-05	0.001428	ACTL6A	actin-like 6A
11754676_a_at	Hs.75573.2	6.5	7.65	-2.22	4.3e-05	0.001221	CENPE	centromere protein E
11716232_at	Hs.463759.1	6.19	7.33	-2.22	0.000136	0.002135	CTNNBIP1	catenin, beta interacting protein 1
11727965_at	Hs.99863.1	11.03	12.18	-2.22	0.000517	0.00471	ELANE	elastase, neutrophil expressed
11719002_at	Hs.528305.1	5.59	6.74	-2.22	0.000433	0.004206	KDELR3	KDEL (Lys-Asp-Glu-Leu) endoplasmic reticulum protein retention receptor 3
11723592_at	Hs.412836.1	6.52	7.67	-2.22	3.6e-05	0.001132	LRRC8C	leucine rich repeat containing 8 family, member C
11726527_s_at	Hs.593942.1	3.22	4.37	-2.22	0.000476	0.004458	MFAP3L	microfibrillar associated protein 3 like
11739592_a_at	Hs.607776.2	5.65	6.8	-2.22	0.000287	0.003286	MINA	MYC induced nuclear antigen
11744169_a_at	Hs.179718.1	7.04	8.19	-2.22	1.7e-05	0.000886	MYBL2	v-myb avian myeloblastosis viral oncogene homolog-like 2
11729431_a_at	Hs.202351.1	4.25	5.4	-2.22	0.000431	0.004191	PALD1	phosphatase domain containing, paladin 1
11727547_s_at	Hs.546282.1	9.21	10.36	-2.22	7e-06	0.000676	RBBP8	retinoblastoma binding protein 8
11749531_x_at	Hs.475733.3	9.75	10.91	-2.22	0.000125	0.002046	TOP2B	topoisomerase (DNA) II beta
11751999_a_at	Hs.493739.6	8.84	9.99	-2.22	0.000526	0.004764	UBAP2	ubiquitin associated protein 2
11739755_a_at	Hs.517418.1	5.57	6.72	-2.22	0.004931	0.02222	ZNF74	zinc finger protein 74
11718264_a_at	Hs.160556.1	7.4	8.55	-2.23	0.000484	0.004509	ACACA	acetyl-CoA carboxylase alpha
11735754_a_at	Hs.437008.1	6.56	7.71	-2.23	0.001892	0.011125	EPHB4	EPH receptor B4
11759407_at	Hs.504920.1	7.08	8.24	-2.23	4.1e-05	0.001203	FAM217B	family with sequence similarity 217, member B
11717392_a_at	Hs.31431.1	7.82	8.98	-2.23	5e-06	0.000658	FN3KRP	fructosamine 3 kinase related protein
11715722_a_at	Hs.494337.1	7.62	8.78	-2.23	9e-06	0.000718	GOLM1	golgi membrane protein 1
11717314_a_at	Hs.436617.1	8	9.16	-2.23	1.6e-05	0.00086	HAUS1	HAUS augmin like complex subunit 1
11758723_at	Hs.596461.1	7.11	8.27	-2.23	3e-05	0.001044	IDH2	isocitrate dehydrogenase 2 (NADP+), mitochondrial
11758563_at	Hs.608268.1	6.8	7.96	-2.23	1e-05	0.000734	METTL21A	methyltransferase like 21A
11762429_x_at	HsAffx.2036.1	5.07	6.23	-2.23	0.001775	0.010658	METTL2B	methyltransferase like 2B
11756127_a_at	Hs.1869.5	9.11	10.27	-2.23	0.000162	0.002368	PGM1	phosphoglucomutase 1
11736570_a_at	Hs.491232.1	8.36	9.51	-2.23	5e-06	0.000658	SLC39A14	solute carrier family 39 (zinc transporter), member 14
11724625_a_at	Hs.525518.1	3.05	4.2	-2.23	0.000812	0.006302	SPATA7	spermatogenesis associated 7
11728769_at	Hs.337040.1	4.67	5.82	-2.23	7.2e-05	0.00153	ST6GALNAC3	ST6 (alpha-N-acetyl-neuraminyl-2,3-beta-galactosyl-1,3)-N-acetylgalactosaminide alpha-2,6-sialyltransferase 3
11759304_at	Hs.144197.1	3.45	4.6	-2.23	0.001531	0.009629	UGT8	UDP glycosyltransferase 8
11754746_a_at	Hs.371107.9	4.57	5.72	-2.23	0.000428	0.004171	ZNF561	zinc finger protein 561
11747783_x_at	Hs.388004.4	8.1	9.27	-2.24	7e-06	0.000679	AHCY	adenosylhomocysteinase
11744160_x_at	Hs.655253.1	7.64	8.8	-2.24	0.000281	0.003253	ATAD3A	ATPase family, AAA domain containing 3A
11733828_x_at	Hs.256301.1	7.67	8.83	-2.24	0.000131	0.00209	C19orf48	chromosome 19 open reading frame 48
11732148_at	Hs.502302.1	9.41	10.57	-2.24	0.007642	0.030858	CAT	catalase
11716943_at	Hs.283741.1	8.41	9.57	-2.24	0.000898	0.006725	EXOSC5	exosome component 5
11744762_a_at	Hs.143314.2	4.24	5.41	-2.24	0.000784	0.00616	FAM53A	family with sequence similarity 53, member A
11717621_a_at	Hs.434286.1	6.05	7.21	-2.24	6.8e-05	0.001497	FOXN3	forkhead box N3
11749866_x_at	Hs.407966.3	7.23	8.39	-2.24	3e-06	0.00056	GALK1	galactokinase 1
11732797_x_at	Hs.468653.1	5.98	7.15	-2.24	0.000957	0.007024	KIAA1841	KIAA1841
11727709_s_at	Hs.590896.2	7.25	8.41	-2.24	0.000379	0.003874	LIPT1	lipoyltransferase 1
11717643_a_at	Hs.418233.1	9.94	11.1	-2.24	1e-05	0.000732	MRPL24	mitochondrial ribosomal protein L24
11720851_s_at	Hs.594180.1	3.58	4.75	-2.24	0.002976	0.015394	NFIA	nuclear factor I/A
11735166_x_at	Hs.436166.1	7.64	8.81	-2.24	0.000179	0.002491	OSBPL5	oxysterol binding protein-like 5
11751084_s_at	Hs.301685.2	6.74	7.9	-2.24	0.000364	0.003798	PLXND1	plexin D1
11731353_s_at	Hs.447643.1	6.03	7.19	-2.24	0.001314	0.008714	RIMBP3	RIMS binding protein 3; RIMS binding protein 3B; RIMS binding protein 3C
11754943_s_at	Hs.118918.6	5.91	7.07	-2.24	0.001845	0.01093	SLC25A35	solute carrier family 25, member 35
11742713_at	Hs.530463.1	7.18	8.34	-2.24	3.1e-05	0.001073	TMEM223	transmembrane protein 223
11719863_a_at	Hs.517670.1	6.57	7.73	-2.24	2.4e-05	0.000971	TTLL12	tubulin tyrosine ligase-like family member 12
11728865_at	Hs.128096.1	7.88	9.04	-2.24	0.001062	0.007534	ZMYND19	zinc finger, MYND-type containing 19
11746010_x_at	Hs.571037.2	9.71	10.89	-2.25	3e-05	0.001059	ACAT2	acetyl-CoA acetyltransferase 2
11742046_a_at	Hs.473317.1	6.58	7.75	-2.25	0.001854	0.010973	PCMTD2	protein-L-isoaspartate (D-aspartate) O-methyltransferase domain containing 2
11734567_a_at	Hs.99491.1	5.91	7.08	-2.25	0.000689	0.005664	RASGRP2	RAS guanyl releasing protein 2 (calcium and DAG-regulated)
11719810_at	Hs.71827.1	8.61	9.78	-2.25	0.000145	0.002213	RRS1	ribosome biogenesis regulator homolog
11758257_s_at	Hs.693755.2	8.54	9.71	-2.25	0.000445	0.004276	SLC19A1	solute carrier family 19 (folate transporter), member 1
11763900_at	Hs.712293.1	5.13	6.3	-2.25	0.002963	0.015344	SNORA80A	small nucleolar RNA, H/ACA box 80A
11737704_s_at	Hs.413208.2	5.62	6.8	-2.26	0.000158	0.002325	ADCK1	aarF domain containing kinase 1
11725577_a_at	Hs.100878.1	5.62	6.79	-2.26	0.001732	0.010467	ASTE1	asteroid homolog 1 (Drosophila)
11736052_at	Hs.586423.1	6.65	7.83	-2.26	0.000591	0.005146	EEF1A1	eukaryotic translation elongation factor 1 alpha 1
11734159_a_at	Hs.434340.1	5.97	7.14	-2.26	0.00049	0.004554	HACE1	HECT domain and ankyrin repeat containing E3 ubiquitin protein ligase 1
11743073_at	Hs.596014.1	6.65	7.83	-2.26	0.001436	0.009242	IPO9	importin 9
11737795_a_at	Hs.591308.1	4.83	6.01	-2.26	2.3e-05	0.000951	KIAA1524	KIAA1524
11716103_a_at	Hs.147433.1	11.5	12.68	-2.26	4e-06	0.000605	PCNA	proliferating cell nuclear antigen
11720849_a_at	Hs.555016.1	5.45	6.62	-2.26	1.9e-05	0.000899	RAB23	RAB23, member RAS oncogene family
11719926_s_at	Hs.246413.2	6.51	7.69	-2.26	9.8e-05	0.00179	RBM12	RNA binding motif protein 12
11715231_x_at	g78190468	9.86	11.03	-2.26	0.000173	0.002449	RPL36	ribosomal protein L36
11723480_at	Hs.591998.1	6.68	7.85	-2.26	3.8e-05	0.001167	SAAL1	serum amyloid A-like 1
11733456_at	Hs.88013.1	5.45	6.62	-2.26	0.000784	0.00616	SP4	Sp4 transcription factor
11718297_a_at	Hs.104019.1	8.11	9.28	-2.26	0.000351	0.003716	TACC3	transforming, acidic coiled-coil containing protein 3
11721927_at	Hs.592102.1	7	8.18	-2.26	8.6e-05	0.001683	TMC8	transmembrane channel like 8
11718544_s_at	Hs.719099.1	8.41	9.58	-2.26	8e-06	0.000696	ZBTB44	zinc finger and BTB domain containing 44
11725596_a_at	Hs.21902.1	6.2	7.38	-2.26	0.000119	0.001993	ZDHHC23	zinc finger, DHHC-type containing 23
11725286_s_at	Hs.406890.1	6.8	7.98	-2.27	0.001022	0.007342	ANKS6	ankyrin repeat and sterile alpha motif domain containing 6
11718129_x_at	Hs.502836.1	6.92	8.1	-2.27	4.6e-05	0.001253	ARL2	ADP-ribosylation factor like GTPase 2
11718943_a_at	Hs.250822.1	8.99	10.17	-2.27	0.000227	0.002873	AURKA	aurora kinase A
11720566_at	Hs.438993.1	4.72	5.9	-2.27	0.0019	0.011157	BCAT1	branched chain amino-acid transaminase 1, cytosolic
11722408_at	Hs.548088.1	7.46	8.64	-2.27	0.010421	0.038882	GALNT7	polypeptide N-acetylgalactosaminyltransferase 7
11755600_a_at	Hs.143818.2	6.91	8.09	-2.27	2.9e-05	0.001024	GEMIN6	gem nuclear organelle associated protein 6
11757551_a_at	Hs.205163.8	9.32	10.5	-2.27	8.5e-05	0.001672	MRPL3	mitochondrial ribosomal protein L3
11751106_x_at	Hs.180591.3	6.67	7.85	-2.27	0.000224	0.002856	NUP35	nucleoporin 35kDa
11729371_a_at	Hs.591945.1	4.58	5.77	-2.27	0.001099	0.007722	ZBTB16	zinc finger and BTB domain containing 16
11715211_s_at	g194097406	5.71	6.89	-2.27	7.5e-05	0.001573	ZNF680	zinc finger protein 680
11715755_a_at	Hs.90280.1	8.98	10.17	-2.28	7.4e-05	0.001551	ATIC	5-aminoimidazole-4-carboxamide ribonucleotide formyltransferase/IMP cyclohydrolase
11734849_a_at	Hs.57652.1	6.63	7.82	-2.28	0.000295	0.00334	CELSR2	cadherin, EGF LAG seven-pass G-type receptor 2
11763238_x_at	Hs.593339.2	10.41	11.6	-2.28	0.00099	0.007193	CTCFL	CCCTC-binding factor (zinc finger protein)-like; high mobility group box 1
11717953_a_at	Hs.504249.1	6.86	8.05	-2.28	5e-06	0.000658	DCPS	decapping enzyme, scavenger
11758820_at	Hs.516632.1	6.88	8.07	-2.28	0.000198	0.002641	DNAJC10	DnaJ (Hsp40) homolog, subfamily C, member 10
11742740_at	Hs.483921.1	6.37	7.55	-2.28	0.000109	0.001901	GEMIN5	gem nuclear organelle associated protein 5
11759114_at	Hs.80545.1	7.37	8.56	-2.28	0.001125	0.007836	LOC100506548	uncharacterized LOC100506548; ribosomal protein L37
11723957_x_at	Hs.424908.1	7.65	8.84	-2.28	0.000671	0.005566	LSM5	LSM5 homolog, U6 small nuclear RNA and mRNA degradation associated
11747000_a_at	Hs.524648.2	8.35	9.54	-2.28	0.000121	0.002012	LTA4H	leukotriene A4 hydrolase
11755030_a_at	Hs.381096.2	6.19	7.38	-2.28	0.000263	0.00312	PRRT4	proline-rich transmembrane protein 4
11742783_s_at	Hs.476179.1	8.71	9.9	-2.28	9.6e-05	0.001771	SMARCC1	SWI/SNF related, matrix associated, actin dependent regulator of chromatin, subfamily c, member 1
11719284_a_at	Hs.648806.1	6.95	8.14	-2.28	0.00066	0.005512	UBR7	ubiquitin protein ligase E3 component n-recognin 7 (putative)
11759202_s_at	Hs.567688.1	7.71	8.91	-2.29	8e-06	0.000695	CARNMT1	carnosine N-methyltransferase 1
11720129_a_at	Hs.355333.1	5.35	6.54	-2.29	0.000158	0.002328	COMTD1	catechol-O-methyltransferase domain containing 1
11724713_at	Hs.86674.1	7.77	8.97	-2.29	4.5e-05	0.001246	FAM212A	family with sequence similarity 212, member A
11744181_a_at	Hs.484547.1	6.88	8.08	-2.29	5e-05	0.001297	FARS2	phenylalanyl-tRNA synthetase 2, mitochondrial
11729316_a_at	Hs.467306.2	7.65	8.84	-2.29	0.000193	0.002603	ISOC2	isochorismatase domain containing 2
11745021_a_at	Hs.202453.2	9	10.2	-2.29	0.000117	0.001978	MYC	v-myc avian myelocytomatosis viral oncogene homolog
11755484_a_at	Hs.524574.4	8.65	9.85	-2.29	0.000133	0.002107	NUP107	nucleoporin 107kDa
11754814_a_at	Hs.276878.4	8.98	10.18	-2.29	5.9e-05	0.001402	NUP93	nucleoporin 93kDa
11728923_at	Hs.194725.1	4.58	5.78	-2.29	0.000983	0.00716	ONECUT2	one cut homeobox 2
11757669_s_at	Hs.571163.1	8.68	9.88	-2.29	9.2e-05	0.001738	PPIL1	peptidylprolyl isomerase (cyclophilin)-like 1
11723383_a_at	Hs.118354.1	6.8	7.99	-2.29	4e-06	0.000628	PRR3	proline rich 3
11732962_a_at	Hs.654356.1	7.42	8.61	-2.29	0.000544	0.004878	RAB33A	RAB33A, member RAS oncogene family
11715547_at	Hs.13662.1	8.5	9.7	-2.29	0.00013	0.002081	TMEM109	transmembrane protein 109
11743838_a_at	Hs.271791.1	5.96	7.16	-2.3	0.000415	0.004097	ATR	ATR serine/threonine kinase
11720882_at	Hs.13880.1	6.27	7.47	-2.3	0.001007	0.007272	BOLA1	bolA family member 1
11740524_x_at	Hs.436121.1	5.86	7.07	-2.3	0.000226	0.002867	CCDC112	coiled-coil domain containing 112
11720143_at	Hs.715507.1	7.7	8.9	-2.3	4.2e-05	0.001216	CCSAP	centriole, cilia and spindle-associated protein
11721303_at	Hs.85201.1	9.34	10.55	-2.3	0.000625	0.005318	CLEC2B	C-type lectin domain family 2, member B
11724234_at	Hs.600384.1	5.76	6.96	-2.3	0.000976	0.007131	HGSNAT	heparan-alpha-glucosaminide N-acetyltransferase
11745028_a_at	Hs.437084.2	7.25	8.46	-2.3	3.9e-05	0.001181	NKRF	NFKB repressing factor
11734958_s_at	Hs.509499.1	6.45	7.65	-2.3	0.0002	0.00266	PCNXL4	pecanex-like 4 (Drosophila)
11756185_s_at	Hs.632223.2	8.22	9.42	-2.3	4e-06	0.00061	POLR3K	polymerase (RNA) III (DNA directed) polypeptide K, 12.3 kDa
11721025_a_at	Hs.466929.1	7.21	8.42	-2.3	1.5e-05	0.00084	TRAPPC6A	trafficking protein particle complex 6A
11725709_a_at	Hs.385998.1	5.49	6.68	-2.3	0.000498	0.004602	WDHD1	WD repeat and HMG-box DNA binding protein 1
11731514_at	Hs.507452.1	4.53	5.73	-2.3	0.000419	0.004119	XPO4	exportin 4
11718907_x_at	Hs.534141.1	7.55	8.76	-2.31	4.7e-05	0.001268	ADCK2	aarF domain containing kinase 2
11724671_a_at	Hs.424907.1	6.38	7.59	-2.31	4.5e-05	0.001247	AMDHD1	amidohydrolase domain containing 1
11756456_a_at	Hs.22678.3	7.29	8.5	-2.31	0.000961	0.00705	C10orf2	chromosome 10 open reading frame 2
11720035_s_at	Hs.368982.1	9.62	10.82	-2.31	2.3e-05	0.000951	CASP2	caspase 2
11739616_x_at	Hs.710495.1	7.51	8.72	-2.31	0.002095	0.011927	CD3EAP	CD3e molecule, epsilon associated protein
11731436_at	Hs.82794.1	7.72	8.92	-2.31	0.000286	0.003281	CETN2	centrin 2
11718376_s_at	Hs.397638.1	7.64	8.85	-2.31	5.2e-05	0.001318	LOC401127	WD repeat domain 5 pseudogene; WD repeat domain 5
11736271_at	Hs.143137.1	8.46	9.67	-2.31	2.9e-05	0.00104	NANP	N-acetylneuraminic acid phosphatase
11735803_a_at	Hs.129910.2	5.14	6.35	-2.31	0.000148	0.00224	NAT6	N-acetyltransferase 6 (GCN5-related)
11756276_a_at	Hs.475525.3	6.19	7.4	-2.31	8.1e-05	0.001627	NUP210	nucleoporin 210kDa
11721030_a_at	Hs.534371.1	4.02	5.23	-2.31	0.000419	0.004119	PIP5K1B	phosphatidylinositol-4-phosphate 5-kinase, type I, beta
11723762_at	Hs.268177.1	4.82	6.03	-2.31	0.002316	0.012825	PLCG1	phospholipase C, gamma 1
11724832_at	Hs.522578.1	7.15	8.36	-2.31	0.000225	0.002862	STS	steroid sulfatase (microsomal), isozyme S
11734018_at	Hs.473611.1	5.67	6.87	-2.31	0.001319	0.008731	URB1	URB1 ribosome biogenesis 1 homolog (S. cerevisiae)
11733374_s_at	Hs.656643.1	4.56	5.77	-2.31	2.5e-05	0.000982	ZNF23	zinc finger protein 23
11739367_at	Hs.591874.2	4.97	6.18	-2.32	0.000163	0.002377	ASPH	aspartate beta-hydroxylase
11758654_s_at	Hs.602069.1	8.06	9.28	-2.32	0.000249	0.003019	BLOC1S5	biogenesis of lysosomal organelles complex-1, subunit 5, muted; EEF1E1-BLOC1S5 readthrough (NMD candidate)
11729289_a_at	Hs.495731.1	6.17	7.38	-2.32	0.000154	0.002296	BMX	BMX non-receptor tyrosine kinase
11761927_at	Hs.194392.2	2.99	4.2	-2.32	0.003014	0.015516	DPY19L3	dpy-19-like 3 (C. elegans)
11729234_at	Hs.603093.1	4.84	6.06	-2.32	9.9e-05	0.001801	E2F6	E2F transcription factor 6
11728373_a_at	Hs.473819.1	3.74	4.95	-2.32	0.00485	0.021946	ERG	v-ets avian erythroblastosis virus E26 oncogene homolog
11729662_x_at	Hs.443031.2	11.23	12.44	-2.32	5.2e-05	0.001326	GLB1	galactosidase beta 1
11723538_x_at	Hs.585209.1	6.37	7.59	-2.32	6.3e-05	0.001438	KNOP1	lysine-rich nucleolar protein 1
11735991_at	Hs.432674.1	7.07	8.29	-2.32	0.004247	0.019914	LARS	leucyl-tRNA synthetase
11758165_s_at	Hs.652977.1	8.64	9.85	-2.32	1e-05	0.000742	MRTO4	MRT4 homolog, ribosome maturation factor
11720561_x_at	Hs.409412.1	6.62	7.83	-2.32	2.6e-05	0.000986	PARP2	poly(ADP-ribose) polymerase 2
11722085_a_at	Hs.515344.1	6.03	7.24	-2.32	0.000125	0.002046	PDCD2L	programmed cell death 2-like
11743259_at	Hs.516079.1	7.56	8.77	-2.32	6e-06	0.000663	PHF13	PHD finger protein 13
11743545_a_at	Hs.75438.1	7.47	8.68	-2.32	0.000277	0.003228	QDPR	quinoid dihydropteridine reductase
11718900_a_at	Hs.482390.1	5.87	7.09	-2.32	3.6e-05	0.001133	TGFBR3	transforming growth factor beta receptor III
11734122_x_at	Hs.675285.1	5.42	6.64	-2.32	0.000467	0.004405	TONSL	tonsoku-like, DNA repair protein
11745904_a_at	Hs.93235.2	9.86	11.07	-2.32	5.1e-05	0.001311	UQCC2	ubiquinol-cytochrome c reductase complex assembly factor 2
11756336_s_at	Hs.656643.8	4.54	5.76	-2.32	5.1e-05	0.001316	ZNF23	zinc finger protein 23
11736762_a_at	Hs.499453.1	3.78	5	-2.32	0.000614	0.005267	ZNF33B	zinc finger protein 33B
11721851_x_at	Hs.518119.1	6.33	7.55	-2.33	1e-05	0.000742	CHCHD6	coiled-coil-helix-coiled-coil-helix domain containing 6
11734713_s_at	Hs.485380.1	7.06	8.28	-2.33	0.002448	0.013363	DBF4	DBF4 zinc finger
11722076_a_at	Hs.436341.1	8.83	10.05	-2.33	5.25e-08	0.000186	DONSON	downstream neighbor of SON
11743705_at	Hs.353022.1	4.75	5.97	-2.33	0.001247	0.008413	ETAA1	Ewing tumor-associated antigen 1
11721895_x_at	Hs.65029.1	4.53	5.76	-2.33	0.003273	0.016455	GAS1	growth arrest-specific 1
11763302_at	Hs.655565.1	5.97	7.19	-2.33	0.000635	0.00538	LOC100128751	INM04
11725473_a_at	Hs.239388.1	6.95	8.17	-2.33	0.000518	0.004718	PAQR8	progestin and adipoQ receptor family member VIII
11740540_a_at	Hs.232021.1	7.06	8.28	-2.33	0.000358	0.00375	REV3L	REV3 like, DNA directed polymerase zeta catalytic subunit
11719362_at	Hs.447458.1	7.82	9.04	-2.33	0.000507	0.00465	SLF2	SMC5-SMC6 complex localization factor 2
11733835_a_at	Hs.181444.1	7.83	9.05	-2.33	9.8e-05	0.001793	TMEM9	transmembrane protein 9
11731664_at	Hs.295732.1	5.83	7.05	-2.33	0.000123	0.002029	UTP20	UTP20 small subunit (SSU) processome component
11748399_s_at	Hs.643896.4	4.11	5.33	-2.33	0.001766	0.010611	VCL	vinculin
11748877_s_at	Hs.198308.3	8.41	9.62	-2.33	0.000269	0.003166	WRB	tryptophan rich basic protein
11747276_a_at	Hs.463506.2	9.31	10.53	-2.34	4.7e-05	0.001262	AKAP1	A kinase (PRKA) anchor protein 1
11758085_s_at	Hs.609406.1	5.85	7.07	-2.34	0.002085	0.011895	CEP44	centrosomal protein 44kDa
11758101_s_at	Hs.643279.1	6.83	8.06	-2.34	0.000582	0.005097	EIF4EBP2	eukaryotic translation initiation factor 4E binding protein 2
11756625_s_at	Hs.653131.6	8.51	9.74	-2.34	0.000575	0.005058	FAM156A	family with sequence similarity 156, member A; family with sequence similarity 156, member B
11728835_a_at	Hs.49105.1	7.52	8.75	-2.34	2.2e-05	0.000943	GLMN	glomulin, FKBP associated protein
11722494_s_at	Hs.524815.1	6.61	7.84	-2.34	2.1e-05	0.000928	HIP1R	huntingtin interacting protein 1 related
11727275_a_at	Hs.83286.1	8.1	9.33	-2.34	2.2e-05	0.000947	KDELC2	KDEL (Lys-Asp-Glu-Leu) containing 2
11755499_a_at	Hs.298250.2	5.06	6.29	-2.34	0.006852	0.028432	METAP1D	methionyl aminopeptidase type 1D (mitochondrial)
11754935_x_at	Hs.437083.3	8.46	9.68	-2.34	0.000135	0.002126	NPRL2	NPR2-like, GATOR1 complex subunit
11719971_at	Hs.334639.1	6.28	7.51	-2.34	0.000824	0.006364	PACSIN3	protein kinase C and casein kinase substrate in neurons 3
11717517_s_at	Hs.7527.1	7.7	8.92	-2.34	0.000287	0.003286	REXO2	RNA exonuclease 2
11722078_a_at	Hs.120483.1	6.93	8.15	-2.34	0.00114	0.007911	SEPT3	septin 3; WBP2 N-terminal like
11724732_s_at	Hs.636480.1	10.9	12.13	-2.34	0.001053	0.007489	TUBB	tubulin, beta class I
11732295_at	Hs.533939.1	6.23	7.46	-2.34	0.000468	0.004408	ZNF566	zinc finger protein 566
11728974_a_at	Hs.18573.1	7.03	8.26	-2.35	0.000262	0.003111	ACYP1	acylphosphatase 1, erythrocyte (common) type
11727287_at	Hs.661641.1	6.06	7.3	-2.35	9e-05	0.001717	C5orf34	chromosome 5 open reading frame 34
11718422_s_at	Hs.107003.1	7.4	8.63	-2.35	0.000102	0.001827	CCNB1IP1	cyclin B1 interacting protein 1, E3 ubiquitin protein ligase
11723346_at	Hs.46446.1	7.74	8.97	-2.35	0.000869	0.006585	LYL1	lymphoblastic leukemia associated hematopoiesis regulator 1
11753918_a_at	Hs.362817.5	8.33	9.56	-2.35	6.9e-05	0.001512	NUP85	nucleoporin 85kDa
11721567_a_at	Hs.279413.1	7.67	8.9	-2.35	3.9e-05	0.001175	POLD1	polymerase (DNA directed), delta 1, catalytic subunit
11763263_at	Hs.479693.4	9.45	10.68	-2.35	7e-06	0.00068	SRSF11	serine/arginine-rich splicing factor 11
11721140_a_at	Hs.446354.1	3.68	4.91	-2.35	0.000177	0.002478	TCEA3	transcription elongation factor A (SII), 3
11744887_s_at	Hs.21331.2	8.87	10.1	-2.35	1.5e-05	0.000836	ZWILCH	zwilch kinetochore protein
11729411_x_at	Hs.6980.1	4.61	5.85	-2.36	0.005458	0.023952	AKR7A3	aldo-keto reductase family 7, member A3 (aflatoxin aldehyde reductase)
11719650_a_at	Hs.98594.1	8.52	9.76	-2.36	8.2e-05	0.001633	ARHGEF10	Rho guanine nucleotide exchange factor 10
11731583_a_at	Hs.657067.2	4.53	5.77	-2.36	0.000262	0.003119	LARP1B	La ribonucleoprotein domain family, member 1B
11744148_at	Hs.109059.1	8.07	9.31	-2.36	8.1e-05	0.001631	MRPL12	mitochondrial ribosomal protein L12
11757501_a_at	Hs.47062.3	9.98	11.21	-2.36	8.3e-05	0.001653	POLR2I	polymerase (RNA) II (DNA directed) polypeptide I, 14.5kDa
11717949_a_at	Hs.287749.1	5.76	7	-2.36	2e-05	0.000915	SC5D	sterol-C5-desaturase
11724351_a_at	Hs.526728.1	7.33	8.57	-2.36	9e-05	0.001716	SMC6	structural maintenance of chromosomes 6
11723151_s_at	Hs.586313.1	3.91	5.15	-2.36	0.002175	0.012249	SUGCT	succinyl-CoA:glutarate-CoA transferase
11718610_at	Hs.492261.1	3.39	4.63	-2.36	0.000448	0.004296	TP53INP1	tumor protein p53 inducible nuclear protein 1
11727485_at	Hs.279640.1	5.24	6.48	-2.36	6.9e-05	0.001512	TPR	translocated promoter region, nuclear basket protein
11727816_at	Hs.444075.1	4.69	5.93	-2.36	0.001912	0.011213	UBASH3B	ubiquitin associated and SH3 domain containing B
11758613_s_at	Hs.600619.1	6.09	7.33	-2.36	0.000127	0.00206	ZNF507	zinc finger protein 507
11743768_a_at	Hs.127792.2	5.66	6.9	-2.37	0.000381	0.003887	DLL3	delta-like 3 (Drosophila)
11716361_a_at	Hs.530402.1	7.97	9.22	-2.37	4e-06	0.000612	FAF1	Fas (TNFRSF6) associated factor 1
11728886_s_at	Hs.708127.1	6.78	8.02	-2.37	6e-05	0.001412	GEMIN2	gem nuclear organelle associated protein 2
11731828_at	Hs.211701.1	4.3	5.55	-2.37	0.009833	0.037192	GPC2	glypican 2
11727587_x_at	Hs.124015.2	6.49	7.74	-2.37	0.001555	0.009736	HAGHL	hydroxyacylglutathione hydrolase-like
11721614_a_at	Hs.479754.1	3.57	4.81	-2.37	0.000233	0.002909	KIT	v-kit Hardy-Zuckerman 4 feline sarcoma viral oncogene homolog
11715733_a_at	Hs.173878.1	5.55	6.8	-2.37	2.1e-05	0.000933	NIPSNAP1	nipsnap homolog 1 (C. elegans)
11758780_a_at	Hs.696283.1	8.39	9.63	-2.37	1e-05	0.000726	NOP16	NOP16 nucleolar protein
11741414_a_at	Hs.31442.1	7.42	8.67	-2.37	0.000146	0.002224	RECQL4	RecQ helicase-like 4
11716572_s_at	Hs.461925.1	10.12	11.36	-2.37	1.7e-05	0.000875	RPA1	replication protein A1
11741059_s_at	Hs.517717.2	8.99	10.23	-2.37	0.000199	0.002653	SATB1	SATB homeobox 1
11715427_at	Hs.182255.1	8.8	10.04	-2.37	4.9e-05	0.001285	SNU13	SNU13 homolog, small nuclear ribonucleoprotein (U4/U6.U5)
11741773_x_at	Hs.505004.2	6.12	7.36	-2.37	0.001528	0.009618	TCEA2	transcription elongation factor A (SII), 2
11756194_a_at	Hs.524399.6	6.35	7.6	-2.37	0.00117	0.008039	TROAP	trophinin associated protein
11757536_s_at	Hs.708313.1	9.68	10.93	-2.38	5.6e-05	0.001372	ACADM	acyl-CoA dehydrogenase, C-4 to C-12 straight chain
11720694_a_at	Hs.7962.1	8.41	9.66	-2.38	2e-05	0.000919	HENMT1	HEN1 methyltransferase homolog 1 (Arabidopsis)
11742419_at	Hs.130465.1	3.89	5.14	-2.38	6.8e-05	0.001497	MYLK3	myosin light chain kinase 3
11727388_x_at	Hs.524161.1	5.58	6.82	-2.38	0.000136	0.002131	RSU1	Ras suppressor protein 1
11758600_s_at	Hs.604771.1	7.04	8.29	-2.38	5.2e-05	0.001321	SRSF1	serine/arginine-rich splicing factor 1
11725137_x_at	Hs.216226.2	6.54	7.79	-2.38	2.3e-05	0.00096	SYNGR1	synaptogyrin 1
11725535_a_at	Hs.492716.1	5.68	6.93	-2.38	0.000969	0.007095	TBC1D31	TBC1 domain family, member 31
11740851_a_at	Hs.438991.2	7.21	8.47	-2.38	0.000176	0.002476	TCTN3	tectonic family member 3
11759213_at	Hs.664022.1	5.47	6.73	-2.39	0.001145	0.007933	BMP8B	bone morphogenetic protein 8b
11740008_s_at	Hs.510853.1	7.11	8.36	-2.39	0.000414	0.004093	CHRFAM7A	CHRNA7 (cholinergic receptor, nicotinic, alpha 7, exons 5-10) and FAM7A (family with sequence similarity 7A, exons A-E) fusion; cholinergic receptor, nicotinic alpha 7; CHRNA7-FAM7A fusion protein
11738997_s_at	Hs.173381.1	9.38	10.63	-2.39	1.9e-05	0.000913	DPYSL2	dihydropyrimidinase-like 2
11758936_at	Hs.373763.1	6.92	8.18	-2.39	0.000134	0.002126	HNRNPR	heterogeneous nuclear ribonucleoprotein R
11740558_at	Hs.592172.1	6.5	7.76	-2.39	0.000606	0.005231	HOXA13	homeobox A13
11756099_a_at	Hs.446149.3	11.6	12.86	-2.39	2e-06	0.000553	LDHB	lactate dehydrogenase B
11730674_x_at	Hs.713701.1	4.24	5.5	-2.39	0.002923	0.015198	MAP3K15	mitogen-activated protein kinase kinase kinase 15
11757372_a_at	Hs.534331.4	8.13	9.39	-2.39	0.000748	0.00597	NUDT1	nudix hydrolase 1
11722880_a_at	Hs.460124.1	8.73	9.99	-2.39	6.8e-05	0.001501	PHF19	PHD finger protein 19
11723002_x_at	Hs.24763.1	9.93	11.19	-2.39	9.1e-05	0.001733	RANBP1	RAN binding protein 1
11743257_x_at	Hs.699980.2	6.13	7.39	-2.39	0.000135	0.002126	VAPA	VAMP associated protein A
11758884_at	Hs.719257.1	4.05	5.31	-2.4	0.000485	0.004512	AK3	adenylate kinase 3
11727293_x_at	Hs.259305.1	4.82	6.09	-2.4	0.000408	0.004054	ALG10B	ALG10B, alpha-1,2-glucosyltransferase
11723155_at	Hs.397705.1	3.47	4.74	-2.4	0.00011	0.001912	CAMTA1	calmodulin binding transcription activator 1
11720614_s_at	Hs.430733.1	8.81	10.08	-2.4	2.4e-05	0.000963	CLNS1A	chloride channel, nucleotide-sensitive, 1A
11719585_a_at	Hs.711617.1	5.92	7.18	-2.4	2e-06	0.000537	CNNM3	cyclin and CBS domain divalent metal cation transport mediator 3
11724079_s_at	Hs.194333.1	8.52	9.79	-2.4	0.000198	0.002647	E2F2	E2F transcription factor 2
11754591_a_at	Hs.154396.3	7.96	9.22	-2.4	0.00011	0.00191	FAM57A	family with sequence similarity 57, member A
11756878_a_at	Hs.299002.5	10.71	11.98	-2.4	1e-05	0.000726	FBL	fibrillarin
11719884_s_at	Hs.368823.1	5.71	6.97	-2.4	0.000709	0.005761	KAZN	kazrin, periplakin interacting protein
11755607_a_at	Hs.605380.4	3.66	4.92	-2.4	0.003594	0.017608	KIAA1549	KIAA1549
11726644_at	Hs.7277.1	6.04	7.31	-2.4	6.3e-05	0.001435	PEX3	peroxisomal biogenesis factor 3
11723960_at	Hs.302287.1	6.1	7.36	-2.4	0.000238	0.002947	SCFD2	sec1 family domain containing 2
11753986_a_at	Hs.430589.5	5.35	6.61	-2.41	0.003124	0.015898	CBLB	Cbl proto-oncogene B, E3 ubiquitin protein ligase
11718299_a_at	Hs.445512.1	6.44	7.71	-2.41	0.000322	0.00351	CCDC25	coiled-coil domain containing 25
11758452_s_at	Hs.602049.1	7.17	8.44	-2.41	2.7e-05	0.001003	CENPQ	centromere protein Q
11743141_a_at	Hs.591171.1	7.15	8.43	-2.41	0.000221	0.002829	COX11	COX11 cytochrome c oxidase copper chaperone
11720640_x_at	Hs.482491.1	6.85	8.12	-2.41	4.4e-05	0.00124	MRPS27	mitochondrial ribosomal protein S27
11756899_a_at	Hs.528834.2	9.36	10.63	-2.41	4.7e-05	0.001264	NUDT21	nudix hydrolase 21
11723404_at	Hs.527078.1	3.42	4.69	-2.41	0.000814	0.006312	PPARGC1A	peroxisome proliferator-activated receptor gamma, coactivator 1 alpha
11729759_at	Hs.440890.1	7.15	8.41	-2.41	0.000633	0.005369	RGS18	regulator of G-protein signaling 18
11763697_s_at	Hs.115329.1	6.51	7.78	-2.41	0.00271	0.014402	SNHG9	small nucleolar RNA host gene 9
11725498_a_at	Hs.444668.1	3.8	5.07	-2.41	0.002931	0.015228	TMEM117	transmembrane protein 117
11753955_a_at	Hs.239500.7	8.6	9.88	-2.42	0.000159	0.002337	C16orf13	chromosome 16 open reading frame 13
11736526_a_at	Hs.694071.1	8.77	10.04	-2.42	9.6e-05	0.001775	CARD9	caspase recruitment domain family, member 9
11724750_at	Hs.591358.1	5.98	7.26	-2.42	0.004356	0.020266	CSTF2T	cleavage stimulation factor, 3' pre-RNA, subunit 2, tau variant
11724039_at	Hs.429879.1	4.12	5.39	-2.42	0.004069	0.019284	EHHADH	enoyl-CoA, hydratase/3-hydroxyacyl CoA dehydrogenase
11756139_s_at	Hs.535769.1	8.13	9.41	-2.42	0.000164	0.002386	LOC728554	THO complex 3 pseudogene; THO complex 3
11744306_a_at	Hs.710054.2	8.06	9.33	-2.42	3.4e-05	0.001102	LRR1	leucine rich repeat protein 1
11717976_x_at	Hs.168799.1	7.61	8.89	-2.42	8.7e-05	0.001693	METTL3	methyltransferase like 3
11717162_a_at	Hs.25450.1	6.84	8.11	-2.42	0.001558	0.009748	SLC29A1	solute carrier family 29 (equilibrative nucleoside transporter), member 1
11757443_s_at	Hs.532835.2	6.49	7.76	-2.42	4.9e-05	0.001288	TIMM21	translocase of inner mitochondrial membrane 21 homolog (yeast)
11755941_a_at	Hs.517972.3	6.83	8.1	-2.42	1.2e-05	0.000779	TRAIP	TRAF interacting protein
11739643_a_at	Hs.655333.1	5.4	6.67	-2.42	0.000731	0.005883	TULP3	tubby like protein 3
11740692_a_at	Hs.459790.3	7.18	8.46	-2.42	1.9e-05	0.000913	VPS13A	vacuolar protein sorting 13 homolog A (S. cerevisiae)
11735600_x_at	Hs.662342.1	3.59	4.87	-2.43	0.000187	0.002559	AKR7L	aldo-keto reductase family 7-like (gene/pseudogene)
11754377_a_at	Hs.445899.4	7.15	8.43	-2.43	7.1e-05	0.001525	ASB13	ankyrin repeat and SOCS box containing 13
11734902_a_at	Hs.237642.2	7.5	8.78	-2.43	4.7e-05	0.001264	CYP4V2	cytochrome P450, family 4, subfamily V, polypeptide 2; kallikrein B1
11739025_a_at	Hs.596078.1	8.85	10.13	-2.43	3e-06	0.00056	HMGB1	high mobility group box 1
11745181_a_at	Hs.715706.2	6.48	7.76	-2.43	0.006561	0.027499	NAA15	N(alpha)-acetyltransferase 15, NatA auxiliary subunit
11721514_a_at	Hs.439152.1	8.7	9.98	-2.43	2.9e-05	0.00104	NIT2	nitrilase family, member 2
11723117_a_at	Hs.474069.1	8.07	9.35	-2.43	4.8e-05	0.001273	PCNT	pericentrin
11726386_at	Hs.501149.1	6.51	7.79	-2.43	0.000893	0.006704	PDZD8	PDZ domain containing 8
11742443_a_at	Hs.287386.1	4.37	5.66	-2.43	0.001424	0.009183	PRDM13	PR domain containing 13
11761559_a_at	Hs.440371.4	4.93	6.22	-2.43	0.005791	0.025036	TRMT13	tRNA methyltransferase 13 homolog (S. cerevisiae)
11743986_at	Hs.463506.1	8.02	9.3	-2.44	3e-06	0.000578	AKAP1	A kinase (PRKA) anchor protein 1
11724953_a_at	Hs.468801.1	7.46	8.74	-2.44	1.1e-05	0.000752	PDIK1L	PDLIM1 interacting kinase 1 like
11726938_a_at	Hs.409834.2	8.83	10.12	-2.44	0.00037	0.003826	PHPT1	phosphohistidine phosphatase 1
11763572_s_at	Hs.108112.5	10.08	11.36	-2.44	1.4e-05	0.000829	POLE3	polymerase (DNA directed), epsilon 3, accessory subunit
11734489_a_at	Hs.400659.1	6.84	8.13	-2.44	0.000115	0.001958	PUSL1	pseudouridylate synthase-like 1
11721443_a_at	Hs.718438.1	9.35	10.64	-2.44	8.4e-05	0.001655	RNASEH2C	ribonuclease H2, subunit C
11721278_s_at	Hs.522639.1	8.24	9.53	-2.44	5.6e-05	0.001374	SUV39H1	suppressor of variegation 3-9 homolog 1 (Drosophila)
11751420_a_at	Hs.105191.5	5.35	6.63	-2.44	0.000939	0.006953	ZCWPW1	zinc finger, CW type with PWWP domain 1
11721065_at	Hs.391860.1	6.31	7.6	-2.45	0.000582	0.005098	ADCY9	adenylate cyclase 9
11755637_x_at	Hs.443460.7	6.29	7.59	-2.45	0.000119	0.001998	ARHGEF10L	Rho guanine nucleotide exchange factor 10 like
11722929_a_at	Hs.16064.1	5.43	6.72	-2.45	0.001349	0.008854	CNKSR3	CNKSR family member 3
11717144_s_at	Hs.13351.1	8.05	9.34	-2.45	0.000174	0.002461	LANCL1	LanC lantibiotic synthetase component C-like 1 (bacterial)
11734136_at	Hs.657656.1	4.74	6.03	-2.45	0.000987	0.007181	MTBP	MDM2 binding protein
11725246_a_at	Hs.653013.1	6.89	8.18	-2.45	0.000178	0.002491	SDK1	sidekick cell adhesion molecule 1
11755343_s_at	Hs.475300.4	6.08	7.37	-2.45	4.5e-05	0.001246	SETMAR	SET domain and mariner transposase fusion gene
11739895_a_at	Hs.35086.2	10.05	11.34	-2.45	3.5e-05	0.001121	USP1	ubiquitin specific peptidase 1
11757639_a_at	Hs.513055.9	9.98	11.27	-2.45	2.7e-05	0.001006	WDR61	WD repeat domain 61
11754888_a_at	Hs.592327.4	5.71	7	-2.46	0.000352	0.00372	ADSSL1	adenylosuccinate synthase like 1
11754581_s_at	Hs.506829.1	8.79	10.09	-2.46	0.002832	0.014851	CERS6	ceramide synthase 6
11722934_s_at	Hs.654545.1	6.61	7.9	-2.46	6.7e-05	0.001489	CHML	choroideremia-like (Rab escort protein 2)
11730960_a_at	Hs.683449.1	5.1	6.4	-2.46	0.001098	0.007716	DGKG	diacylglycerol kinase gamma
11757302_s_at	Hs.518345.3	8.94	10.24	-2.46	0.000127	0.00206	GMPS	guanine monophosphate synthase
11724161_a_at	Hs.259347.1	4.98	6.28	-2.46	0.005781	0.025006	GXYLT1	glucoside xylosyltransferase 1
11754450_s_at	Hs.650822.3	5.9	7.2	-2.46	0.000152	0.002286	MTCL1	microtubule crosslinking factor 1
11758928_at	Hs.247460.1	6.15	7.45	-2.46	0.001711	0.010385	NLN	neurolysin (metallopeptidase M3 family)
11758496_s_at	Hs.597688.2	7.23	8.54	-2.46	0.000233	0.002905	SMARCAD1	SWI/SNF-related, matrix-associated actin-dependent regulator of chromatin, subfamily a, containing DEAD/H box 1
11742734_s_at	Hs.310809.1	8.48	9.78	-2.46	2.6e-05	0.000992	WDR3	WD repeat domain 3
11723740_s_at	Hs.533237.1	7.63	8.93	-2.46	0.000813	0.006306	WDR36	WD repeat domain 36
11755825_s_at	Hs.145156.8	4.63	5.94	-2.47	0.000225	0.002856	CAMKV	CaM kinase-like vesicle-associated
11735473_x_at	Hs.124519.3	3.71	5.01	-2.47	0.000808	0.006283	CCDC169	coiled-coil domain containing 169
11727880_a_at	Hs.79018.1	6.39	7.69	-2.47	3.2e-05	0.00109	CHAF1A	chromatin assembly factor 1, subunit A (p150)
11755807_a_at	Hs.532446.4	6.23	7.53	-2.47	0.000553	0.004929	DNA2	DNA replication helicase/nuclease 2
11721695_s_at	Hs.1183.1	5.95	7.26	-2.47	0.000269	0.003166	DUSP2	dual specificity phosphatase 2
11724766_a_at	Hs.5930.1	5.32	6.63	-2.47	2.3e-05	0.000954	FASTKD2	FAST kinase domains 2
11719192_a_at	Hs.216653.1	5.54	6.85	-2.47	0.001304	0.008677	FBXO9	F-box protein 9
11743161_x_at	Hs.710088.2	5.85	7.15	-2.47	0.000168	0.002407	HILPDA	hypoxia inducible lipid droplet-associated
11753840_x_at	Hs.105465.2	10.54	11.84	-2.47	1e-05	0.000733	SNRPF	small nuclear ribonucleoprotein polypeptide F
11726819_at	Hs.632365.1	6.94	8.25	-2.47	3e-05	0.001063	TMEM201	transmembrane protein 201
11729474_x_at	Hs.719210.1	4.35	5.65	-2.48	0.000585	0.005112	FANCA	Fanconi anemia complementation group A
11735300_a_at	Hs.554740.1	4.95	6.26	-2.48	0.000328	0.003561	FANCB	Fanconi anemia complementation group B
11729570_x_at	Hs.95424.2	5.27	6.58	-2.48	0.000664	0.005527	MAP4K1	mitogen-activated protein kinase kinase kinase kinase 1
11743505_a_at	Hs.503389.1	5.85	7.16	-2.48	0.003573	0.01754	NARS2	asparaginyl-tRNA synthetase 2, mitochondrial (putative)
11729772_at	Hs.728.1	10.59	11.9	-2.48	0.000185	0.002544	RNASE2	ribonuclease, RNase A family, 2 (liver, eosinophil-derived neurotoxin)
11756479_x_at	Hs.529989.6	9.37	10.68	-2.48	2.5e-05	0.000982	RNASET2	ribonuclease T2
11718142_a_at	Hs.468125.1	7.32	8.63	-2.48	3.5e-05	0.00112	TTC27	tetratricopeptide repeat domain 27
11716261_a_at	Hs.514819.1	7.95	9.26	-2.49	0.006922	0.028627	AP2B1	adaptor-related protein complex 2, beta 1 subunit
11726176_a_at	Hs.90790.1	7.86	9.18	-2.49	0.000303	0.003387	C17orf58	chromosome 17 open reading frame 58
11755467_x_at	Hs.291363.8	6.98	8.3	-2.49	0.00059	0.005143	CHEK2	checkpoint kinase 2
11728705_at	Hs.6421.1	4.07	5.38	-2.49	0.001506	0.009532	COPG2	coatomer protein complex subunit gamma 2
11715969_a_at	Hs.497788.1	8.49	9.81	-2.49	5.1e-05	0.001316	EPRS	glutamyl-prolyl-tRNA synthetase
11718797_a_at	Hs.351474.1	7.19	8.51	-2.49	0.000172	0.002438	PAQR4	progestin and adipoQ receptor family member IV
11730738_a_at	Hs.498397.1	8.75	10.07	-2.49	4.5e-05	0.001247	SCCPDH	saccharopine dehydrogenase (putative)
11739044_s_at	Hs.518089.1	4.52	5.83	-2.49	0.001261	0.008489	SLC15A2	solute carrier family 15 (oligopeptide transporter), member 2
11728512_a_at	Hs.523930.1	5.99	7.31	-2.49	0.000356	0.003745	TRAF5	TNF receptor-associated factor 5
11734959_at	Hs.199814.1	4.41	5.72	-2.49	0.000101	0.001816	TRHDE	thyrotropin-releasing hormone degrading enzyme
11731211_at	Hs.300304.1	4.51	5.84	-2.5	0.003359	0.016774	ARX	aristaless related homeobox
11719157_x_at	Hs.535326.1	7.37	8.7	-2.5	4e-05	0.001191	ASRGL1	asparaginase like 1
11729489_a_at	Hs.533956.1	5.2	6.52	-2.5	0.000995	0.00722	ATP2B3	ATPase, Ca++ transporting, plasma membrane 3
11720478_at	Hs.715543.1	5.28	6.6	-2.5	7.4e-05	0.001559	BCCIP	BRCA2 and CDKN1A interacting protein
11728428_a_at	Hs.521178.1	6.25	7.57	-2.5	0.000356	0.003745	CCDC136	coiled-coil domain containing 136
[truncated: 806 more rows]
