# Supplementary material for: Indoleamine 2,3-Dioxygenase Cannot Inhibit Chlamydia trachomatis Growth in HL-60 Human Neutrophil Granulocytes
Source: Front Immunol. 2021 Nov 8;12:717311. doi: 10.3389/fimmu.2021.717311 (PMC8606673; doi:10.3389/fimmu.2021.717311)
Supplement: Supplementary file 5 [file Table_4.xlsx]

## Sheet: Munka1
g:Profiler analysis of Gene Ontology Biological Process categories related to the significantly upregulated genes
source,"term_name","term_id","adjusted_p_value","negative_log10_of_adjusted_p_value","term_size","query_size","intersection_size","effective_domain_size","intersections"
GO:BP,"immune system process","GO:0002376","8.799851584934266e-75","74.05552465243933","3438","1166","488","18123","CCL4,CXCL10,CCL7,CCL8,GBP1,IL1B,CXCL11,TNFAIP6,CCL4L1,MMP9,CCL20,ISG20,IFI44,CD14,GBP2,DDX58,KYNU,BIRC3,CCL3,CCL2,IFIT1,IFI44L,RSAD2,IFIT3,SLC7A7,CD163,GPR84,IFIT2,CCL3L1,C3,CLEC7A,C5AR1,CCL1,CLEC4E,OAS2,CXCL6,IFNB1,PPBP,ZFP36L1,CXCL2,CD48,GBP5,NAMPT,IL1RN,FCGR2B,FFAR2,PLSCR1,AMPD3,…
GO:BP,"immune response","GO:0006955","6.278085503870825e-69","68.20217277375761","2544","1166","397","18123","CCL4,CXCL10,CCL7,CCL8,GBP1,IL1B,CXCL11,TNFAIP6,CCL4L1,MMP9,CCL20,ISG20,IFI44,CD14,GBP2,DDX58,KYNU,BIRC3,CCL3,CCL2,IFIT1,IFI44L,RSAD2,IFIT3,CD163,GPR84,IFIT2,CCL3L1,C3,CLEC7A,C5AR1,CCL1,CLEC4E,OAS2,CXCL6,IFNB1,PPBP,CXCL2,CD48,GBP5,IL1RN,FCGR2B,FFAR2,PLSCR1,AMPD3,C3AR1,IL4I1,MMP12,SOCS3,TNF…
GO:BP,"cellular response to chemical stimulus","GO:0070887","2.780922490741909e-60","59.555811115527135","3443","1166","460","18123","CCL4,CXCL10,CCL7,CCL8,GBP1,IL1B,CXCL11,CCL4L1,MMP9,CCL20,ISG20,CD14,HESX1,GBP2,DDX58,BIRC3,CCL3,CCL2,IFIT1,RSAD2,AQP9,IFIT3,TRAF1,DOCK4,TNFRSF9,IFIT2,CCL3L1,CLEC7A,C5AR1,CCL1,SPP1,OAS2,CXCL6,IFNB1,PPBP,ZFP36L1,CXCL2,GBP5,NAMPT,IL1RN,FCGR2B,FFAR2,C3AR1,DUSP1,MMP12,S…
GO:BP,"response to organic substance","GO:0010033","2.5668545677458423e-57","56.590598736788124","3457","1166","455","18123","CCL4,CXCL10,CCL7,CCL8,GBP1,IL1B,CXCL11,CCL4L1,MMP9,CCL20,ISG20,CD14,GBP2,DDX58,KYNU,BIRC3,CCL3,CCL2,IFIT1,RSAD2,AQP9,IFIT3,TRAF1,TNFRSF9,IFIT2,CCL3L1,CLEC7A,C5AR1,CCL1,SPP1,OAS2,TDO2,CXCL6,IFNB1,PPBP,ZFP36L1,CXCL2,GBP5,NAMPT,IL1RN,FCGR2B,FFAR2,PLSCR1,DUSP1,MMP12,SOCS3,TNFA…
GO:BP,"response to cytokine","GO:0034097","5.056214095118905e-57","56.29617454501836","1242","1166","244","18123","CCL4,CXCL10,CCL7,CCL8,GBP1,IL1B,CXCL11,CCL4L1,MMP9,CCL20,ISG20,CD14,GBP2,DDX58,KYNU,BIRC3,CCL3,CCL2,IFIT1,RSAD2,IFIT3,TRAF1,TNFRSF9,IFIT2,CCL3L1,CCL1,OAS2,CXCL6,IFNB1,PPBP,ZFP36L1,CXCL2,GBP5,IL1RN,PLSCR1,DUSP1,MMP12,SOCS3,TNFAIP3,IFITM1,KMO,GCH1,PARP14,OASL,CDKN1A,IFI35,IFIH1,IFIT5,I…
GO:BP,"cellular response to organic substance","GO:0071310","2.947885215662768e-56","55.53048943098082","2821","1166","398","18123","CCL4,CXCL10,CCL7,CCL8,GBP1,IL1B,CXCL11,CCL4L1,MMP9,CCL20,ISG20,CD14,GBP2,DDX58,BIRC3,CCL3,CCL2,IFIT1,RSAD2,AQP9,IFIT3,TRAF1,TNFRSF9,IFIT2,CCL3L1,CLEC7A,CCL1,SPP1,OAS2,CXCL6,IFNB1,PPBP,ZFP36L1,CXCL2,GBP5,NAMPT,IL1RN,FCGR2B,FFAR2,DUSP1,MMP12,SOCS3,TNFAIP3,IFITM1,CMPK2…
GO:BP,"cellular response to cytokine stimulus","GO:0071345","6.37693966090243e-55","54.19538769232137","1148","1166","230","18123","CCL4,CXCL10,CCL7,CCL8,GBP1,IL1B,CXCL11,CCL4L1,MMP9,CCL20,ISG20,GBP2,BIRC3,CCL3,CCL2,IFIT1,RSAD2,IFIT3,TRAF1,TNFRSF9,IFIT2,CCL3L1,CCL1,OAS2,CXCL6,IFNB1,PPBP,ZFP36L1,CXCL2,GBP5,IL1RN,DUSP1,MMP12,SOCS3,TNFAIP3,IFITM1,KMO,PARP14,OASL,CDKN1A,IFI35,IFIT5,ISG15,THBS1,NFKBIA…
GO:BP,"cytokine-mediated signaling pathway","GO:0019221","3.605103947882381e-54","53.4430822085199","824","1166","190","18123","CCL4,CXCL10,CCL7,CCL8,GBP1,IL1B,CXCL11,CCL4L1,MMP9,CCL20,ISG20,GBP2,BIRC3,CCL3,CCL2,IFIT1,RSAD2,IFIT3,TRAF1,TNFRSF9,IFIT2,CCL3L1,CCL1,OAS2,CXCL6,IFNB1,PPBP,CXCL2,IL1RN,MMP12,SOCS3,TNFAIP3,IFITM1,PARP14,OASL,CDKN1A,IFI35,IFIT5,ISG15,NFKBIA,IRF7,TRIM34,MMP1,TRIM22,IFNA1,OA…
GO:BP,"defense response","GO:0006952","2.5457914583657493e-53","52.594177174991245","1956","1166","312","18123","CCL4,CXCL10,CCL7,CCL8,GBP1,IL1B,CXCL11,TNFAIP6,CCL4L1,MMP9,CCL20,ISG20,CD14,GBP2,DDX58,KYNU,BIRC3,CCL3,CCL2,IFIT1,IFI44L,RSAD2,IFIT3,CD163,GPR84,IFIT2,CCL3L1,C3,CLEC7A,C5AR1,CCL1,SPP1,CLEC4E,OAS2,CXCL6,IFNB1,PPBP,CXCL2,CD48,GBP5,IL1RN,FCGR2B,FFAR2,PLSCR1,C3AR1,SIGLEC1,MMP12,SOCS3,TNFAI…
GO:BP,"biological process involved in interspecies interaction between organisms","GO:0044419","2.185576832771264e-50","49.66043392151838","1768","1166","288","18123","CCL4,CXCL10,CCL7,CCL8,GBP1,IL1B,CXCL11,CCL4L1,CCL20,ISG20,IFI44,CD14,GBP2,DDX58,KYNU,BIRC3,CCL3,CCL2,IFIT1,IFI44L,RSAD2,IFIT3,IFIT2,CCL3L1,C3,CLEC7A,C5AR1,CCL1,CLEC4E,OAS2,CXCL6,IFNB1,PPBP,CXCL2,GBP5,FCGR2B,FFAR2,PLSCR1,SIGLEC1,MMP…
GO:BP,"response to biotic stimulus","GO:0009607","9.916636972013815e-49","48.00363558511659","1639","1166","272","18123","CCL4,CXCL10,CCL7,CCL8,GBP1,IL1B,CXCL11,CCL4L1,CCL20,ISG20,IFI44,CD14,GBP2,DDX58,KYNU,BIRC3,CCL3,CCL2,IFIT1,IFI44L,RSAD2,IFIT3,IFIT2,CCL3L1,C3,CLEC7A,C5AR1,CCL1,CLEC4E,OAS2,CXCL6,IFNB1,PPBP,CXCL2,GBP5,FCGR2B,FFAR2,PLSCR1,IL4I1,MMP12,SOCS3,TNFAIP3,IFITM1,CMPK2,KMO,GCH1,PARP14,OA…
GO:BP,"defense response to other organism","GO:0098542","1.9736166285495327e-47","46.704737204389374","1222","1166","226","18123","CCL4,CXCL10,CCL7,CCL8,GBP1,CCL4L1,CCL20,ISG20,CD14,GBP2,DDX58,KYNU,BIRC3,CCL3,CCL2,IFIT1,IFI44L,RSAD2,IFIT3,IFIT2,CCL3L1,C3,CLEC7A,C5AR1,CCL1,CLEC4E,OAS2,CXCL6,IFNB1,PPBP,GBP5,FCGR2B,FFAR2,PLSCR1,MMP12,SOCS3,TNFAIP3,IFITM1,GCH1,PARP14,OASL,SLAMF7,KIR2DL4,IFI35,NCF2,IF…
GO:BP,"response to other organism","GO:0051707","4.449703160098631e-47","46.35166895985751","1600","1166","265","18123","CCL4,CXCL10,CCL7,CCL8,GBP1,IL1B,CXCL11,CCL4L1,CCL20,ISG20,IFI44,CD14,GBP2,DDX58,KYNU,BIRC3,CCL3,CCL2,IFIT1,IFI44L,RSAD2,IFIT3,IFIT2,CCL3L1,C3,CLEC7A,C5AR1,CCL1,CLEC4E,OAS2,CXCL6,IFNB1,PPBP,CXCL2,GBP5,FCGR2B,FFAR2,PLSCR1,MMP12,SOCS3,TNFAIP3,IFITM1,CMPK2,KMO,GCH1,PARP14,OASL,ADM,…
GO:BP,"response to external biotic stimulus","GO:0043207","5.043205153219784e-47","46.29729336475796","1601","1166","265","18123","CCL4,CXCL10,CCL7,CCL8,GBP1,IL1B,CXCL11,CCL4L1,CCL20,ISG20,IFI44,CD14,GBP2,DDX58,KYNU,BIRC3,CCL3,CCL2,IFIT1,IFI44L,RSAD2,IFIT3,IFIT2,CCL3L1,C3,CLEC7A,C5AR1,CCL1,CLEC4E,OAS2,CXCL6,IFNB1,PPBP,CXCL2,GBP5,FCGR2B,FFAR2,PLSCR1,MMP12,SOCS3,TNFAIP3,IFITM1,CMPK2,KMO,GCH1,PARP14…
GO:BP,"cell activation","GO:0001775","8.59993770709933e-47","46.06550469451934","1507","1166","255","18123","CXCL10,IL1B,TNFAIP6,MMP9,CD14,CCL3,CCL2,RSAD2,GPR84,C3,CLEC7A,C5AR1,CXCL6,IFNB1,PPBP,ZFP36L1,NAMPT,FCGR2B,PLSCR1,AMPD3,C3AR1,IL4I1,TNFAIP3,MMP8,SLAMF7,CDKN1A,IFI35,FCGR2A,THBS1,ADGRE3,BATF2,SLC7A11,LILRA5,MAFB,IFNA1,FTH1,TLR1,NFKBIZ,ICAM1,PIK3R5,HSPA6,CYBB,PRDM1,TLR2,DLL1,OLR1,HMOX1,CLEC5A…
GO:BP,"response to external stimulus","GO:0009605","1.0505932676096585e-46","45.97856538656103","3114","1166","403","18123","CCL4,CXCL10,CCL7,CCL8,GBP1,IL1B,CXCL11,TNFAIP6,CCL4L1,MMP9,CCL20,ISG20,IFI44,CD14,GBP2,DDX58,KYNU,BIRC3,CCL3,CCL2,IFIT1,IFI44L,RSAD2,IFIT3,CD163,DOCK4,GPR84,IFIT2,CCL3L1,C3,CLEC7A,C5AR1,CCL1,SPP1,CLEC4E,OAS2,CXCL6,IFNB1,PPBP,CXCL2,GBP5,NAMPT,FCGR2B,FFAR2,PLSCR1,C3AR1,DUSP1,…
GO:BP,"leukocyte activation","GO:0045321","2.816211969536676e-45","44.55033465999315","1341","1166","235","18123","IL1B,TNFAIP6,MMP9,CD14,CCL3,CCL2,RSAD2,GPR84,C3,CLEC7A,C5AR1,CXCL6,IFNB1,PPBP,ZFP36L1,NAMPT,FCGR2B,PLSCR1,AMPD3,C3AR1,IL4I1,TNFAIP3,MMP8,SLAMF7,CDKN1A,IFI35,FCGR2A,THBS1,ADGRE3,BATF2,MAFB,IFNA1,FTH1,TLR1,NFKBIZ,ICAM1,HSPA6,CYBB,PRDM1,TLR2,DLL1,OLR1,HMOX1,CLEC5A,RHOH,CD86,BCL3,LILRB2,…
GO:BP,"cell surface receptor signaling pathway","GO:0007166","3.3491418913295395e-45","44.475066452544915","3226","1166","409","18123","CCL4,CXCL10,CCL7,CCL8,GBP1,IL1B,CXCL11,CCL4L1,MMP9,CCL20,ISG20,CD14,HESX1,GBP2,BIRC3,CCL3,CCL2,IFIT1,RSAD2,IFIT3,TRAF1,TNFRSF9,IFIT2,CCL3L1,C3,C5AR1,CCL1,CLEC4E,OAS2,CXCL6,IFNB1,PPBP,CXCL2,IL1RN,FCGR2B,FFAR2,PLSCR1,C3AR1,MMP12,SOCS3,TNFAIP3,IFITM1,GPR34,PARP14,OA…
GO:BP,"response to stress","GO:0006950","5.332942337133902e-44","43.2730331121356","4321","1166","494","18123","CCL4,CXCL10,CCL7,CCL8,GBP1,IL1B,CXCL11,TNFAIP6,CCL4L1,MMP9,CCL20,ISG20,CD14,GBP2,DDX58,KYNU,BIRC3,CCL3,CCL2,IFIT1,IFI44L,RSAD2,AQP9,IFIT3,TRAF1,CD163,GPR84,IFIT2,CCL3L1,C3,CLEC7A,C5AR1,CCL1,SPP1,CLEC4E,OAS2,CXCL6,IFNB1,PPBP,ZFP36L1,CXCL2,CD48,GBP5,NAMPT,IL1RN,FCGR2B,FFAR2,PLSCR1,C3AR1,D…
GO:BP,"response to stimulus","GO:0050896","3.9377338039966265e-43","42.40475364608589","9487","1166","842","18123","CCL4,CXCL10,CCL7,CCL8,GBP1,IL1B,CXCL11,TNFAIP6,CCL4L1,MMP9,CCL20,ISG20,IFI44,CD14,HESX1,GBP2,DDX58,KYNU,BIRC3,CCL3,CCL2,IFIT1,IFI44L,RSAD2,AQP9,IFIT3,TRAF1,CD163,DOCK4,GPR84,TNFRSF9,IFIT2,CCL3L1,C3,CLEC7A,C5AR1,CCL1,SPP1,CLEC4E,OAS2,TDO2,CXCL6,IFNB1,PPBP,ZFP36L1,CXCL2,RGL1,CD48,GBP5…
GO:BP,"regulation of response to stimulus","GO:0048583","4.504714440962473e-43","42.346332734239844","4416","1166","499","18123","CCL4,CXCL10,CCL7,CCL8,GBP1,IL1B,TNFAIP6,CCL4L1,MMP9,CCL20,CD14,DDX58,BIRC3,CCL3,CCL2,IFIT1,RSAD2,TRAF1,CD163,GPR84,CCL3L1,C3,CLEC7A,C5AR1,CCL1,SPP1,CLEC4E,CXCL6,IFNB1,CD48,GBP5,NAMPT,IL1RN,FCGR2B,FFAR2,PLSCR1,C3AR1,IL4I1,DUSP1,MMP12,SOCS3,TNFAIP3,IFITM1,GCH1,PARP14,MMP…
GO:BP,"response to chemical","GO:0042221","1.4641546276050254e-42","41.834413055538924","4829","1166","529","18123","CCL4,CXCL10,CCL7,CCL8,GBP1,IL1B,CXCL11,CCL4L1,MMP9,CCL20,ISG20,CD14,HESX1,GBP2,DDX58,KYNU,BIRC3,CCL3,CCL2,IFIT1,RSAD2,AQP9,IFIT3,TRAF1,DOCK4,TNFRSF9,IFIT2,CCL3L1,CLEC7A,C5AR1,CCL1,SPP1,OAS2,TDO2,CXCL6,IFNB1,PPBP,ZFP36L1,CXCL2,GBP5,NAMPT,IL1RN,FCGR2B,FFAR2,PLSCR1,C3AR1,DUSP1,MMP12,S…
GO:BP,"regulation of immune system process","GO:0002682","3.0054605961887496e-42","41.522088961579904","1734","1166","269","18123","CCL4,CXCL10,CCL7,CCL8,GBP1,IL1B,CCL20,DDX58,BIRC3,CCL3,CCL2,IFIT1,RSAD2,CD163,GPR84,C3,CLEC7A,C5AR1,CCL1,CLEC4E,CXCL6,IFNB1,ZFP36L1,CD48,GBP5,FCGR2B,FFAR2,PLSCR1,C3AR1,IL4I1,DUSP1,MMP12,SOCS3,TNFAIP3,IFITM1,PARP14,MMP8,ADM,SLAMF7,FCGR3A,KIR2DL4,CDKN1A,IFI35,FCGR2A,IS…
GO:BP,"innate immune response","GO:0045087","1.7445821411306871e-40","39.75830857760597","1003","1166","190","18123","CCL4,CXCL10,CCL7,CCL8,GBP1,CCL4L1,CCL20,ISG20,CD14,GBP2,DDX58,KYNU,BIRC3,CCL3,CCL2,IFIT1,RSAD2,IFIT3,IFIT2,CCL3L1,C3,CLEC7A,CCL1,CLEC4E,OAS2,IFNB1,GBP5,FCGR2B,FFAR2,PLSCR1,MMP12,SOCS3,TNFAIP3,IFITM1,GCH1,PARP14,OASL,SLAMF7,KIR2DL4,IFI35,NCF2,IFIH1,IFIT5,ISG15,IRF7,LILRA5,TRIM34,TR…
GO:BP,"signal transduction","GO:0007165","9.888659364616462e-38","37.00486258302516","6447","1166","632","18123","CCL4,CXCL10,CCL7,CCL8,GBP1,IL1B,CXCL11,TNFAIP6,CCL4L1,MMP9,CCL20,ISG20,CD14,HESX1,GBP2,DDX58,BIRC3,CCL3,CCL2,IFIT1,RSAD2,IFIT3,TRAF1,DOCK4,GPR84,TNFRSF9,IFIT2,CCL3L1,C3,CLEC7A,C5AR1,CCL1,SPP1,CLEC4E,OAS2,CXCL6,IFNB1,PPBP,ZFP36L1,CXCL2,RGL1,NAMPT,IL1RN,FCGR2B,FFAR2,PLSCR1,C3AR1,DUSP1,M…
GO:BP,"cell communication","GO:0007154","5.0009840684826056e-37","36.300944528971854","6961","1166","665","18123","CCL4,CXCL10,CCL7,CCL8,GBP1,IL1B,CXCL11,TNFAIP6,CCL4L1,MMP9,CCL20,ISG20,CD14,HESX1,GBP2,DDX58,BIRC3,CCL3,CCL2,IFIT1,RSAD2,IFIT3,TRAF1,DOCK4,GPR84,TNFRSF9,IFIT2,CCL3L1,C3,CLEC7A,C5AR1,CCL1,SPP1,CLEC4E,OAS2,CXCL6,IFNB1,PPBP,ZFP36L1,CXCL2,RGL1,NAMPT,IL1RN,FCGR2B,FFAR2,PLSCR1,C3AR1,DUSP1,…
GO:BP,"cellular response to stimulus","GO:0051716","5.800516702441559e-37","36.23653331832944","7873","1166","725","18123","CCL4,CXCL10,CCL7,CCL8,GBP1,IL1B,CXCL11,TNFAIP6,CCL4L1,MMP9,CCL20,ISG20,CD14,HESX1,GBP2,DDX58,BIRC3,CCL3,CCL2,IFIT1,RSAD2,AQP9,IFIT3,TRAF1,DOCK4,GPR84,TNFRSF9,IFIT2,CCL3L1,C3,CLEC7A,C5AR1,CCL1,SPP1,CLEC4E,OAS2,CXCL6,IFNB1,PPBP,ZFP36L1,CXCL2,RGL1,GBP5,NAMPT,IL1RN,FCGR2B,FFAR2,…
GO:BP,"immune effector process","GO:0002252","2.5099854875939605e-36","35.60032878954529","1135","1166","197","18123","IL1B,TNFAIP6,MMP9,CD14,DDX58,CCL3,RSAD2,GPR84,C3,CLEC7A,C5AR1,CXCL6,IFNB1,PPBP,FCGR2B,FFAR2,AMPD3,C3AR1,IL4I1,MMP8,SLAMF7,FCGR3A,KIR2DL4,IFI35,FCGR2A,ADGRE3,IRF7,IFNA1,FTH1,NFKBIZ,ICAM1,LACC1,HSPA6,CYBB,TLR2,HCK,DLL1,OLR1,HMOX1,DDX60,CLEC5A,CD86,BCL3,LILRB2,RNF19B,DHX58,S100A12,F…
GO:BP,"signaling","GO:0023052","7.655854661553311e-36","35.116006319782485","6937","1166","660","18123","CCL4,CXCL10,CCL7,CCL8,GBP1,IL1B,CXCL11,TNFAIP6,CCL4L1,MMP9,CCL20,ISG20,CD14,HESX1,GBP2,DDX58,BIRC3,CCL3,CCL2,IFIT1,RSAD2,IFIT3,TRAF1,DOCK4,GPR84,TNFRSF9,IFIT2,CCL3L1,C3,CLEC7A,C5AR1,CCL1,SPP1,CLEC4E,OAS2,CXCL6,IFNB1,PPBP,ZFP36L1,CXCL2,RGL1,NAMPT,IL1RN,FCGR2B,FFAR2,PLSCR1,C3AR1,DUSP1,MMP12,SOCS…
GO:BP,"intracellular signal transduction","GO:0035556","9.205117480042816e-36","35.03597066445396","2886","1166","358","18123","CCL4,CCL7,CCL8,GBP1,IL1B,CCL4L1,MMP9,CCL20,CD14,HESX1,DDX58,BIRC3,CCL3,CCL2,TRAF1,DOCK4,CCL3L1,CLEC7A,C5AR1,CCL1,ZFP36L1,RGL1,FCGR2B,DUSP1,SOCS3,TNFAIP3,MMP8,OASL,ADM,TNFSF10,CDKN1A,IFI35,IFIH1,IER3,IFIT5,THBS1,NFKBIA,GPAT3,IRF7,LILRA5,TRIM34,TRIM22,EIF2AK2,ATF3,RIN2,CCR…
GO:BP,"myeloid leukocyte activation","GO:0002274","1.0136558626385479e-34","33.99410946346879","671","1166","142","18123","TNFAIP6,MMP9,CD14,CCL3,GPR84,C3,C5AR1,CXCL6,PPBP,NAMPT,FCGR2B,PLSCR1,AMPD3,C3AR1,MMP8,IFI35,FCGR2A,THBS1,ADGRE3,BATF2,FTH1,TLR1,HSPA6,CYBB,TLR2,OLR1,HMOX1,CLEC5A,RHOH,LILRB2,S100A12,FPR1,FCER1G,TMEM106A,PTPRC,ITGAX,DCSTAMP,DYNLT1,CD300A,IFNGR2,RELB,CD55,PTX3,CCL5,PLEKHO2,PECA…
GO:BP,"positive regulation of biological process","GO:0048518","1.2352420452112966e-34","33.90824793422621","6474","1166","625","18123","CCL4,CXCL10,CCL7,CCL8,GBP1,IL1B,CXCL11,TNFAIP6,CCL4L1,MMP9,CCL20,CD14,DDX58,BIRC3,PHLDA1,CCL3,CCL2,IFIT1,RSAD2,TRAF1,DOCK4,IFIT2,CCL3L1,C3,CLEC7A,C5AR1,CCL1,SPP1,CLEC4E,OAS2,IFNB1,PPBP,ZFP36L1,GBP5,NAMPT,FCGR2B,FFAR2,PLSCR1,C3AR1,IL4I1,PPM1K,DUSP1,MMP12,SOCS3,TN…
GO:BP,"leukocyte activation involved in immune response","GO:0002366","2.4221950343320745e-33","32.61579089053896","723","1166","146","18123","TNFAIP6,MMP9,CD14,CCL3,GPR84,C3,CLEC7A,C5AR1,IFNB1,PPBP,FCGR2B,AMPD3,C3AR1,MMP8,IFI35,FCGR2A,ADGRE3,IFNA1,FTH1,NFKBIZ,ICAM1,HSPA6,CYBB,TLR2,DLL1,OLR1,HMOX1,CLEC5A,CD86,BCL3,LILRB2,S100A12,FPR1,FCER1G,PTPRC,ITGAX,DYNLT1,CD300A,IFNA2,HLX,SMAD7,RELB,CD55,PTX3…
GO:BP,"regulation of response to external stimulus","GO:0032101","2.499005531808787e-33","32.60223278251646","1238","1166","202","18123","CCL4,CXCL10,CCL7,IL1B,TNFAIP6,MMP9,DDX58,BIRC3,CCL3,CCL2,IFIT1,CD163,GPR84,C3,C5AR1,CCL1,SPP1,CLEC4E,CXCL6,IFNB1,GBP5,FCGR2B,FFAR2,PLSCR1,C3AR1,DUSP1,MMP12,SOCS3,TNFAIP3,PARP14,MMP8,OASL,ADM,FCGR3A,KIR2DL4,IFI35,FCGR2A,ISG15,THBS1,NFKBIA,IRF7,LILRA5,OAS1,NFKBIZ…
GO:BP,"cell activation involved in immune response","GO:0002263","4.683790696837858e-33","32.32940252035444","727","1166","146","18123","TNFAIP6,MMP9,CD14,CCL3,GPR84,C3,CLEC7A,C5AR1,IFNB1,PPBP,FCGR2B,AMPD3,C3AR1,MMP8,IFI35,FCGR2A,ADGRE3,IFNA1,FTH1,NFKBIZ,ICAM1,HSPA6,CYBB,TLR2,DLL1,OLR1,HMOX1,CLEC5A,CD86,BCL3,LILRB2,S100A12,FPR1,FCER1G,PTPRC,ITGAX,DYNLT1,CD300A,IFNA2,HLX,SMAD7,RELB,CD55,PTX3,PLEKH…
GO:BP,"regulation of cell communication","GO:0010646","9.865562727913637e-33","32.00587813771462","3634","1166","411","18123","CCL4,CCL7,CCL8,GBP1,IL1B,CCL4L1,MMP9,CCL20,CD14,BIRC3,CCL3,CCL2,RSAD2,TRAF1,CCL3L1,C3,CLEC7A,C5AR1,CCL1,SPP1,IFNB1,IL1RN,FCGR2B,FFAR2,PLSCR1,DUSP1,MMP12,SOCS3,TNFAIP3,KMO,PARP14,MMP8,OASL,ADM,TNFSF10,IFI35,IER3,IFIT5,ISG15,THBS1,NFKBIA,GPAT3,SLC7A11,IRF7,LILRA5,TRIM34,MAM…
GO:BP,"regulation of signaling","GO:0023051","1.874768963159415e-32","31.72705224484682","3669","1166","413","18123","CCL4,CCL7,CCL8,GBP1,IL1B,CCL4L1,MMP9,CCL20,CD14,BIRC3,CCL3,CCL2,RSAD2,TRAF1,CCL3L1,C3,CLEC7A,C5AR1,CCL1,SPP1,IFNB1,IL1RN,FCGR2B,FFAR2,PLSCR1,DUSP1,MMP12,SOCS3,TNFAIP3,KMO,PARP14,MMP8,OASL,ADM,TNFSF10,IFI35,IER3,IFIT5,ISG15,THBS1,NFKBIA,GPAT3,SLC7A11,IRF7,LILRA5,TRIM34,MAML2,TRIM22…
GO:BP,"positive regulation of response to stimulus","GO:0048584","3.2972401987956993e-32","31.481849414030105","2368","1166","305","18123","CCL4,CXCL10,CCL7,CCL8,GBP1,IL1B,CCL4L1,MMP9,CCL20,CD14,DDX58,BIRC3,CCL3,CCL2,RSAD2,TRAF1,CCL3L1,C3,CLEC7A,C5AR1,CCL1,CLEC4E,IFNB1,GBP5,FCGR2B,FFAR2,PLSCR1,C3AR1,MMP12,TNFAIP3,PARP14,MMP8,OASL,FCGR3A,KIR2DL4,TNFSF10,IFI35,IFIH1,IFIT5,FCGR2A,THBS1,NFKBIA,IRF7,L…
GO:BP,"regulation of signal transduction","GO:0009966","7.518565481658066e-32","31.12386501350807","3251","1166","378","18123","CCL4,CCL7,CCL8,GBP1,IL1B,CCL4L1,MMP9,CCL20,CD14,BIRC3,CCL3,CCL2,RSAD2,TRAF1,CCL3L1,C3,CLEC7A,C5AR1,CCL1,IFNB1,IL1RN,FCGR2B,PLSCR1,DUSP1,MMP12,SOCS3,TNFAIP3,PARP14,MMP8,OASL,ADM,TNFSF10,IFI35,IER3,IFIT5,ISG15,THBS1,NFKBIA,GPAT3,IRF7,LILRA5,TRIM34,MAML2,TRIM22,EIF2AK2,CDKN…
GO:BP,"positive regulation of immune system process","GO:0002684","6.318976594018656e-30","29.199353253293612","1079","1166","179","18123","CCL4,CXCL10,CCL7,CCL8,GBP1,IL1B,CCL20,DDX58,CCL3,CCL2,RSAD2,C3,CLEC7A,C5AR1,CCL1,CLEC4E,IFNB1,ZFP36L1,GBP5,FCGR2B,FFAR2,PLSCR1,C3AR1,IL4I1,MMP12,MMP8,FCGR3A,KIR2DL4,CDKN1A,IFI35,FCGR2A,THBS1,IRF7,NFKBIZ,CCR1,ICAM1,LACC1,GPR68,HCK,PARP9,HMOX1,DDX60,RHOH,CD86,L…
GO:BP,"regulation of immune response","GO:0050776","8.073460030750942e-30","29.09294030044307","1159","1166","187","18123","GBP1,IL1B,DDX58,BIRC3,IFIT1,RSAD2,CD163,GPR84,C3,C5AR1,CLEC4E,CXCL6,IFNB1,CD48,GBP5,FCGR2B,FFAR2,PLSCR1,C3AR1,IL4I1,MMP12,SOCS3,TNFAIP3,IFITM1,PARP14,ADM,SLAMF7,FCGR3A,KIR2DL4,IFI35,FCGR2A,ISG15,IRF7,PILRA,OAS1,NFKBIZ,ICAM1,HERC5,TREM1,HCK,PARP9,APOBEC3F,HMOX1,CD86,LILRB2,N4…
GO:BP,"positive regulation of cellular process","GO:0048522","8.21484685401145e-30","29.085400528525657","5863","1166","568","18123","CCL4,CXCL10,CCL7,CCL8,IL1B,CXCL11,TNFAIP6,CCL4L1,MMP9,CCL20,CD14,DDX58,BIRC3,PHLDA1,CCL3,CCL2,RSAD2,TRAF1,DOCK4,IFIT2,CCL3L1,C3,CLEC7A,C5AR1,CCL1,SPP1,IFNB1,PPBP,ZFP36L1,GBP5,NAMPT,FCGR2B,PLSCR1,C3AR1,IL4I1,PPM1K,DUSP1,MMP12,SOCS3,TNFAIP3,IFITM1,HNRNPLL,KMO,HELZ2,P…
GO:BP,"response to virus","GO:0009615","1.445711826830266e-29","28.839918266163114","366","1166","95","18123","CCL4,CXCL10,CCL8,GBP1,ISG20,IFI44,DDX58,BIRC3,IFIT1,IFI44L,RSAD2,IFIT3,IFIT2,OAS2,IFNB1,PLSCR1,MMP12,TNFAIP3,IFITM1,OASL,IFIH1,IFIT5,ISG15,IRF7,TRIM34,TRIM22,EIF2AK2,IFNA1,OAS1,HERC5,TLR2,PARP9,APOBEC3F,DDX60,GBP3,BCL3,DHX58,PTPRC,ITGAX,STAT2,SAMHD1,IFNA2,IRF1,IFNGR2,MX2,TRIM25,IRF9,CCL5…
GO:BP,"vesicle-mediated transport","GO:0016192","4.5531233467377804e-29","28.34169058424442","2193","1166","282","18123","CCL8,IL1B,TNFAIP6,MMP9,CD14,CCL3,CCL2,CD163,GPR84,C3,CLEC7A,C5AR1,PPBP,FCGR2B,PLSCR1,AMPD3,C3AR1,SIGLEC1,SAMD9,MMP8,ADM,FCGR3A,NCF2,FCGR2A,THBS1,ADGRE3,FTH1,RIN2,CCR1,HSPA6,CYBB,TLR2,HCK,DLL1,STX11,DAB2,OLR1,HMOX1,CLEC5A,RHOH,TAP1,LILRB2,MERTK,S100A12,NRP1,FPR1,FCER1G,ABCA1,OP…
GO:BP,"regulation of cytokine production","GO:0001817","1.0969780411118983e-28","27.9598020658796","847","1166","152","18123","GBP1,IL1B,CD14,DDX58,CCL3,RSAD2,C3,CLEC7A,C5AR1,CCL1,OAS2,CXCL6,IFNB1,GBP5,FCGR2B,FFAR2,C3AR1,MMP12,TNFAIP3,MMP8,KIR2DL4,IFIH1,ISG15,THBS1,IRF7,LILRA5,EIF2AK2,OAS1,TLR1,LACC1,HERC5,CYBB,TLR2,DLL1,HMOX1,CD86,BCL3,LILRB2,N4BP1,MERTK,DHX58,OSM,FCER1G,TMEM106A,LY96,TNFRSF21,P…
GO:BP,"inflammatory response","GO:0006954","1.695284130097104e-28","27.770757503483246","962","1166","164","18123","CCL4,CXCL10,CCL7,CCL8,IL1B,CXCL11,TNFAIP6,CCL4L1,MMP9,CCL20,CD14,BIRC3,CCL3,CCL2,CD163,GPR84,CCL3L1,C3,CLEC7A,C5AR1,CCL1,SPP1,CXCL6,PPBP,CXCL2,GBP5,IL1RN,FCGR2B,FFAR2,PLSCR1,C3AR1,SIGLEC1,SOCS3,TNFAIP3,MMP8,ADM,FCGR3A,IFI35,FCGR2A,THBS1,NFKBIA,LILRA5,TLR1,NFKBIZ,CCR1,IRAK2,ICAM1,LAC…
GO:BP,"leukocyte mediated immunity","GO:0002443","1.92332569168395e-28","27.715947167074894","888","1166","156","18123","IL1B,TNFAIP6,MMP9,CD14,DDX58,CCL3,RSAD2,GPR84,C3,CLEC7A,C5AR1,CXCL6,IFNB1,PPBP,FCGR2B,AMPD3,C3AR1,IL4I1,MMP8,SLAMF7,KIR2DL4,FCGR2A,ADGRE3,IRF7,FTH1,ICAM1,HSPA6,CYBB,TLR2,OLR1,HMOX1,CLEC5A,BCL3,LILRB2,RNF19B,S100A12,FPR1,FCER1G,PTPRC,ITGAX,DYNLT1,CD300A,IFNA2,AHR,SMAD7,CD55,PTX3…
GO:BP,"cytokine production","GO:0001816","2.859178439860412e-28","27.543758739700266","854","1166","152","18123","GBP1,IL1B,CD14,DDX58,CCL3,RSAD2,C3,CLEC7A,C5AR1,CCL1,OAS2,CXCL6,IFNB1,GBP5,FCGR2B,FFAR2,C3AR1,MMP12,TNFAIP3,MMP8,KIR2DL4,IFIH1,ISG15,THBS1,IRF7,LILRA5,EIF2AK2,OAS1,TLR1,LACC1,HERC5,CYBB,TLR2,DLL1,HMOX1,CD86,BCL3,LILRB2,N4BP1,MERTK,DHX58,OSM,FCER1G,TMEM106A,LY96,TNFRSF21,PTPRC,NPTN,IFN…
GO:BP,"defense response to symbiont","GO:0140546","3.842950404853823e-28","27.41533522028124","269","1166","79","18123","CXCL10,GBP1,ISG20,DDX58,BIRC3,IFIT1,IFI44L,RSAD2,IFIT3,IFIT2,OAS2,IFNB1,PLSCR1,MMP12,TNFAIP3,IFITM1,OASL,IFIH1,IFIT5,ISG15,IRF7,TRIM34,TRIM22,EIF2AK2,IFNA1,OAS1,HERC5,TLR2,PARP9,APOBEC3F,DDX60,GBP3,DHX58,PTPRC,ITGAX,STAT2,SAMHD1,IFNA2,IRF1,IFNGR2,MX2,TRIM25,IRF9,IFI16,TRAF3IP2,…
GO:BP,"defense response to virus","GO:0051607","3.842950404853823e-28","27.41533522028124","269","1166","79","18123","CXCL10,GBP1,ISG20,DDX58,BIRC3,IFIT1,IFI44L,RSAD2,IFIT3,IFIT2,OAS2,IFNB1,PLSCR1,MMP12,TNFAIP3,IFITM1,OASL,IFIH1,IFIT5,ISG15,IRF7,TRIM34,TRIM22,EIF2AK2,IFNA1,OAS1,HERC5,TLR2,PARP9,APOBEC3F,DDX60,GBP3,DHX58,PTPRC,ITGAX,STAT2,SAMHD1,IFNA2,IRF1,IFNGR2,MX2,TRIM25,IRF9,IFI16,TRAF3IP2,IFN…
GO:BP,"regulation of response to biotic stimulus","GO:0002831","2.3779012017315508e-27","26.623806193634135","426","1166","100","18123","DDX58,BIRC3,IFIT1,CLEC4E,CXCL6,IFNB1,GBP5,FCGR2B,FFAR2,PLSCR1,IL4I1,MMP12,SOCS3,TNFAIP3,PARP14,OASL,KIR2DL4,IFI35,ISG15,IRF7,OAS1,HERC5,HCK,PARP9,APOBEC3F,DDX60,N4BP1,DHX58,FCER1G,OPTN,LY96,TRIB1,STAT2,SAMHD1,AHR,IRF1,IFNGR2,FYN,TRIM21,RELB,CD55,CCL5,SOCS1,IFI16…
GO:BP,"myeloid leukocyte mediated immunity","GO:0002444","5.501869915041946e-27","26.25948968218467","558","1166","116","18123","TNFAIP6,MMP9,CD14,DDX58,CCL3,GPR84,C3,C5AR1,CXCL6,PPBP,FCGR2B,AMPD3,C3AR1,MMP8,FCGR2A,ADGRE3,FTH1,HSPA6,CYBB,TLR2,OLR1,HMOX1,CLEC5A,LILRB2,S100A12,FPR1,FCER1G,PTPRC,ITGAX,DYNLT1,CD300A,CD55,PTX3,PLEKHO2,PECAM1,LAT,TNFRSF1B,TRAF3IP2,CD36,CD93,FCAR,HLA-E,TICAM1,MILR1,PLAU…
GO:BP,"positive regulation of metabolic process","GO:0009893","6.351712382239566e-27","26.197109175825656","3873","1166","413","18123","CXCL10,IL1B,MMP9,CD14,DDX58,BIRC3,CCL3,CCL2,RSAD2,C3,CLEC7A,C5AR1,CCL1,SPP1,OAS2,IFNB1,ZFP36L1,GBP5,NAMPT,FFAR2,PLSCR1,C3AR1,IL4I1,PPM1K,MMP12,SOCS3,TNFAIP3,HNRNPLL,HELZ2,PARP14,MMP8,ADM,KIR2DL4,TNFSF10,CDKN1A,AKR1C1,IFIH1,ISG15,THBS1,NFKBIA,NCOA7,IRF7,ARID5B,LIL…
GO:BP,"cell death","GO:0008219","8.430737610537978e-27","26.07413442701551","2306","1166","286","18123","CXCL10,IL1B,MMP9,CD14,EMP1,BIRC3,PHLDA1,CCL3,CCL2,IFIT3,TRAF1,TNFRSF9,IFIT2,CLEC7A,C5AR1,IFNB1,ZFP36L1,NAMPT,FCGR2B,PLSCR1,DUSP1,SOCS3,TNFAIP3,KMO,ADM,TNFSF10,CDKN1A,IER3,THBS1,NFKBIA,NCOA7,SLC7A11,IRF7,EIF2AK2,ATF3,IDO1,GPR65,ICAM1,TLR2,BTG2,HCK,DLL1,DAB2,OLR1,HMOX1,CLEC5A,CSRNP1,FCMR,BCL3,AT…
GO:BP,"myeloid cell activation involved in immune response","GO:0002275","3.370544389965884e-26","25.472299948842565","552","1166","114","18123","TNFAIP6,MMP9,CD14,CCL3,GPR84,C3,C5AR1,PPBP,AMPD3,C3AR1,MMP8,IFI35,FCGR2A,ADGRE3,FTH1,HSPA6,CYBB,TLR2,OLR1,HMOX1,CLEC5A,LILRB2,S100A12,FPR1,FCER1G,PTPRC,ITGAX,DYNLT1,CD300A,CD55,PTX3,PLEKHO2,PECAM1,LAT,TNFRSF1B,CD36,CD93,FCAR,TICAM1,MILR1,PLAUR,ADGRE2,PT…
GO:BP,"regulation of defense response","GO:0031347","9.45227648713275e-26","25.02446358337062","889","1166","151","18123","IL1B,TNFAIP6,MMP9,DDX58,BIRC3,CCL3,IFIT1,CD163,GPR84,C3,CCL1,CLEC4E,CXCL6,IFNB1,GBP5,FCGR2B,FFAR2,PLSCR1,MMP12,SOCS3,TNFAIP3,PARP14,MMP8,ADM,FCGR3A,KIR2DL4,IFI35,FCGR2A,ISG15,NFKBIA,IRF7,LILRA5,OAS1,NFKBIZ,LACC1,HERC5,TLR2,HCK,PARP9,APOBEC3F,RICTOR,FABP4,N4BP1,DHX58,S100A12,O…
GO:BP,"positive regulation of signal transduction","GO:0009967","2.8316327677949726e-25","24.5479630706368","1626","1166","222","18123","CCL4,CCL7,CCL8,IL1B,CCL4L1,MMP9,CCL20,CD14,BIRC3,CCL3,CCL2,RSAD2,TRAF1,CCL3L1,C3,CLEC7A,C5AR1,CCL1,IFNB1,FCGR2B,MMP12,TNFAIP3,PARP14,MMP8,OASL,TNFSF10,IFI35,IFIT5,THBS1,IRF7,LILRA5,TRIM34,MAML2,TRIM22,EIF2AK2,CDKN2B,ATF3,TLR1,CCR1,IRAK2,GPR65,ICAM1,PIK3R5,TLR2,P…
GO:BP,"secretion by cell","GO:0032940","3.742252200717067e-25","24.42686694754447","1351","1166","196","18123","CCL8,IL1B,TNFAIP6,MMP9,CD14,CCL3,RSAD2,GPR84,C3,C5AR1,SPP1,PPBP,IL1RN,FCGR2B,FFAR2,AMPD3,C3AR1,KMO,MMP8,ADM,FCGR2A,THBS1,ADGRE3,FTH1,CCR1,GPR68,HSPA6,CYBB,TLR2,HCK,STX11,OLR1,HMOX1,CLEC5A,LILRB2,MERTK,S100A12,FPR1,OSM,FCER1G,ABCA1,PTPRC,ITGAX,DYNLT1,CD300A,TCF7L2,APBB3,PAX8,RAB8B,STX1A,…
GO:BP,"response to interferon-gamma","GO:0034341","5.595085181008591e-25","24.25219329727497","198","1166","64","18123","CCL4,CCL7,CCL8,GBP1,CCL4L1,CCL20,GBP2,KYNU,CCL3,CCL2,CCL3L1,CCL1,OAS2,GBP5,SOCS3,IFITM1,GCH1,PARP14,OASL,IRF7,TRIM34,TRIM22,OAS1,ICAM1,TLR2,HCK,PARP9,GBP3,IRF1,IFNGR2,TRIM21,TRIM25,IRF9,CASP1,CCL5,SOCS1,SP100,PML,TRIM5,DAPK1,STAT1,CCL26,FCAR,HLA-E,PTAFR,NLRC5,CD44,TRIM38,ACTR2,…
GO:BP,"regulation of cell adhesion","GO:0030155","7.451634441541952e-25","24.12774845864902","756","1166","135","18123","GBP1,IL1B,CCL2,IFNB1,IL1RN,FCGR2B,IL4I1,DUSP1,MMP12,CYTIP,THBS1,RIN2,NFKBIZ,ICAM1,DLL1,RHOH,CD86,LILRB2,NRP1,TNFRSF21,PTPRC,CD300A,PLXNC1,IFNA2,HLX,IRF1,FYN,SMAD7,CD164,YES1,CD55,HES1,CCL5,SOCS1,CD36,TGM2,SMAD3,PML,TPM1,CRK,DOCK5,DUSP10,TFE3,HLA-E,PLAUR,PTAFR,IL10,IL6ST,NF1,ITC…
GO:BP,"cellular response to interferon-gamma","GO:0071346","1.5343891309990973e-24","23.81406448653149","177","1166","60","18123","CCL4,CCL7,CCL8,GBP1,CCL4L1,CCL20,GBP2,CCL3,CCL2,CCL3L1,CCL1,OAS2,GBP5,SOCS3,PARP14,OASL,IRF7,TRIM34,TRIM22,OAS1,ICAM1,TLR2,HCK,PARP9,GBP3,IRF1,IFNGR2,TRIM21,TRIM25,IRF9,CASP1,CCL5,SOCS1,SP100,PML,TRIM5,DAPK1,STAT1,CCL26,FCAR,HLA-E,PTAFR,NLRC5,CD44,TRIM38,ACTR2,EDN1,IF…
GO:BP,"positive regulation of macromolecule metabolic process","GO:0010604","1.757339474932257e-24","23.75514433534661","3568","1166","382","18123","CXCL10,IL1B,MMP9,CD14,DDX58,BIRC3,CCL3,CCL2,RSAD2,C3,CLEC7A,C5AR1,CCL1,SPP1,OAS2,IFNB1,ZFP36L1,GBP5,NAMPT,FFAR2,PLSCR1,C3AR1,IL4I1,MMP12,SOCS3,TNFAIP3,HNRNPLL,HELZ2,PARP14,MMP8,KIR2DL4,TNFSF10,CDKN1A,IFIH1,ISG15,THBS1,NFKBIA,NCOA7,IRF7,ARID5B,LILRA5,…
GO:BP,"granulocyte activation","GO:0036230","1.80820348420651e-24","23.742752698254776","509","1166","106","18123","TNFAIP6,MMP9,CD14,CCL3,GPR84,C3,C5AR1,CXCL6,PPBP,FCGR2B,AMPD3,C3AR1,MMP8,FCGR2A,ADGRE3,FTH1,HSPA6,CYBB,TLR2,OLR1,CLEC5A,LILRB2,S100A12,FPR1,FCER1G,PTPRC,ITGAX,DYNLT1,CD300A,CD55,PTX3,CCL5,PLEKHO2,PECAM1,TNFRSF1B,TRAF3IP2,CD36,CD93,FCAR,PLAUR,PTAFR,FPR2,SIGLEC14,ARPC5,HPSE,RAP1B,AP2A…
GO:BP,"positive regulation of signaling","GO:0023056","1.8548971799294386e-24","23.73168015905534","1814","1166","237","18123","CCL4,CCL7,CCL8,IL1B,CCL4L1,MMP9,CCL20,CD14,BIRC3,CCL3,CCL2,RSAD2,TRAF1,CCL3L1,C3,CLEC7A,C5AR1,CCL1,SPP1,IFNB1,FCGR2B,MMP12,TNFAIP3,KMO,PARP14,MMP8,OASL,TNFSF10,IFI35,IFIT5,THBS1,IRF7,LILRA5,TRIM34,MAML2,TRIM22,EIF2AK2,CDKN2B,ATF3,TLR1,CCR1,IRAK2,GPR65,ICAM1,PIK3R5,GPR68,…
GO:BP,"negative regulation of biological process","GO:0048519","2.5736666840919233e-24","23.589447699324783","5861","1166","550","18123","CXCL10,CCL8,GBP1,IL1B,CXCL11,TNFAIP6,MMP9,ISG20,CD14,HESX1,DDX58,BIRC3,CCL3,CCL2,IFIT1,RSAD2,IFIT3,CD163,DOCK4,GPR84,TNFRSF9,CCL3L1,C3,C5AR1,SPP1,OAS2,IFNB1,ZFP36L1,NAMPT,IL1RN,FCGR2B,PLSCR1,IL4I1,DUSP1,SPOCD1,MMP12,SOCS3,TNFAIP3,IFITM1,HELZ2,PARP14,MMP8,OASL,A…
GO:BP,"positive regulation of cell communication","GO:0010647","3.0803916013099563e-24","23.511394069383552","1809","1166","236","18123","CCL4,CCL7,CCL8,IL1B,CCL4L1,MMP9,CCL20,CD14,BIRC3,CCL3,CCL2,RSAD2,TRAF1,CCL3L1,C3,CLEC7A,C5AR1,CCL1,SPP1,IFNB1,FCGR2B,MMP12,TNFAIP3,KMO,PARP14,MMP8,OASL,TNFSF10,IFI35,IFIT5,THBS1,IRF7,LILRA5,TRIM34,MAML2,TRIM22,EIF2AK2,CDKN2B,ATF3,TLR1,CCR1,IRAK2,GPR65,ICAM1,PIK…
GO:BP,"leukocyte degranulation","GO:0043299","3.550864261000993e-24","23.449665929169797","538","1166","109","18123","TNFAIP6,MMP9,CD14,CCL3,GPR84,C3,C5AR1,PPBP,FCGR2B,AMPD3,C3AR1,MMP8,FCGR2A,ADGRE3,FTH1,HSPA6,CYBB,TLR2,HCK,OLR1,HMOX1,CLEC5A,LILRB2,S100A12,FPR1,FCER1G,PTPRC,ITGAX,DYNLT1,CD300A,CD55,PTX3,PLEKHO2,PECAM1,LAT,TNFRSF1B,CD36,CD93,FCAR,MILR1,PLAUR,ADGRE2,PTAFR,FPR2,SIGLEC14,ARPC5,HPSE,R…
GO:BP,"positive regulation of cytokine production","GO:0001819","4.65971416168716e-24","23.331640723183256","498","1166","104","18123","IL1B,CD14,DDX58,CCL3,RSAD2,C3,CLEC7A,C5AR1,CCL1,OAS2,GBP5,FFAR2,C3AR1,MMP12,MMP8,KIR2DL4,IFIH1,ISG15,THBS1,IRF7,LILRA5,EIF2AK2,OAS1,TLR1,LACC1,CYBB,TLR2,HMOX1,CD86,BCL3,LILRB2,DHX58,OSM,FCER1G,TMEM106A,LY96,PTPRC,IRF1,PANX1,CD55,CASP1,IFI16,NLRP12,CD36,PDE4B,SMAD…
GO:BP,"regulation of response to stress","GO:0080134","4.9437398622091735e-24","23.30594438973547","1626","1166","219","18123","IL1B,TNFAIP6,MMP9,DDX58,BIRC3,CCL3,IFIT1,TRAF1,CD163,GPR84,C3,CLEC7A,CCL1,SPP1,CLEC4E,CXCL6,IFNB1,GBP5,NAMPT,FCGR2B,FFAR2,PLSCR1,DUSP1,MMP12,SOCS3,TNFAIP3,GCH1,PARP14,MMP8,ADM,FCGR3A,KIR2DL4,IFI35,IER3,FCGR2A,ISG15,THBS1,NFKBIA,NCOA7,SLC7A11,IRF7,LILRA5,EIF2AK2,OAS1,ATF3…
GO:BP,"regulation of intracellular signal transduction","GO:1902531","5.148307942663932e-24","23.288335483951045","1883","1166","242","18123","CCL4,CCL7,CCL8,GBP1,IL1B,CCL4L1,MMP9,CCL20,CD14,BIRC3,CCL3,CCL2,TRAF1,CCL3L1,CLEC7A,C5AR1,CCL1,FCGR2B,DUSP1,TNFAIP3,MMP8,OASL,TNFSF10,IFI35,IER3,IFIT5,THBS1,NFKBIA,GPAT3,LILRA5,TRIM34,TRIM22,EIF2AK2,ATF3,CCR1,IRAK2,GPR65,ICAM1,PIK3R5,PRDM1,TLR2,GUCY1A2,RIC…
GO:BP,"apoptotic process","GO:0006915","5.590584287605074e-24","23.25254280041017","1998","1166","252","18123","CXCL10,IL1B,MMP9,CD14,BIRC3,PHLDA1,CCL3,CCL2,IFIT3,TRAF1,TNFRSF9,IFIT2,C5AR1,IFNB1,ZFP36L1,PLSCR1,DUSP1,SOCS3,TNFAIP3,ADM,TNFSF10,CDKN1A,IER3,THBS1,NFKBIA,SLC7A11,IRF7,EIF2AK2,ATF3,IDO1,GPR65,ICAM1,TLR2,BTG2,HCK,DLL1,DAB2,HMOX1,CLEC5A,CSRNP1,FCMR,BCL3,ATF5,MERTK,NRP1,NCF1,JUN,LY96,TNFRS…
GO:BP,"positive regulation of multicellular organismal process","GO:0051240","5.683291331121147e-24","23.245400081021007","1497","1166","207","18123","IL1B,CD14,DDX58,CCL3,RSAD2,C3,CLEC7A,C5AR1,CCL1,OAS2,ZFP36L1,GBP5,FFAR2,C3AR1,IL4I1,MMP12,GCH1,MMP8,ADM,KIR2DL4,IFIH1,ISG15,THBS1,IRF7,LILRA5,EIF2AK2,OAS1,TLR1,NFKBIZ,CCR1,ICAM1,LACC1,GPR68,CYBB,TLR2,DLL1,DAB2,HMOX1,RHOH,CD86,BCL3,FABP4,LILRB2,DHX5…
GO:BP,"export from cell","GO:0140352","6.680997713023232e-24","23.175158676909906","1413","1166","199","18123","CCL8,IL1B,TNFAIP6,MMP9,CD14,CCL3,RSAD2,GPR84,C3,C5AR1,SPP1,PPBP,IL1RN,FCGR2B,FFAR2,AMPD3,C3AR1,KMO,MMP8,ADM,FCGR2A,THBS1,ADGRE3,FTH1,CCR1,GPR68,HSPA6,CYBB,TLR2,HCK,STX11,OLR1,HMOX1,CLEC5A,LILRB2,MERTK,S100A12,FPR1,OSM,FCER1G,ABCA1,PTPRC,ITGAX,DYNLT1,CD300A,TCF7L2,APBB3,PAX8,RAB8B,STX1A,…
GO:BP,"type I interferon signaling pathway","GO:0060337","8.566455196495298e-24","23.06719885218161","96","1166","44","18123","ISG20,GBP2,IFIT1,RSAD2,IFIT3,IFIT2,OAS2,IFNB1,MMP12,IFITM1,OASL,IFI35,IFIT5,ISG15,IRF7,IFNA1,OAS1,STAT2,SAMHD1,IFNA2,IRF1,MX2,IRF9,IFNA8,SP100,IFI27,STAT1,HLA-E,NLRC5,IFI6,IFNAR2,IKBKE,MYD88,ADAR,BST2,TREX1,XAF1,IRF2,IFNAR1,PTPN2,HLA-A,MIR21,TBK1,UBE2K"
GO:BP,"neutrophil activation","GO:0042119","9.256655118964862e-24","23.033545916752583","502","1166","104","18123","TNFAIP6,MMP9,CD14,GPR84,C3,C5AR1,CXCL6,PPBP,FCGR2B,AMPD3,C3AR1,MMP8,FCGR2A,ADGRE3,FTH1,HSPA6,CYBB,TLR2,OLR1,CLEC5A,LILRB2,S100A12,FPR1,FCER1G,PTPRC,ITGAX,DYNLT1,CD300A,CD55,PTX3,CCL5,PLEKHO2,PECAM1,TNFRSF1B,TRAF3IP2,CD36,CD93,FCAR,PLAUR,PTAFR,FPR2,SIGLEC14,ARPC5,HPSE,RAP1B,AP2A2,S10…
GO:BP,"cellular response to type I interferon","GO:0071357","1.472587434269317e-23","22.83191890972023","97","1166","44","18123","ISG20,GBP2,IFIT1,RSAD2,IFIT3,IFIT2,OAS2,IFNB1,MMP12,IFITM1,OASL,IFI35,IFIT5,ISG15,IRF7,IFNA1,OAS1,STAT2,SAMHD1,IFNA2,IRF1,MX2,IRF9,IFNA8,SP100,IFI27,STAT1,HLA-E,NLRC5,IFI6,IFNAR2,IKBKE,MYD88,ADAR,BST2,TREX1,XAF1,IRF2,IFNAR1,PTPN2,HLA-A,MIR21,TBK1,UBE2K"
GO:BP,"regulation of multicellular organismal process","GO:0051239","1.9664691775320073e-23","22.706312856339245","2888","1166","325","18123","CXCL10,GBP1,IL1B,MMP9,CD14,HESX1,DDX58,CCL3,RSAD2,DOCK4,C3,CLEC7A,C5AR1,CCL1,SPP1,OAS2,CXCL6,IFNB1,ZFP36L1,GBP5,FCGR2B,FFAR2,C3AR1,IL4I1,MMP12,TNFAIP3,GCH1,MMP8,ADM,KIR2DL4,IFIH1,ISG15,THBS1,NFKBIA,IRF7,LILRA5,MAFB,EIF2AK2,OAS1,RIN2,TLR1,NFKBIZ,CCR1,ICAM1,…
GO:BP,"regulation of localization","GO:0032879","6.061595809224483e-23","22.21741302601455","2906","1166","325","18123","CCL4,CXCL10,CCL7,CCL8,GBP1,IL1B,CXCL11,TNFAIP6,MMP9,CCL20,CD14,DDX58,CCL3,CCL2,RSAD2,DOCK4,C3,CLEC7A,C5AR1,CCL1,SPP1,OAS2,ZFP36L1,FCGR2B,FFAR2,PLSCR1,C3AR1,DUSP1,IFITM1,KMO,MMP7,THBS1,NFKBIA,SLC7A11,LILRA5,TRIM34,TRIM22,RIN2,CCR1,ICAM1,GPR68,CYBB,TLR2,HCK,PARP9,DLL1,DAB2,PKIG,H…
GO:BP,"localization","GO:0051179","6.254511891386751e-23","22.20380657744119","6938","1166","619","18123","CCL4,CXCL10,CCL7,CCL8,GBP1,IL1B,CXCL11,TNFAIP6,CCL4L1,MMP9,CCL20,CD14,GBP2,DDX58,CCL3,CCL2,IFIT1,RSAD2,AQP9,SLC7A7,CD163,DOCK4,GPR84,CCL3L1,C3,CLEC7A,C5AR1,CCL1,SPP1,OAS2,CXCL6,PPBP,ZFP36L1,CXCL2,CD48,GBP5,IL1RN,FCGR2B,FFAR2,PLSCR1,AMPD3,C3AR1,DUSP1,SIGLEC1,MMP12,TNFAIP3,IFITM1,KMO,SLC26A11,…
GO:BP,"secretion","GO:0046903","6.518806358655756e-23","22.185831919499208","1492","1166","204","18123","CCL8,IL1B,TNFAIP6,MMP9,CD14,CCL3,RSAD2,AQP9,GPR84,C3,C5AR1,SPP1,OAS2,PPBP,IL1RN,FCGR2B,FFAR2,AMPD3,C3AR1,KMO,MMP8,ADM,FCGR2A,THBS1,ADGRE3,FTH1,CCR1,GPR68,HSPA6,CYBB,TLR2,HCK,STX11,OLR1,HMOX1,CLEC5A,LILRB2,MERTK,S100A12,FPR1,OSM,FCER1G,ABCA1,PTPRC,ITGAX,DYNLT1,CD300A,TCF7L2,APBB3,PAX8,RAB8B,STX…
GO:BP,"response to type I interferon","GO:0034340","1.9567256527944252e-22","21.708470061327073","102","1166","44","18123","ISG20,GBP2,IFIT1,RSAD2,IFIT3,IFIT2,OAS2,IFNB1,MMP12,IFITM1,OASL,IFI35,IFIT5,ISG15,IRF7,IFNA1,OAS1,STAT2,SAMHD1,IFNA2,IRF1,MX2,IRF9,IFNA8,SP100,IFI27,STAT1,HLA-E,NLRC5,IFI6,IFNAR2,IKBKE,MYD88,ADAR,BST2,TREX1,XAF1,IRF2,IFNAR1,PTPN2,HLA-A,MIR21,TBK1,UBE2K"
GO:BP,"exocytosis","GO:0006887","2.378983726208511e-22","21.623608528808475","906","1166","146","18123","CCL8,TNFAIP6,MMP9,CD14,CCL3,GPR84,C3,C5AR1,PPBP,FCGR2B,AMPD3,C3AR1,MMP8,FCGR2A,THBS1,ADGRE3,FTH1,CCR1,HSPA6,CYBB,TLR2,HCK,STX11,OLR1,HMOX1,CLEC5A,LILRB2,S100A12,FPR1,FCER1G,PTPRC,ITGAX,DYNLT1,CD300A,RAB8B,STX1A,CD55,PTX3,CCL5,PLEKHO2,PECAM1,LAT,TNFRSF1B,CD36,CD93,SYTL3,RAB9A,FCAR,MILR1,PLAUR,A…
GO:BP,"neutrophil mediated immunity","GO:0002446","4.351056156946241e-22","21.36140531144539","500","1166","101","18123","TNFAIP6,MMP9,CD14,GPR84,C3,C5AR1,CXCL6,PPBP,AMPD3,C3AR1,MMP8,FCGR2A,ADGRE3,FTH1,HSPA6,CYBB,TLR2,OLR1,CLEC5A,LILRB2,S100A12,FPR1,FCER1G,PTPRC,ITGAX,DYNLT1,CD300A,CD55,PTX3,PLEKHO2,PECAM1,TNFRSF1B,CD36,CD93,FCAR,PLAUR,PTAFR,FPR2,SIGLEC14,ARPC5,HPSE,RAP1B,AP2A2,S100A9,HBB,CD44,CT…
GO:BP,"negative regulation of cellular process","GO:0048523","4.853034634577124e-22","21.31398660925095","5153","1166","492","18123","CXCL10,CCL8,GBP1,IL1B,CXCL11,MMP9,CD14,HESX1,BIRC3,CCL3,CCL2,RSAD2,IFIT3,TNFRSF9,CCL3L1,C3,C5AR1,SPP1,IFNB1,ZFP36L1,NAMPT,IL1RN,FCGR2B,PLSCR1,IL4I1,DUSP1,SPOCD1,MMP12,SOCS3,TNFAIP3,IFITM1,PARP14,ADM,KIR2DL4,TNFSF10,CDKN1A,IFI35,KLF9,IER3,ISG15,THBS1,NFKBIA,NCOA7,SL…
GO:BP,"cellular response to oxygen-containing compound","GO:1901701","5.007590731547444e-22","21.300371173067155","1237","1166","178","18123","CXCL10,CCL7,IL1B,CXCL11,MMP9,CD14,CCL3,CCL2,AQP9,CLEC7A,SPP1,CXCL6,PPBP,ZFP36L1,CXCL2,NAMPT,FCGR2B,FFAR2,SOCS3,TNFAIP3,CMPK2,KMO,GCH1,AKR1C1,KLF9,NFKBIA,IRAK2,ICAM1,GPR68,CYBB,TLR2,HCK,CD86,LILRB2,NCF1,ABCA1,JUN,LY96,PTPRE,ATP6V0D2,TRIB1,AHR,P2RY6,CPEB2,RA…
GO:BP,"regulation of cell death","GO:0010941","6.096572401038356e-22","21.214914264282946","1740","1166","224","18123","CXCL10,IL1B,MMP9,BIRC3,PHLDA1,CCL3,CCL2,IFIT3,TRAF1,IFIT2,CLEC7A,C5AR1,IFNB1,ZFP36L1,FCGR2B,DUSP1,SOCS3,TNFAIP3,KMO,ADM,TNFSF10,CDKN1A,IER3,THBS1,NFKBIA,NCOA7,SLC7A11,IRF7,EIF2AK2,ATF3,IDO1,ICAM1,BTG2,HCK,DLL1,DAB2,HMOX1,CLEC5A,FCMR,BCL3,ATF5,MERTK,NRP1,JUN,PTPRC,DYNLT1,TCF7L2,S…
GO:BP,"neutrophil activation involved in immune response","GO:0002283","9.554500100117195e-22","21.019792030685373","488","1166","99","18123","TNFAIP6,MMP9,CD14,GPR84,C3,C5AR1,PPBP,AMPD3,C3AR1,MMP8,FCGR2A,ADGRE3,FTH1,HSPA6,CYBB,TLR2,OLR1,CLEC5A,LILRB2,S100A12,FPR1,FCER1G,PTPRC,ITGAX,DYNLT1,CD300A,CD55,PTX3,PLEKHO2,PECAM1,TNFRSF1B,CD36,CD93,FCAR,PLAUR,PTAFR,FPR2,SIGLEC14,ARPC5,HPSE,RAP1B,AP2A2,S10…
GO:BP,"regulation of molecular function","GO:0065009","9.721051555644564e-22","21.012286753580675","3191","1166","344","18123","CCL4,CXCL10,CCL7,CCL8,IL1B,CCL4L1,MMP9,CCL20,DDX58,BIRC3,CCL3,CCL2,IFIT1,TRAF1,DOCK4,IFIT2,CCL3L1,C3,CLEC7A,C5AR1,CCL1,OAS2,RGL1,FCGR2B,PLSCR1,DUSP1,SPOCD1,SOCS3,TNFAIP3,GCH1,MMP8,OASL,TNFSF10,CDKN1A,THBS1,NFKBIA,ARID5B,LILRA5,TRIM34,TRIM22,EIF2AK2,CDKN2B,OAS1,RIN2,IRAK2…
GO:BP,"response to oxygen-containing compound","GO:1901700","1.144221535373741e-21","20.941489882644493","1748","1166","224","18123","CXCL10,CCL7,IL1B,CXCL11,MMP9,CD14,CCL3,CCL2,AQP9,CLEC7A,C5AR1,SPP1,TDO2,CXCL6,PPBP,ZFP36L1,CXCL2,NAMPT,FCGR2B,FFAR2,DUSP1,MMP12,SOCS3,TNFAIP3,CMPK2,KMO,GCH1,ADM,TNFSF10,CDKN1A,AKR1C1,KLF9,THBS1,NFKBIA,IRAK2,ICAM1,GPR68,CYBB,TLR2,BTG2,HCK,HMOX1,CD86,LILRB2,MMP13,NCF…
GO:BP,"neutrophil degranulation","GO:0043312","1.6677716197795933e-21","20.777863420760752","483","1166","98","18123","TNFAIP6,MMP9,CD14,GPR84,C3,C5AR1,PPBP,AMPD3,C3AR1,MMP8,FCGR2A,ADGRE3,FTH1,HSPA6,CYBB,TLR2,OLR1,CLEC5A,LILRB2,S100A12,FPR1,FCER1G,PTPRC,ITGAX,DYNLT1,CD300A,CD55,PTX3,PLEKHO2,PECAM1,TNFRSF1B,CD36,CD93,FCAR,PLAUR,PTAFR,FPR2,SIGLEC14,ARPC5,HPSE,RAP1B,AP2A2,S100A9,HBB,CD44,CTSH,TICAM2…
GO:BP,"programmed cell death","GO:0012501","1.7709153091067876e-21","20.751802207678963","2158","1166","259","18123","CXCL10,IL1B,MMP9,CD14,BIRC3,PHLDA1,CCL3,CCL2,IFIT3,TRAF1,TNFRSF9,IFIT2,CLEC7A,C5AR1,IFNB1,ZFP36L1,PLSCR1,DUSP1,SOCS3,TNFAIP3,ADM,TNFSF10,CDKN1A,IER3,THBS1,NFKBIA,SLC7A11,IRF7,EIF2AK2,ATF3,IDO1,GPR65,ICAM1,TLR2,BTG2,HCK,DLL1,DAB2,HMOX1,CLEC5A,CSRNP1,FCMR,BCL3,ATF5,MERTK,NRP1,NCF1,J…
GO:BP,"phosphorylation","GO:0016310","4.66121927147898e-21","20.33150046665474","1996","1166","244","18123","CXCL10,CCL8,IL1B,MMP9,CCL3,CCL2,C3,CLEC7A,C5AR1,IFNB1,DUSP1,SOCS3,TNFAIP3,CMPK2,PARP14,CDKN1A,THBS1,LILRA5,EIF2AK2,CDKN2B,IFNA1,ATF3,IRAK2,ICAM1,GK,PIK3R5,HERC5,TLR2,HCK,PARP9,DAB2,MAPK6,PKIG,RICTOR,RHOH,CD86,FABP4,SLC2A6,MERTK,S100A12,NRP1,FPR1,OSM,NCF1,PTPRC,NPTN,DUSP5,TRIB1,STAT2,CD300A…
GO:BP,"positive regulation of cellular metabolic process","GO:0031325","7.456303717876769e-21","20.127476410161652","3342","1166","353","18123","CXCL10,IL1B,MMP9,DDX58,BIRC3,C3,CLEC7A,C5AR1,SPP1,IFNB1,ZFP36L1,NAMPT,PLSCR1,IL4I1,PPM1K,MMP12,SOCS3,TNFAIP3,HNRNPLL,HELZ2,PARP14,MMP8,ADM,TNFSF10,CDKN1A,AKR1C1,THBS1,NFKBIA,NCOA7,IRF7,ARID5B,LILRA5,TRIM34,MAML2,MAFB,TRIM22,EIF2AK2,CDKN2B,IFNA1,OAS1,ATF3…
GO:BP,"T cell activation","GO:0042110","1.1627334498343587e-20","19.934519833452022","495","1166","98","18123","IL1B,CCL2,RSAD2,CLEC7A,IFNB1,ZFP36L1,FCGR2B,IL4I1,MAFB,IFNA1,NFKBIZ,ICAM1,PRDM1,RHOH,CD86,BCL3,LILRB2,FCER1G,TNFRSF21,PTPRC,CD300A,IFNA2,HLX,IRF1,FYN,SMAD7,RELB,YES1,CD55,HES1,CCL5,SOCS1,LAT,TNFRSF1B,TRAF3IP2,IFNA8,SMAD3,DUSP10,HLA-E,IL10,IL6ST,ITCH,TNFSF14,ZC3H12A,MAP3K8,CD44,IL7R,ANXA…
GO:BP,"leukocyte cell-cell adhesion","GO:0007159","2.93316717850659e-20","19.532663183308646","377","1166","83","18123","IL1B,CCL2,IFNB1,FCGR2B,IL4I1,NFKBIZ,ICAM1,OLR1,RHOH,CD86,LILRB2,TNFRSF21,PTPRC,CD300A,IFNA2,HLX,IRF1,FYN,SMAD7,YES1,CD55,HES1,CCL5,SOCS1,TNIP1,PECAM1,DUSP10,HLA-E,PTAFR,IL10,IL6ST,ITCH,TNFSF14,ZC3H12A,ITGB7,S100A9,MAP3K8,CD44,NFAT5,ADTRP,IL7R,ANXA1,LYN,EBI3,SASH3,GPNMB,NOD2,ZBT…
GO:BP,"positive regulation of intracellular signal transduction","GO:1902533","3.585699921245468e-20","19.445426058332195","1063","1166","157","18123","CCL4,CCL7,CCL8,IL1B,CCL4L1,CCL20,CD14,BIRC3,CCL3,CCL2,TRAF1,CCL3L1,CLEC7A,C5AR1,CCL1,FCGR2B,MMP8,OASL,TNFSF10,IFI35,IFIT5,THBS1,LILRA5,TRIM34,TRIM22,EIF2AK2,CCR1,IRAK2,GPR65,ICAM1,PIK3R5,TLR2,GUCY1A2,RICTOR,HMOX1,DDX60,CD86,DHX58,S100A12,NRP1,FPR1…
GO:BP,"cell migration","GO:0016477","4.593267660868491e-20","19.337878246449865","1660","1166","212","18123","CCL4,CXCL10,CCL7,CCL8,IL1B,CXCL11,TNFAIP6,CCL4L1,MMP9,CCL20,DDX58,CCL3,CCL2,SLC7A7,DOCK4,CCL3L1,CLEC7A,C5AR1,CCL1,CXCL6,PPBP,CXCL2,CD48,FFAR2,C3AR1,DUSP1,MMP12,TNFAIP3,IFITM1,MMP7,THBS1,SLC7A11,ARID5B,MMP1,RIN2,CCR1,ICAM1,TREM1,HCK,PARP9,DAB2,OLR1,HMOX1,RHOH,MERTK,S100A12,NRP1,FCER1G,THBD…
GO:BP,"regulated exocytosis","GO:0045055","6.740266486448112e-20","19.17132293264776","790","1166","129","18123","TNFAIP6,MMP9,CD14,CCL3,GPR84,C3,C5AR1,PPBP,FCGR2B,AMPD3,C3AR1,MMP8,FCGR2A,THBS1,ADGRE3,FTH1,HSPA6,CYBB,TLR2,HCK,STX11,OLR1,HMOX1,CLEC5A,LILRB2,S100A12,FPR1,FCER1G,PTPRC,ITGAX,DYNLT1,CD300A,STX1A,CD55,PTX3,PLEKHO2,PECAM1,LAT,TNFRSF1B,CD36,CD93,FCAR,MILR1,PLAUR,ADGRE2,PTAFR,SLC4A8,FPR2,…
GO:BP,"regulation of programmed cell death","GO:0043067","1.0402558908084877e-19","18.98285981618546","1603","1166","206","18123","CXCL10,IL1B,MMP9,BIRC3,PHLDA1,CCL3,CCL2,IFIT3,TRAF1,IFIT2,CLEC7A,C5AR1,IFNB1,ZFP36L1,DUSP1,SOCS3,TNFAIP3,ADM,TNFSF10,CDKN1A,IER3,THBS1,NFKBIA,SLC7A11,IRF7,EIF2AK2,ATF3,IDO1,ICAM1,BTG2,HCK,DLL1,DAB2,HMOX1,CLEC5A,FCMR,BCL3,ATF5,MERTK,NRP1,JUN,PTPRC,TCF7L2,S100B,ACER3,DC…
GO:BP,"positive regulation of response to external stimulus","GO:0032103","1.0748343343874934e-19","18.96865846896304","518","1166","99","18123","CCL4,CXCL10,CCL7,IL1B,CCL3,C3,C5AR1,CCL1,CLEC4E,IFNB1,GBP5,FFAR2,PLSCR1,C3AR1,MMP12,MMP8,OASL,KIR2DL4,IFI35,THBS1,NFKBIA,IRF7,LILRA5,NFKBIZ,CCR1,TLR2,HCK,PARP9,DDX60,FABP4,DHX58,S100A12,NRP1,OSM,FCER1G,OPTN,THBD,LY96,FYN,RELB,CCL5,TNIP1,IFI16,NLRP12,TGM…
GO:BP,"regulation of cell-cell adhesion","GO:0022407","1.1302262553927192e-19","18.946834608169127","450","1166","91","18123","IL1B,CCL2,IFNB1,IL1RN,FCGR2B,IL4I1,NFKBIZ,ICAM1,RHOH,CD86,LILRB2,TNFRSF21,PTPRC,CD300A,IFNA2,HLX,IRF1,FYN,SMAD7,YES1,CD55,HES1,CCL5,SOCS1,DUSP10,HLA-E,PLAUR,PTAFR,IL10,IL6ST,ITCH,PLPP3,TNFSF14,ZC3H12A,MAP3K8,SH2B3,SWAP70,CD44,NFAT5,ADTRP,IL7R,ANXA1,LYN,EBI3,SASH3,GPNMB,NO…
GO:BP,"regulation of innate immune response","GO:0045088","1.6715668866425226e-19","18.776876240717495","316","1166","74","18123","BIRC3,CLEC4E,IFNB1,GBP5,FCGR2B,FFAR2,PLSCR1,MMP12,SOCS3,TNFAIP3,PARP14,KIR2DL4,IFI35,ISG15,IRF7,OAS1,HCK,PARP9,N4BP1,DHX58,FCER1G,STAT2,SAMHD1,IRF1,IFNGR2,FYN,TRIM21,RELB,CCL5,SOCS1,IFI16,TRIM5,STAT1,CRK,DUSP10,HLA-E,FPR2,NLRC5,TAB2,IFNAR2,IKBKE,PSMB9,ADAR,LYN,NCR1,TR…
GO:BP,"lymphocyte activation","GO:0046649","1.9899855603195118e-19","18.701150074894972","780","1166","127","18123","IL1B,CCL2,RSAD2,CLEC7A,IFNB1,ZFP36L1,FCGR2B,IL4I1,TNFAIP3,SLAMF7,CDKN1A,MAFB,IFNA1,NFKBIZ,ICAM1,PRDM1,DLL1,RHOH,CD86,BCL3,LILRB2,MERTK,FCER1G,TNFRSF21,PTPRC,CXCR5,CD300A,IFNA2,HLX,AHR,IRF1,FYN,SMAD7,RELB,YES1,CD55,HES1,CCL5,SOCS1,SAMSN1,LAT,KLF6,TNFRSF1B,TRAF3IP2,IFNA8,SMAD3,DUSP10…
GO:BP,"regulation of apoptotic process","GO:0042981","2.889680125448172e-19","18.539150229022475","1560","1166","201","18123","CXCL10,IL1B,MMP9,BIRC3,PHLDA1,CCL3,CCL2,IFIT3,TRAF1,IFIT2,C5AR1,IFNB1,ZFP36L1,DUSP1,SOCS3,TNFAIP3,ADM,TNFSF10,CDKN1A,IER3,THBS1,NFKBIA,SLC7A11,IRF7,EIF2AK2,ATF3,IDO1,ICAM1,BTG2,HCK,DLL1,DAB2,HMOX1,CLEC5A,FCMR,BCL3,ATF5,MERTK,NRP1,JUN,PTPRC,TCF7L2,S100B,DCUN1D3,PAX8,MCL1,F…
GO:BP,"regulation of biological process","GO:0050789","3.117823143057613e-19","18.506148523583537","12122","1166","926","18123","CCL4,CXCL10,CCL7,CCL8,GBP1,IL1B,CXCL11,TNFAIP6,CCL4L1,MMP9,CCL20,ISG20,CD14,HESX1,GBP2,DDX58,BIRC3,PHLDA1,CCL3,CCL2,IFIT1,RSAD2,IFIT3,SLC7A7,TRAF1,CD163,DOCK4,GPR84,TNFRSF9,IFIT2,CCL3L1,C3,CLEC7A,C5AR1,CCL1,SPP1,CLEC4E,OAS2,CXCL6,IFNB1,PPBP,ZFP36L1,CXCL2,RGL1,CD48,GBP5,…
GO:BP,"pattern recognition receptor signaling pathway","GO:0002221","3.441384744663634e-19","18.463266770813075","218","1166","60","18123","CD14,DDX58,BIRC3,RSAD2,CLEC4E,FFAR2,TNFAIP3,OASL,IFI35,IFIH1,NFKBIA,IRF7,OAS1,TLR1,IRAK2,LACC1,TLR2,DDX60,DHX58,LY96,CD300A,IRF1,TNIP1,CD36,ZC3HAV1,CYLD,TICAM1,ITCH,TAB2,S100A9,IKBKE,RFTN1,TICAM2,MYD88,RIPK1,LYN,NOD2,TANK,SLC15A3,XIAP,CTSS,SEC14L1,RIOK3,ARRB2…
GO:BP,"regulation of cellular process","GO:0050794","8.109578049141939e-19","18.091001742052295","11517","1166","890","18123","CCL4,CXCL10,CCL7,CCL8,GBP1,IL1B,CXCL11,TNFAIP6,CCL4L1,MMP9,CCL20,ISG20,CD14,HESX1,GBP2,DDX58,BIRC3,PHLDA1,CCL3,CCL2,IFIT1,RSAD2,IFIT3,SLC7A7,TRAF1,DOCK4,GPR84,TNFRSF9,IFIT2,CCL3L1,C3,CLEC7A,C5AR1,CCL1,SPP1,CLEC4E,OAS2,CXCL6,IFNB1,PPBP,ZFP36L1,CXCL2,RGL1,GBP5,NAMPT,IL1RN,F…
GO:BP,"cellular response to lipopolysaccharide","GO:0071222","1.0577017575345194e-18","17.97563677399889","202","1166","57","18123","CXCL10,IL1B,CXCL11,CD14,CCL3,CCL2,CXCL6,PPBP,CXCL2,TNFAIP3,CMPK2,KMO,NFKBIA,IRAK2,ICAM1,TLR2,HCK,CD86,LILRB2,ABCA1,LY96,TRIB1,CD55,CASP1,CCL5,TNFRSF1B,CD36,PDE4B,SASH1,TRIM5,FCAR,TICAM1,PTAFR,IL10,CXCL5,ZC3H12A,CDC73,CXCL8,TICAM2,STAP1,ZFP36,MYD88,SERPINE1,LYN,CHMP5…
GO:BP,"cellular response to molecule of bacterial origin","GO:0071219","1.1916919080120687e-18","17.923836009650316","216","1166","59","18123","CXCL10,IL1B,CXCL11,CD14,CCL3,CCL2,CXCL6,PPBP,CXCL2,FCGR2B,TNFAIP3,CMPK2,KMO,NFKBIA,TLR1,IRAK2,ICAM1,TLR2,HCK,CD86,LILRB2,ABCA1,LY96,TRIB1,CD55,CASP1,CCL5,TNFRSF1B,CD36,PDE4B,SASH1,TRIM5,FCAR,TICAM1,PTAFR,IL10,CXCL5,ZC3H12A,CDC73,CXCL8,TICAM2,STAP1,ZFP36,M…
GO:BP,"regulation of catalytic activity","GO:0050790","1.3332238303713297e-18","17.875096932255524","2452","1166","275","18123","CCL4,CXCL10,CCL7,CCL8,IL1B,CCL4L1,MMP9,CCL20,BIRC3,CCL3,CCL2,IFIT1,DOCK4,CCL3L1,C3,CLEC7A,C5AR1,CCL1,OAS2,RGL1,PLSCR1,DUSP1,SPOCD1,SOCS3,TNFAIP3,GCH1,OASL,TNFSF10,CDKN1A,THBS1,LILRA5,EIF2AK2,CDKN2B,OAS1,RIN2,IRAK2,GPR65,ICAM1,PIK3R5,HERC5,PARP9,PKIG,RASGRP3,RICTOR,RHOH,…
GO:BP,"negative regulation of response to stimulus","GO:0048585","1.4970560357979808e-18","17.824761943422885","1938","1166","232","18123","GBP1,IL1B,TNFAIP6,MMP9,CD14,CCL2,CD163,GPR84,SPP1,IFNB1,NAMPT,IL1RN,FCGR2B,IL4I1,DUSP1,MMP12,SOCS3,TNFAIP3,PARP14,ADM,FCGR3A,KIR2DL4,TNFSF10,IFI35,FCGR2A,ISG15,THBS1,NFKBIA,NCOA7,OAS1,ATF3,ICAM1,HCK,DLL1,DAB2,HMOX1,RHOH,BCL3,DHX58,NRP1,OPTN,THBD,LY96,PTPRC,PT…
GO:BP,"protein phosphorylation","GO:0006468","1.6160517368084344e-18","17.791544739693396","1673","1166","209","18123","CXCL10,CCL8,IL1B,MMP9,CCL3,CCL2,C3,CLEC7A,C5AR1,IFNB1,DUSP1,SOCS3,TNFAIP3,PARP14,CDKN1A,THBS1,LILRA5,EIF2AK2,CDKN2B,IFNA1,ATF3,IRAK2,ICAM1,PIK3R5,HERC5,TLR2,HCK,PARP9,DAB2,MAPK6,PKIG,RICTOR,CD86,FABP4,MERTK,S100A12,NRP1,FPR1,OSM,NCF1,PTPRC,NPTN,DUSP5,TRIB1,STAT2,CD300A,IFNA2,ACV…
GO:BP,"leukocyte migration","GO:0050900","1.8524352707945637e-18","17.732256958532375","511","1166","96","18123","CCL4,CXCL10,CCL7,CCL8,CXCL11,CCL4L1,MMP9,CCL20,CCL3,CCL2,SLC7A7,CCL3L1,C5AR1,CCL1,CXCL6,PPBP,CXCL2,CD48,FFAR2,C3AR1,DUSP1,THBS1,SLC7A11,MMP1,CCR1,ICAM1,TREM1,HCK,OLR1,HMOX1,RHOH,MERTK,S100A12,FCER1G,THBD,ITGAX,CXCR5,CD300A,FYN,YES1,CCL5,PECAM1,NLRP12,PDE4B,MTUS1,CRK,HRH1,CCL26,ADGRE2,…
GO:BP,"transport","GO:0006810","2.295301901726152e-18","17.639160183490286","5214","1166","483","18123","CCL4,CXCL10,CCL8,IL1B,CXCL11,TNFAIP6,MMP9,CD14,CCL3,CCL2,IFIT1,RSAD2,AQP9,SLC7A7,CD163,GPR84,C3,CLEC7A,C5AR1,SPP1,OAS2,PPBP,ZFP36L1,IL1RN,FCGR2B,FFAR2,PLSCR1,AMPD3,C3AR1,SIGLEC1,MMP12,KMO,SLC26A11,SAMD9,MMP8,ADM,FCGR3A,CDKN1A,AKR1C1,NCF2,FCGR2A,THBS1,ADGRE3,NFKBIA,SLC7A11,LILRA5,FTH1,RIN2,CCR1…
GO:BP,"cellular response to biotic stimulus","GO:0071216","3.1901620615828212e-18","17.496187254038936","241","1166","62","18123","CXCL10,IL1B,CXCL11,CD14,CCL3,CCL2,CLEC7A,CXCL6,PPBP,CXCL2,FCGR2B,TNFAIP3,CMPK2,KMO,NFKBIA,TLR1,IRAK2,ICAM1,TLR2,HCK,CD86,LILRB2,ABCA1,LY96,TRIB1,CD55,CASP1,CCL5,TNFRSF1B,CD36,PDE4B,SASH1,TRIM5,FCAR,TICAM1,PTAFR,IL10,CXCL5,ZC3H12A,CDC73,CXCL8,TICAM2,STAP1,ZFP36,MYD88,S…
GO:BP,"interferon-gamma-mediated signaling pathway","GO:0060333","4.70011547282256e-18","17.32789147215075","88","1166","37","18123","GBP1,GBP2,OAS2,SOCS3,PARP14,OASL,IRF7,TRIM34,TRIM22,OAS1,ICAM1,HCK,PARP9,IRF1,IFNGR2,TRIM21,TRIM25,IRF9,SOCS1,SP100,PML,TRIM5,STAT1,HLA-E,PTAFR,NLRC5,CD44,TRIM38,IFNGR1,IRF2,NR1H2,IFI30,NMI,PTPN2,PRKCD,HLA-A,PPARG"
GO:BP,"regulation of leukocyte cell-cell adhesion","GO:1903037","4.79460206413756e-18","17.31924743198045","341","1166","75","18123","IL1B,CCL2,IFNB1,FCGR2B,IL4I1,NFKBIZ,ICAM1,RHOH,CD86,LILRB2,TNFRSF21,PTPRC,CD300A,IFNA2,HLX,IRF1,FYN,SMAD7,YES1,CD55,HES1,CCL5,SOCS1,DUSP10,HLA-E,PTAFR,IL10,IL6ST,ITCH,TNFSF14,ZC3H12A,MAP3K8,CD44,NFAT5,ADTRP,IL7R,ANXA1,LYN,EBI3,SASH3,GPNMB,NOD2,ZBTB1,CEACAM1,TGFBR2,…
GO:BP,"leukocyte differentiation","GO:0002521","7.925748208462909e-18","17.100959728798713","566","1166","101","18123","IL1B,MMP9,CCL3,RSAD2,IFNB1,ZFP36L1,FCGR2B,IL4I1,CDKN1A,BATF2,IRF7,MAFB,IFNA1,NFKBIZ,CCR1,GPR68,PRDM1,TLR2,DLL1,RHOH,CD86,BCL3,LILRB2,MERTK,FCER1G,JUN,PTPRC,DCSTAMP,TRIB1,IFNA2,HLX,IRF1,SMAD7,RELB,SOCS1,IFI16,KLF6,TRAF3IP2,IFNA8,PML,DUSP10,TFE3,MITF,IL10,IL15RA,ZC3H12A,NFIL3,IL7R…
GO:BP,"immune system development","GO:0002520","8.734480851988856e-18","17.058762902909645","1037","1166","149","18123","IL1B,MMP9,CCL3,RSAD2,IFNB1,ZFP36L1,FCGR2B,IL4I1,TNFAIP3,CDKN1A,ISG15,THBS1,NFKBIA,BATF2,IRF7,MAFB,EIF2AK2,CDKN2B,IFNA1,NFKBIZ,CCR1,GPR68,PRDM1,TLR2,DLL1,RHOH,CD86,BCL3,LILRB2,MERTK,OSM,FCER1G,JUN,PTPRC,DCSTAMP,TRIB1,CXCR5,SAMHD1,IFNA2,HLX,IRF1,ACVR2A,SMAD7,CD164,RELB,HES1,SOCS1…
GO:BP,"biological regulation","GO:0065007","9.483997183550083e-18","17.02300858366568","12802","1166","959","18123","CCL4,CXCL10,CCL7,CCL8,GBP1,IL1B,CXCL11,TNFAIP6,CCL4L1,MMP9,CCL20,ISG20,CD14,HESX1,GBP2,DDX58,BIRC3,PHLDA1,CCL3,CCL2,IFIT1,RSAD2,AQP9,IFIT3,SLC7A7,TRAF1,CD163,DOCK4,GPR84,TNFRSF9,IFIT2,CCL3L1,C3,CLEC7A,C5AR1,CCL1,SPP1,CLEC4E,OAS2,CXCL6,IFNB1,PPBP,ZFP36L1,CXCL2,RGL1,CD48,GBP5,NAMPT,I…
GO:BP,"regulation of biological quality","GO:0065008","9.77506999302228e-18","17.009880124216032","4116","1166","401","18123","CXCL10,CCL7,CCL8,IL1B,CXCL11,CCL3,CCL2,IFIT1,AQP9,DOCK4,C5AR1,CCL1,SPP1,OAS2,CXCL6,IFNB1,ZFP36L1,NAMPT,IL1RN,FCGR2B,FFAR2,PLSCR1,C3AR1,IL4I1,TNFAIP3,KMO,GCH1,ADM,CDKN1A,AKR1C1,NCF2,ISG15,THBS1,SLC7A11,MAFB,IFNA1,OAS1,FTH1,CCR1,GPR65,ICAM1,LACC1,PIK3R5,GPR68,CYBB,TLR2,BTG2…
GO:BP,"negative regulation of immune system process","GO:0002683","1.0525736453346993e-17","16.97774750818251","614","1166","106","18123","GBP1,CCL3,CCL2,CD163,GPR84,IFNB1,FCGR2B,IL4I1,DUSP1,MMP12,TNFAIP3,PARP14,ADM,FCGR3A,KIR2DL4,FCGR2A,ISG15,THBS1,MAFB,OAS1,GPR68,HCK,HMOX1,CD86,LILRB2,MERTK,DHX58,TNFRSF21,PTPRC,TRIB1,STAT2,SAMHD1,CD300A,IFNA2,HLX,AHR,IRF1,FYN,SMAD7,TRIM21,YES1,CD55,SOCS1,SAMSN1…
GO:BP,"regulation of cell activation","GO:0050865","1.2300221236035092e-17","16.91008707711953","662","1166","111","18123","IL1B,CCL3,CCL2,CLEC7A,IFNB1,ZFP36L1,FCGR2B,PLSCR1,IL4I1,TNFAIP3,MMP8,CDKN1A,THBS1,LILRA5,NFKBIZ,PRDM1,HMOX1,RHOH,CD86,LILRB2,MERTK,FCER1G,THBD,TNFRSF21,PTPRC,CD300A,IFNA2,HLX,AHR,IRF1,FYN,SMAD7,YES1,CD55,HES1,CCL5,SOCS1,SAMSN1,LAT,TNFRSF1B,DUSP10,HLA-E,TICAM1,MILR1,ADGRE2,PT…
GO:BP,"response to lipopolysaccharide","GO:0032496","1.43575828516155e-17","16.842918668907455","339","1166","74","18123","CXCL10,IL1B,CXCL11,CD14,CCL3,CCL2,C5AR1,CXCL6,PPBP,CXCL2,TNFAIP3,CMPK2,KMO,GCH1,ADM,NFKBIA,IRAK2,ICAM1,TLR2,HCK,CD86,LILRB2,ABCA1,JUN,THBD,LY96,TRIB1,CSF2RB,CD55,CASP1,CCL5,TNFRSF1B,CD36,PDE4B,SASH1,TRIM5,FCAR,IL10RA,DUSP10,TICAM1,PTAFR,IL10,TAB2,CXCL5,ZC3H12A,CDC73,S100A9,CX…
GO:BP,"phosphate-containing compound metabolic process","GO:0006796","1.9529126339127373e-17","16.709317185006203","2987","1166","314","18123","CXCL10,CCL8,IL1B,MMP9,KYNU,CCL3,CCL2,C3,CLEC7A,C5AR1,TDO2,IFNB1,NAMPT,PLSCR1,AMPD3,PPM1K,DUSP1,SPOCD1,SOCS3,TNFAIP3,CMPK2,KMO,GCH1,PARP14,CDKN1A,THBS1,GPAT3,LILRA5,EIF2AK2,CDKN2B,IFNA1,OAS1,ATF3,IRAK2,IDO1,ICAM1,LACC1,GK,PIK3R5,GMPR,HERC5,TLR2,HCK,PARP9,G…
GO:BP,"response to nitrogen compound","GO:1901698","3.110169134094775e-17","16.507215992964554","1178","1166","161","18123","IL1B,MMP9,DDX58,KYNU,IFIT1,AQP9,C5AR1,TDO2,IFNB1,ZFP36L1,NAMPT,FCGR2B,DUSP1,MMP12,SOCS3,TNFAIP3,ADM,TNFSF10,CDKN1A,IFIH1,NFKBIA,IFNA1,ICAM1,CYBB,TLR2,BTG2,MMP13,FCER1G,ABCA1,JUN,THBD,PTPRE,ATP6V0D2,STAT2,IFNA2,AHR,P2RY6,CPEB2,PANX1,RAB8B,FYN,HNMT,TRIM25,CASP1,SOCS1,IFNA8,PN…
GO:BP,"establishment of localization","GO:0051234","3.626612489641384e-17","16.440498847121894","5364","1166","489","18123","CCL4,CXCL10,CCL8,IL1B,CXCL11,TNFAIP6,MMP9,CD14,CCL3,CCL2,IFIT1,RSAD2,AQP9,SLC7A7,CD163,GPR84,C3,CLEC7A,C5AR1,SPP1,OAS2,PPBP,ZFP36L1,IL1RN,FCGR2B,FFAR2,PLSCR1,AMPD3,C3AR1,SIGLEC1,MMP12,TNFAIP3,KMO,SLC26A11,SAMD9,MMP8,ADM,FCGR3A,CDKN1A,AKR1C1,NCF2,FCGR2A,THBS1,ADGRE3,NFKBIA,S…
GO:BP,"regulation of protein metabolic process","GO:0051246","3.940850302594675e-17","16.404410061960547","2759","1166","295","18123","CXCL10,IL1B,MMP9,DDX58,BIRC3,C3,CLEC7A,C5AR1,IFNB1,ZFP36L1,DUSP1,SOCS3,TNFAIP3,PARP14,TNFSF10,CDKN1A,ISG15,THBS1,NFKBIA,NCOA7,LILRA5,EIF2AK2,CDKN2B,IFNA1,ATF3,IRAK2,ICAM1,PIK3R5,HERC5,BTG2,PARP9,DAB2,PKIG,RICTOR,SAMD4A,CD86,BCL3,FABP4,LILRB2,RNF19B,N4BP1,S100A12,N…
GO:BP,"phosphorus metabolic process","GO:0006793","4.1617742251869477e-17","16.38072148381086","3014","1166","315","18123","CXCL10,CCL8,IL1B,MMP9,KYNU,CCL3,CCL2,C3,CLEC7A,C5AR1,TDO2,IFNB1,NAMPT,PLSCR1,AMPD3,PPM1K,DUSP1,SPOCD1,SOCS3,TNFAIP3,CMPK2,KMO,GCH1,PARP14,CDKN1A,THBS1,GPAT3,LILRA5,EIF2AK2,CDKN2B,IFNA1,OAS1,ATF3,IRAK2,IDO1,ICAM1,LACC1,GK,PIK3R5,GMPR,HERC5,TLR2,HCK,PARP9,GUCY1A2,DAB2,MAPK6,PK…
GO:BP,"positive regulation of nitrogen compound metabolic process","GO:0051173","4.2824084297586044e-17","16.368311914731564","3143","1166","325","18123","CXCL10,IL1B,MMP9,DDX58,BIRC3,C3,CLEC7A,C5AR1,SPP1,IFNB1,ZFP36L1,NAMPT,PLSCR1,IL4I1,PPM1K,MMP12,SOCS3,TNFAIP3,HNRNPLL,HELZ2,PARP14,MMP8,TNFSF10,CDKN1A,THBS1,NFKBIA,NCOA7,IRF7,ARID5B,LILRA5,MAML2,MAFB,TRIM22,EIF2AK2,CDKN2B,IFNA1,ATF3,IRAK2,ICAM1,…
GO:BP,"regulation of protein modification process","GO:0031399","4.6458132807527574e-17","16.33293824885526","1685","1166","206","18123","CXCL10,IL1B,MMP9,BIRC3,C3,CLEC7A,C5AR1,IFNB1,DUSP1,SOCS3,TNFAIP3,PARP14,CDKN1A,ISG15,THBS1,NCOA7,LILRA5,EIF2AK2,CDKN2B,IFNA1,ATF3,IRAK2,ICAM1,PIK3R5,HERC5,PARP9,DAB2,PKIG,RICTOR,CD86,FABP4,LILRB2,N4BP1,S100A12,NRP1,FPR1,OSM,NCF1,PTPRC,NPTN,DUSP5,TRIB1,STAT2,CD3…
GO:BP,"response to molecule of bacterial origin","GO:0002237","4.897144618799208e-17","16.310057070533738","362","1166","76","18123","CXCL10,IL1B,CXCL11,CD14,CCL3,CCL2,C5AR1,CXCL6,PPBP,CXCL2,FCGR2B,TNFAIP3,CMPK2,KMO,GCH1,ADM,NFKBIA,TLR1,IRAK2,ICAM1,TLR2,HCK,CD86,LILRB2,ABCA1,JUN,THBD,LY96,TRIB1,CSF2RB,CD55,CASP1,CCL5,TNFRSF1B,CD36,PDE4B,SASH1,TRIM5,FCAR,IL10RA,DUSP10,TICAM1,PTAFR,IL10,TAB2,CXCL5,…
GO:BP,"regulation of leukocyte activation","GO:0002694","4.975173251108087e-17","16.303191791161446","617","1166","105","18123","IL1B,CCL3,CCL2,CLEC7A,IFNB1,ZFP36L1,FCGR2B,PLSCR1,IL4I1,TNFAIP3,MMP8,CDKN1A,THBS1,NFKBIZ,PRDM1,HMOX1,RHOH,CD86,LILRB2,MERTK,TNFRSF21,PTPRC,CD300A,IFNA2,HLX,AHR,IRF1,FYN,SMAD7,YES1,CD55,HES1,CCL5,SOCS1,SAMSN1,LAT,TNFRSF1B,DUSP10,HLA-E,TICAM1,MILR1,ADGRE2,PTAFR,IL10,IL6ST…
GO:BP,"MAPK cascade","GO:0000165","6.647751020749193e-17","16.17732525461799","965","1166","140","18123","CCL4,CCL7,CCL8,GBP1,IL1B,CCL4L1,CCL20,HESX1,CCL3,CCL2,TRAF1,CCL3L1,CLEC7A,C5AR1,CCL1,ZFP36L1,RGL1,FCGR2B,DUSP1,MMP8,THBS1,LILRA5,EIF2AK2,ATF3,CCR1,IRAK2,ICAM1,PIK3R5,MAPK6,RASGRP3,S100A12,NRP1,FPR1,OSM,NCF1,TMEM106A,PTPRC,NPTN,DUSP5,TRIB1,CD300A,P2RY6,CSF2RB,FYN,CCL5,TNIP1,LAT,IL3RA,IL17RD,NL…
GO:BP,"hemopoiesis","GO:0030097","7.775882929545124e-17","16.109250286589404","946","1166","138","18123","IL1B,MMP9,CCL3,RSAD2,IFNB1,ZFP36L1,FCGR2B,IL4I1,CDKN1A,ISG15,THBS1,NFKBIA,BATF2,IRF7,MAFB,EIF2AK2,CDKN2B,IFNA1,NFKBIZ,CCR1,GPR68,PRDM1,TLR2,DLL1,RHOH,CD86,BCL3,LILRB2,MERTK,OSM,FCER1G,JUN,PTPRC,DCSTAMP,TRIB1,IFNA2,HLX,IRF1,ACVR2A,SMAD7,CD164,RELB,HES1,SOCS1,IFI16,KLF6,TRAF3IP2,IFNA8,PML,STAT1…
GO:BP,"regulation of T cell activation","GO:0050863","8.773666939710885e-17","16.056818856025348","341","1166","73","18123","IL1B,CCL2,IFNB1,FCGR2B,IL4I1,NFKBIZ,PRDM1,RHOH,CD86,LILRB2,TNFRSF21,PTPRC,CD300A,IFNA2,HLX,IRF1,FYN,SMAD7,YES1,CD55,HES1,CCL5,SOCS1,LAT,TNFRSF1B,DUSP10,HLA-E,IL10,IL6ST,ITCH,TNFSF14,ZC3H12A,MAP3K8,IL7R,ANXA1,LYN,TREX1,EBI3,SASH3,GPNMB,NOD2,ZBTB1,CEACAM1,TGFBR2,ZMIZ1,ADORA2A…
GO:BP,"regulation of protein phosphorylation","GO:0001932","1.0052338928200898e-16","15.997732877006845","1246","1166","166","18123","CXCL10,IL1B,MMP9,C3,CLEC7A,C5AR1,IFNB1,DUSP1,SOCS3,TNFAIP3,PARP14,CDKN1A,THBS1,LILRA5,EIF2AK2,CDKN2B,IFNA1,ATF3,IRAK2,ICAM1,PIK3R5,HERC5,PARP9,DAB2,PKIG,RICTOR,CD86,FABP4,S100A12,NRP1,FPR1,OSM,NCF1,PTPRC,NPTN,DUSP5,TRIB1,STAT2,CD300A,IFNA2,ACVR2A,FYN,SMAD7,YES1,HES…
GO:BP,"regulation of phosphorus metabolic process","GO:0051174","1.1320996258626115e-16","15.946115353131349","1640","1166","201","18123","CXCL10,IL1B,MMP9,C3,CLEC7A,C5AR1,IFNB1,DUSP1,SPOCD1,SOCS3,TNFAIP3,PARP14,CDKN1A,THBS1,LILRA5,EIF2AK2,CDKN2B,IFNA1,ATF3,IRAK2,ICAM1,LACC1,PIK3R5,HERC5,PARP9,DAB2,PKIG,RICTOR,RHOH,CD86,FABP4,LILRB2,SLC2A6,MERTK,S100A12,NRP1,FPR1,OSM,NCF1,PTPRC,NPTN,DUSP5,TRIB1,S…
GO:BP,"regulation of phosphate metabolic process","GO:0019220","1.1320996258626115e-16","15.946115353131349","1640","1166","201","18123","CXCL10,IL1B,MMP9,C3,CLEC7A,C5AR1,IFNB1,DUSP1,SPOCD1,SOCS3,TNFAIP3,PARP14,CDKN1A,THBS1,LILRA5,EIF2AK2,CDKN2B,IFNA1,ATF3,IRAK2,ICAM1,LACC1,PIK3R5,HERC5,PARP9,DAB2,PKIG,RICTOR,RHOH,CD86,FABP4,LILRB2,SLC2A6,MERTK,S100A12,NRP1,FPR1,OSM,NCF1,PTPRC,NPTN,DUSP5,TRIB1,ST…
GO:BP,"hematopoietic or lymphoid organ development","GO:0048534","1.504981765093327e-16","15.822468762108226","984","1166","141","18123","IL1B,MMP9,CCL3,RSAD2,IFNB1,ZFP36L1,FCGR2B,IL4I1,CDKN1A,ISG15,THBS1,NFKBIA,BATF2,IRF7,MAFB,EIF2AK2,CDKN2B,IFNA1,NFKBIZ,CCR1,GPR68,PRDM1,TLR2,DLL1,RHOH,CD86,BCL3,LILRB2,MERTK,OSM,FCER1G,JUN,PTPRC,DCSTAMP,TRIB1,CXCR5,IFNA2,HLX,IRF1,ACVR2A,SMAD7,CD164,RELB,HES1,SOC…
GO:BP,"regulation of response to cytokine stimulus","GO:0060759","1.6045885688951165e-16","15.794636306040701","201","1166","54","18123","DDX58,BIRC3,TRAF1,IL1RN,MMP12,SOCS3,TNFAIP3,PARP14,IFIH1,ISG15,IRF7,OAS1,IRAK2,TLR2,PARP9,PTPRC,STAT2,SAMHD1,IFNGR2,CASP1,CCL5,SOCS1,STAT1,CYLD,IL6ST,NLRC5,IFNAR2,IKBKE,SH2B3,CFLAR,TICAM2,STAP1,HIF1A,ADAR,RIPK1,TREX1,IL1R1,CASP4,EDN1,ADAM17,RBCK1,TNF,IFNGR1,SPP…
GO:BP,"regulation of phosphorylation","GO:0042325","1.7720958061834428e-16","15.751512802216443","1419","1166","181","18123","CXCL10,IL1B,MMP9,C3,CLEC7A,C5AR1,IFNB1,DUSP1,SOCS3,TNFAIP3,PARP14,CDKN1A,THBS1,LILRA5,EIF2AK2,CDKN2B,IFNA1,ATF3,IRAK2,ICAM1,PIK3R5,HERC5,PARP9,DAB2,PKIG,RICTOR,RHOH,CD86,FABP4,SLC2A6,MERTK,S100A12,NRP1,FPR1,OSM,NCF1,PTPRC,NPTN,DUSP5,TRIB1,STAT2,CD300A,IFNA2,ACVR2A,FYN,SMAD…
GO:BP,"cell adhesion","GO:0007155","2.4096486235078226e-16","15.618046281905322","1502","1166","188","18123","CCL4,GBP1,IL1B,TNFAIP6,CCL2,SPP1,IFNB1,ZFP36L1,IL1RN,FCGR2B,IL4I1,DUSP1,SIGLEC1,MMP12,CYTIP,SLAMF7,THBS1,SLC7A11,RIN2,NFKBIZ,CCR1,ICAM1,HCK,DLL1,OLR1,RHOH,CD86,LILRB2,MERTK,NRP1,TNFRSF21,PTPRC,ITGAX,LAMB3,NPTN,CD300A,PLXNC1,IFNA2,HLX,IRF1,ADGRE1,ITGB5,FYN,SMAD7,CD164,YES1,CD55,HES1,CCL5,S…
GO:BP,"cell motility","GO:0048870","2.8985130241729087e-16","15.537824743830827","1840","1166","217","18123","CCL4,CXCL10,CCL7,CCL8,IL1B,CXCL11,TNFAIP6,CCL4L1,MMP9,CCL20,DDX58,CCL3,CCL2,SLC7A7,DOCK4,CCL3L1,CLEC7A,C5AR1,CCL1,CXCL6,PPBP,CXCL2,CD48,FFAR2,C3AR1,DUSP1,MMP12,TNFAIP3,IFITM1,MMP7,THBS1,SLC7A11,ARID5B,MMP1,RIN2,CCR1,ICAM1,TREM1,HCK,PARP9,DAB2,OLR1,HMOX1,RHOH,MERTK,S100A12,NRP1,FCER1G,THBD…
GO:BP,"localization of cell","GO:0051674","2.8985130241729087e-16","15.537824743830827","1840","1166","217","18123","CCL4,CXCL10,CCL7,CCL8,IL1B,CXCL11,TNFAIP6,CCL4L1,MMP9,CCL20,DDX58,CCL3,CCL2,SLC7A7,DOCK4,CCL3L1,CLEC7A,C5AR1,CCL1,CXCL6,PPBP,CXCL2,CD48,FFAR2,C3AR1,DUSP1,MMP12,TNFAIP3,IFITM1,MMP7,THBS1,SLC7A11,ARID5B,MMP1,RIN2,CCR1,ICAM1,TREM1,HCK,PARP9,DAB2,OLR1,HMOX1,RHOH,MERTK,S100A12,NRP1,FCER…
GO:BP,"biological adhesion","GO:0022610","4.025554686381571e-16","15.395174269175076","1509","1166","188","18123","CCL4,GBP1,IL1B,TNFAIP6,CCL2,SPP1,IFNB1,ZFP36L1,IL1RN,FCGR2B,IL4I1,DUSP1,SIGLEC1,MMP12,CYTIP,SLAMF7,THBS1,SLC7A11,RIN2,NFKBIZ,CCR1,ICAM1,HCK,DLL1,OLR1,RHOH,CD86,LILRB2,MERTK,NRP1,TNFRSF21,PTPRC,ITGAX,LAMB3,NPTN,CD300A,PLXNC1,IFNA2,HLX,IRF1,ADGRE1,ITGB5,FYN,SMAD7,CD164,YES1,CD55,HES1,C…
GO:BP,"type I interferon production","GO:0032606","6.302457223359272e-16","15.200490093326577","134","1166","43","18123","CD14,DDX58,OAS2,MMP12,TNFAIP3,IFIH1,ISG15,IRF7,OAS1,HERC5,TLR2,DHX58,IRF1,TRIM21,RELB,TRIM25,IFI16,STAT1,ZC3HAV1,CYLD,TICAM1,IL10,ITCH,NLRC5,IKBKE,UBE2L6,DTX4,MYD88,NFKB2,TREX1,UBA7,STAT6,RIOK3,NMI,HAVCR2,NFKB1,LRRFIP1,FLOT1,TRAF3,NPLOC4,SIRPA,MIR21,TBK1"
GO:BP,"regulation of type I interferon production","GO:0032479","6.302457223359272e-16","15.200490093326577","134","1166","43","18123","CD14,DDX58,OAS2,MMP12,TNFAIP3,IFIH1,ISG15,IRF7,OAS1,HERC5,TLR2,DHX58,IRF1,TRIM21,RELB,TRIM25,IFI16,STAT1,ZC3HAV1,CYLD,TICAM1,IL10,ITCH,NLRC5,IKBKE,UBE2L6,DTX4,MYD88,NFKB2,TREX1,UBA7,STAT6,RIOK3,NMI,HAVCR2,NFKB1,LRRFIP1,FLOT1,TRAF3,NPLOC4,SIRPA,MIR21,TBK1"
GO:BP,"viral process","GO:0016032","6.883619817765638e-16","15.1621831237608","1011","1166","142","18123","CCL4,CCL8,ISG20,DDX58,CCL3,CCL2,IFIT1,RSAD2,CCL1,OAS2,IFNB1,FCGR2B,PLSCR1,SIGLEC1,IFITM1,OASL,IFIH1,IFIT5,ISG15,NFKBIA,IRF7,PILRA,TRIM34,MMP1,TRIM22,EIF2AK2,OAS1,ICAM1,HCK,PARP9,APOBEC3F,RICTOR,CLEC5A,CD86,TAP1,N4BP1,DHX58,NRP1,OPTN,JUN,TNFRSF21,PTPRC,SP110,AP1S2,DYNLT1,STAT2,SAMHD1,IFNA2,IT…
GO:BP,"positive regulation of molecular function","GO:0044093","8.517689298546827e-16","15.069678205819871","1774","1166","210","18123","CCL4,CCL7,CCL8,IL1B,CCL4L1,MMP9,CCL20,DDX58,CCL3,CCL2,TRAF1,DOCK4,CCL3L1,CLEC7A,C5AR1,CCL1,PLSCR1,GCH1,MMP8,TNFSF10,CDKN1A,THBS1,NFKBIA,ARID5B,LILRA5,TRIM34,TRIM22,EIF2AK2,RIN2,IRAK2,GPR65,ICAM1,PIK3R5,TLR2,PARP9,RASGRP3,RICTOR,CD86,TAGAP,MERTK,S100A12,NRP1,FPR1…
GO:BP,"I-kappaB kinase/NF-kappaB signaling","GO:0007249","8.736643925076415e-16","15.058655364245402","290","1166","65","18123","IL1B,CD14,BIRC3,TRAF1,TNFAIP3,TNFSF10,IFIT5,NFKBIA,TRIM34,TRIM22,IRAK2,TLR2,HMOX1,RHOH,BCL3,S100A12,OPTN,TMEM106A,LY96,S100B,FYN,TRIM21,RELB,TRIM25,CASP1,TNIP1,NDFIP2,TRAF3IP2,NLRP12,CD36,TGM2,TRIM5,STAT1,ZC3HAV1,RHOC,TICAM1,CASP10,TAB2,ZC3H12A,IKBKE,CFLAR,CARD19,TRIM38…
GO:BP,"regulation of cellular protein metabolic process","GO:0032268","9.67669673375083e-16","15.014272869461694","2591","1166","277","18123","CXCL10,IL1B,MMP9,BIRC3,C3,CLEC7A,C5AR1,IFNB1,ZFP36L1,DUSP1,SOCS3,TNFAIP3,PARP14,TNFSF10,CDKN1A,ISG15,THBS1,NFKBIA,NCOA7,LILRA5,EIF2AK2,CDKN2B,IFNA1,ATF3,IRAK2,ICAM1,PIK3R5,HERC5,BTG2,PARP9,DAB2,PKIG,RICTOR,SAMD4A,CD86,BCL3,FABP4,LILRB2,RNF19B,N4BP1,S100A12…
GO:BP,"negative regulation of cell communication","GO:0010648","1.0164597079110614e-15","14.992909831958265","1499","1166","186","18123","GBP1,IL1B,MMP9,CD14,IL1RN,FCGR2B,DUSP1,MMP12,SOCS3,TNFAIP3,PARP14,ADM,TNFSF10,IFI35,ISG15,THBS1,NFKBIA,OAS1,ATF3,ICAM1,DLL1,DAB2,HMOX1,RHOH,BCL3,LILRB2,DHX58,NRP1,OSM,OPTN,LY96,PTPRC,PTPRE,DUSP5,TRIB1,STAT2,SAMHD1,CD300A,TCF7L2,ARRDC3,MCL1,ACVR2A,FYN,RNF213,SMA…
GO:BP,"locomotion","GO:0040011","1.0586613354015912e-15","14.975242948003174","2039","1166","232","18123","CCL4,CXCL10,CCL7,CCL8,IL1B,CXCL11,TNFAIP6,CCL4L1,MMP9,CCL20,DDX58,CCL3,CCL2,SLC7A7,DOCK4,CCL3L1,CLEC7A,C5AR1,CCL1,CXCL6,PPBP,CXCL2,CD48,FFAR2,C3AR1,DUSP1,MMP12,TNFAIP3,IFITM1,MMP7,THBS1,SLC7A11,ARID5B,MMP1,RIN2,CCR1,ICAM1,TREM1,HCK,PARP9,DAB2,OLR1,HMOX1,RHOH,MERTK,S100A12,NRP1,FPR1,FCER1G,TH…
GO:BP,"regulation of cytokine-mediated signaling pathway","GO:0001959","1.1046372935032294e-15","14.956780298710333","188","1166","51","18123","BIRC3,TRAF1,IL1RN,MMP12,SOCS3,TNFAIP3,PARP14,ISG15,IRF7,OAS1,IRAK2,PARP9,PTPRC,STAT2,SAMHD1,IFNGR2,CASP1,CCL5,SOCS1,STAT1,CYLD,IL6ST,NLRC5,IFNAR2,IKBKE,SH2B3,CFLAR,TICAM2,STAP1,HIF1A,ADAR,RIPK1,TREX1,IL1R1,CASP4,EDN1,ADAM17,RBCK1,TNF,IFNGR1,SPPL2A,NR1H2,B…
GO:BP,"negative regulation of signaling","GO:0023057","1.262166552614407e-15","14.898883332802873","1502","1166","186","18123","GBP1,IL1B,MMP9,CD14,IL1RN,FCGR2B,DUSP1,MMP12,SOCS3,TNFAIP3,PARP14,ADM,TNFSF10,IFI35,ISG15,THBS1,NFKBIA,OAS1,ATF3,ICAM1,DLL1,DAB2,HMOX1,RHOH,BCL3,LILRB2,DHX58,NRP1,OSM,OPTN,LY96,PTPRC,PTPRE,DUSP5,TRIB1,STAT2,SAMHD1,CD300A,TCF7L2,ARRDC3,MCL1,ACVR2A,FYN,RNF213,SMAD7,CCL5,SO…
GO:BP,"positive regulation of cell adhesion","GO:0045785","1.3130664178533057e-15","14.881713305763029","442","1166","83","18123","IL1B,CCL2,IL4I1,RIN2,NFKBIZ,ICAM1,RHOH,CD86,LILRB2,NRP1,PTPRC,HLX,FYN,SMAD7,YES1,CD55,HES1,CCL5,SOCS1,CD36,TGM2,SMAD3,TPM1,CRK,DOCK5,DUSP10,TFE3,HLA-E,PLAUR,PTAFR,IL10,IL6ST,PLPP3,TNFSF14,MAP3K8,CD44,NFAT5,IL7R,PTPRJ,ANXA1,LYN,MAP4K4,EBI3,SASH3,NOD2,ZBTB1,TGFBR2,ZMIZ1…
GO:BP,"regulation of metabolic process","GO:0019222","3.074070894164702e-15","14.51228612102967","7175","1166","605","18123","CXCL10,GBP1,IL1B,MMP9,CD14,HESX1,DDX58,BIRC3,CCL3,CCL2,RSAD2,SLC7A7,TRAF1,C3,CLEC7A,C5AR1,CCL1,SPP1,OAS2,CXCL6,IFNB1,ZFP36L1,RGL1,GBP5,NAMPT,FCGR2B,FFAR2,PLSCR1,C3AR1,IL4I1,PPM1K,DUSP1,SPOCD1,MMP12,SOCS3,TNFAIP3,HNRNPLL,GCH1,HELZ2,PARP14,MMP8,OASL,ADM,KIR2DL4,TNFSF10,CDKN1…
GO:BP,"mononuclear cell differentiation","GO:1903131","3.5013644650066234e-15","14.45576268017961","440","1166","82","18123","IL1B,RSAD2,IFNB1,ZFP36L1,FCGR2B,IL4I1,BATF2,IRF7,MAFB,IFNA1,NFKBIZ,GPR68,PRDM1,DLL1,RHOH,CD86,BCL3,LILRB2,MERTK,FCER1G,JUN,PTPRC,DCSTAMP,IFNA2,HLX,IRF1,SMAD7,RELB,SOCS1,IFI16,KLF6,TRAF3IP2,IFNA8,DUSP10,IL10,IL15RA,ZC3H12A,NFIL3,IL7R,PTPRJ,ANXA1,TCIRG1,LYN,ADGRG3,ADAM17,SAS…
GO:BP,"regulation of lymphocyte activation","GO:0051249","4.6117625848412285e-15","14.33613305843444","523","1166","91","18123","IL1B,CCL2,CLEC7A,IFNB1,ZFP36L1,FCGR2B,IL4I1,TNFAIP3,CDKN1A,NFKBIZ,PRDM1,RHOH,CD86,LILRB2,MERTK,TNFRSF21,PTPRC,CD300A,IFNA2,HLX,AHR,IRF1,FYN,SMAD7,YES1,CD55,HES1,CCL5,SOCS1,SAMSN1,LAT,TNFRSF1B,DUSP10,HLA-E,TICAM1,IL10,IL6ST,ITCH,IL15RA,TNFSF14,ZC3H12A,MAP3K8,IL7R,ANXA1,M…
GO:BP,"regulation of transport","GO:0051049","5.791177888275762e-15","14.237233094588296","1839","1166","213","18123","CCL4,CXCL10,IL1B,CXCL11,MMP9,CD14,CCL3,CCL2,RSAD2,C3,CLEC7A,SPP1,OAS2,FCGR2B,FFAR2,PLSCR1,KMO,THBS1,NFKBIA,SLC7A11,LILRA5,CCR1,ICAM1,GPR68,CYBB,TLR2,HCK,DLL1,DAB2,PKIG,HMOX1,LILRB2,MERTK,NRP1,OSM,FCER1G,ABCA1,ZFYVE16,PTPRC,CD300A,TCF7L2,CNIH3,IFNGR2,SH3GLB1,P2RY6,APBB3,PAX8,RAB8B…
GO:BP,"positive regulation of protein metabolic process","GO:0051247","9.665554724617279e-15","14.014773215931665","1577","1166","190","18123","IL1B,MMP9,DDX58,BIRC3,C3,CLEC7A,C5AR1,IFNB1,SOCS3,TNFAIP3,PARP14,TNFSF10,CDKN1A,THBS1,NFKBIA,LILRA5,EIF2AK2,IFNA1,IRAK2,ICAM1,PIK3R5,PARP9,DAB2,RICTOR,SAMD4A,CD86,BCL3,LILRB2,RNF19B,S100A12,NRP1,FPR1,OSM,NCF1,PTPRC,NPTN,DUSP5,TRIB1,CD300A,TCF7L2,IFNA2,DCU…
GO:BP,"positive regulation of phosphorus metabolic process","GO:0010562","1.441120624823752e-14","13.841299666304097","1003","1166","138","18123","IL1B,MMP9,C3,CLEC7A,C5AR1,IFNB1,SOCS3,PARP14,CDKN1A,THBS1,LILRA5,EIF2AK2,IFNA1,IRAK2,ICAM1,PIK3R5,PARP9,DAB2,RICTOR,CD86,LILRB2,MERTK,S100A12,NRP1,FPR1,OSM,NCF1,PTPRC,NPTN,DUSP5,CD300A,IFNA2,P2RY6,ACVR2A,FYN,YES1,HES1,CCL5,SOCS1,PECAM1,LAT,IFNA8,CD36,S…
GO:BP,"positive regulation of phosphate metabolic process","GO:0045937","1.441120624823752e-14","13.841299666304097","1003","1166","138","18123","IL1B,MMP9,C3,CLEC7A,C5AR1,IFNB1,SOCS3,PARP14,CDKN1A,THBS1,LILRA5,EIF2AK2,IFNA1,IRAK2,ICAM1,PIK3R5,PARP9,DAB2,RICTOR,CD86,LILRB2,MERTK,S100A12,NRP1,FPR1,OSM,NCF1,PTPRC,NPTN,DUSP5,CD300A,IFNA2,P2RY6,ACVR2A,FYN,YES1,HES1,CCL5,SOCS1,PECAM1,LAT,IFNA8,CD36,SM…
GO:BP,"apoptotic signaling pathway","GO:0097190","1.7354179106008418e-14","13.760595924669753","609","1166","99","18123","IL1B,MMP9,CD14,TRAF1,IFNB1,TNFAIP3,TNFSF10,CDKN1A,THBS1,ATF3,ICAM1,HMOX1,BCL3,NRP1,JUN,LY96,PTPRC,TCF7L2,MCL1,FYN,CASP1,IFI16,TNFRSF1B,SP100,SMAD3,PML,DAPK1,IFI27,ACVR1,SKIL,CYLD,LMNA,TICAM1,PLAUR,SCG2,CASP10,IFI6,PPP1R15A,FNIP2,HIP1,S100A9,IKBKE,P2RX7,TP53BP2,CFLAR,CD44,DDIT4…
GO:BP,"regulation of adaptive immune response","GO:0002819","2.004062003001856e-14","13.698088846105684","172","1166","47","18123","IL1B,RSAD2,C3,IFNB1,CD48,FCGR2B,IL4I1,TNFAIP3,IRF7,NFKBIZ,PTPRC,IFNA2,HLX,AHR,IRF1,SMAD7,CD55,SAMSN1,TNFRSF1B,ADCY7,DUSP10,HLA-E,IL10,IL6ST,ZC3H12A,IL7R,ANXA1,IL1R1,SASH3,NOD2,ZBTB1,CEACAM1,MEF2C,TNF,STAT6,TNFSF13B,STX7,MR1,IL4R,NFKBID,MALT1,BCL6,HAVCR2,JAK3,RC3H1,HL…
GO:BP,"negative regulation of signal transduction","GO:0009968","2.2259301789753392e-14","13.65248846235589","1394","1166","173","18123","GBP1,IL1B,MMP9,CD14,IL1RN,FCGR2B,DUSP1,MMP12,SOCS3,TNFAIP3,PARP14,ADM,TNFSF10,IFI35,ISG15,THBS1,NFKBIA,OAS1,ATF3,ICAM1,DLL1,DAB2,HMOX1,RHOH,BCL3,DHX58,NRP1,OPTN,LY96,PTPRC,PTPRE,DUSP5,TRIB1,STAT2,SAMHD1,CD300A,TCF7L2,ARRDC3,MCL1,ACVR2A,FYN,RNF213,SMAD7,CCL5,SOC…
GO:BP,"response to endogenous stimulus","GO:0009719","4.470328868674869e-14","13.349660525951508","1729","1166","201","18123","IL1B,CCL2,AQP9,SPP1,ZFP36L1,NAMPT,IL1RN,FCGR2B,DUSP1,SOCS3,ADM,TNFSF10,CDKN1A,AKR1C1,KLF9,THBS1,CDKN2B,ICAM1,CYBB,TLR2,BTG2,DAB2,HMOX1,HIVEP1,FCER1G,ABCA1,JUN,ZFYVE16,PTPRE,NPTN,ATP6V0D2,STAT2,S100B,AHR,P2RY6,CPEB2,ITGB5,PAX8,ACVR2A,RAB8B,FYN,SMAD7,HNMT,TRIM25,YES1,HES1,C…
GO:BP,"regulation of I-kappaB kinase/NF-kappaB signaling","GO:0043122","6.227252151098402e-14","13.205703548665376","250","1166","57","18123","IL1B,BIRC3,TRAF1,TNFAIP3,TNFSF10,IFIT5,TRIM34,TRIM22,HMOX1,RHOH,S100A12,OPTN,TMEM106A,S100B,FYN,TRIM21,TRIM25,CASP1,TNIP1,NDFIP2,TRAF3IP2,NLRP12,CD36,TGM2,TRIM5,STAT1,ZC3HAV1,RHOC,TICAM1,CASP10,TAB2,ZC3H12A,IKBKE,CFLAR,CARD19,TRIM38,TICAM2,MYD88,RIPK1,BST2…
GO:BP,"positive regulation of gene expression","GO:0010628","6.315845115831704e-14","13.199568528784768","1206","1166","155","18123","IL1B,CD14,DDX58,CCL3,RSAD2,C3,CLEC7A,C5AR1,CCL1,OAS2,GBP5,FFAR2,PLSCR1,C3AR1,MMP12,HNRNPLL,MMP8,KIR2DL4,IFIH1,ISG15,THBS1,IRF7,LILRA5,EIF2AK2,OAS1,ATF3,TLR1,LACC1,CYBB,PRDM1,TLR2,DLL1,HMOX1,SAMD4A,CD86,BCL3,LILRB2,DHX58,OSM,FCER1G,TMEM106A,LY96,PTPRC,ITGAX,IRF1,PAN…
GO:BP,"myeloid leukocyte migration","GO:0097529","6.625895520241052e-14","13.178755416528391","220","1166","53","18123","CCL4,CXCL10,CCL7,CCL8,CXCL11,CCL4L1,CCL20,CCL3,CCL2,CCL3L1,C5AR1,CCL1,CXCL6,PPBP,CXCL2,C3AR1,DUSP1,THBS1,CCR1,RHOH,S100A12,FCER1G,CD300A,CCL5,PECAM1,PDE4B,MTUS1,HRH1,CCL26,ADGRE2,SCG2,FPR2,CXCL5,S100A9,CXCL8,SWAP70,STAP1,ANXA1,MYD88,SERPINE1,LYN,IL1R1,EDN1,NOD2,SLAMF8,PTK2B,LGA…
GO:BP,"negative regulation of cell adhesion","GO:0007162","9.454433860799879e-14","13.02436447194765","308","1166","64","18123","GBP1,IFNB1,IL1RN,FCGR2B,IL4I1,DUSP1,MMP12,THBS1,CD86,LILRB2,TNFRSF21,PTPRC,CD300A,PLXNC1,IFNA2,HLX,IRF1,SMAD7,CD164,SOCS1,IL10,ITCH,CORO1C,ZC3H12A,SH2B3,SWAP70,ADTRP,ANXA1,SERPINE1,MAP4K4,GPNMB,CEACAM1,CASK,ADORA2A,MBP,IL2RA,PAG1,SDC4,SPRY4,ADAMDEC1,CEBPB,GLI3,MIA3,EPHB…
GO:BP,"response to bacterium","GO:0009617","9.483202792197749e-14","13.023044962233042","743","1166","111","18123","CXCL10,IL1B,CXCL11,CCL20,IFI44,CD14,GBP2,CCL3,CCL2,C3,C5AR1,OAS2,CXCL6,PPBP,CXCL2,FCGR2B,TNFAIP3,CMPK2,KMO,GCH1,ADM,ISG15,NFKBIA,OAS1,TLR1,IRAK2,ICAM1,TLR2,HCK,CD86,BCL3,FABP4,LILRB2,DHX58,S100A12,FCER1G,ABCA1,OPTN,JUN,THBD,LY96,TRIB1,CSF2RB,CD55,CASP1,CCL5,TNFRSF1B,CD36,PDE4B,SASH1…
GO:BP,"cell chemotaxis","GO:0060326","1.326053639802914e-13","12.877438908058508","310","1166","64","18123","CCL4,CXCL10,CCL7,CCL8,CXCL11,CCL4L1,CCL20,CCL3,CCL2,DOCK4,CCL3L1,C5AR1,CCL1,CXCL6,PPBP,CXCL2,FFAR2,C3AR1,DUSP1,THBS1,CCR1,S100A12,NRP1,FCER1G,CXCR5,CCL5,CCRL2,PDE4B,MTUS1,CRK,HRH1,CCL26,HBEGF,ADGRE2,SCG2,FPR2,IL10,TNFSF14,CXCL5,S100A9,CXCL8,ENG,SWAP70,STAP1,ANXA1,SERPINE1,LYN,EDN1,ADAM17,N…
GO:BP,"regulation of vesicle-mediated transport","GO:0060627","1.9633410799597022e-13","12.707004246361874","544","1166","90","18123","IL1B,CD14,CCL2,C3,CLEC7A,FCGR2B,PLSCR1,TLR2,HCK,DLL1,DAB2,HMOX1,MERTK,NRP1,FCER1G,ZFYVE16,PTPRC,CD300A,RAB8B,STX1A,PTX3,CD36,TGM2,VAMP4,RAB9A,PICALM,ADGRE2,PTAFR,SLC4A8,EHD1,FPR2,RALA,ABL2,IL15RA,RAP1B,MAP2K1,HIP1,ANKFY1,C2,STAP1,PTPRJ,ANXA1,ABCA13,MKLN1,IL2RG,SER…
GO:BP,"positive regulation of phosphorylation","GO:0042327","2.173177494863854e-13","12.66290480111073","928","1166","128","18123","IL1B,MMP9,C3,CLEC7A,C5AR1,IFNB1,SOCS3,PARP14,CDKN1A,THBS1,LILRA5,EIF2AK2,IFNA1,IRAK2,ICAM1,PIK3R5,PARP9,DAB2,RICTOR,CD86,MERTK,S100A12,NRP1,FPR1,OSM,NCF1,PTPRC,NPTN,DUSP5,CD300A,IFNA2,ACVR2A,FYN,YES1,HES1,CCL5,SOCS1,PECAM1,LAT,IFNA8,CD36,SASH1,ADCY7,MLKL,CRK,ACVR1,HB…
GO:BP,"negative regulation of immune response","GO:0050777","2.435924092004407e-13","12.61333624926464","373","1166","71","18123","CD163,GPR84,IFNB1,FCGR2B,IL4I1,MMP12,TNFAIP3,PARP14,ADM,FCGR3A,KIR2DL4,FCGR2A,ISG15,OAS1,HCK,HMOX1,DHX58,PTPRC,STAT2,SAMHD1,CD300A,IFNA2,HLX,AHR,FYN,SMAD7,TRIM21,YES1,CD55,SAMSN1,IFI16,ADCY7,CRK,DUSP10,HLA-E,RHBDF2,IL10,ITCH,NLRC5,ZC3H12A,FCRLB,IL7R,ANXA1,ADAR,LYN,TRE…
GO:BP,"response to organonitrogen compound","GO:0010243","2.6220774915784336e-13","12.581354477532432","1092","1166","143","18123","IL1B,MMP9,KYNU,AQP9,C5AR1,ZFP36L1,NAMPT,FCGR2B,DUSP1,MMP12,SOCS3,TNFAIP3,ADM,TNFSF10,CDKN1A,NFKBIA,ICAM1,CYBB,TLR2,BTG2,MMP13,FCER1G,ABCA1,JUN,THBD,PTPRE,ATP6V0D2,STAT2,AHR,P2RY6,CPEB2,PANX1,RAB8B,FYN,HNMT,TRIM25,CASP1,SOCS1,PNPT1,CD36,PDE4B,TGM2,ADCY7,STAT1,CRK,HRH1…
GO:BP,"positive regulation of cellular protein metabolic process","GO:0032270","2.824531727571021e-13","12.5490535425309","1488","1166","178","18123","IL1B,MMP9,BIRC3,C3,CLEC7A,C5AR1,IFNB1,SOCS3,TNFAIP3,PARP14,TNFSF10,CDKN1A,THBS1,NFKBIA,LILRA5,EIF2AK2,IFNA1,IRAK2,ICAM1,PIK3R5,PARP9,DAB2,RICTOR,SAMD4A,CD86,BCL3,LILRB2,RNF19B,S100A12,NRP1,FPR1,OSM,NCF1,PTPRC,NPTN,DUSP5,TRIB1,CD300A,IFNA2,DCUN1D3,A…
GO:BP,"regulation of cell migration","GO:0030334","3.341598102929725e-13","12.476045784297696","1008","1166","135","18123","CCL4,CXCL10,CCL7,CCL8,IL1B,TNFAIP6,MMP9,CCL20,DDX58,CCL3,CCL2,DOCK4,CLEC7A,C5AR1,CCL1,C3AR1,DUSP1,IFITM1,MMP7,THBS1,RIN2,CCR1,ICAM1,DAB2,HMOX1,RHOH,NRP1,PTPRC,ITGAX,TRIB1,CD300A,PLXNC1,P2RY6,SMAD7,CCL5,PECAM1,SP100,SMAD3,SASH1,MTUS1,TPM1,CRK,ACVR1,CCL26,DOCK5,HBEGF,RHOC,DUSP…
GO:BP,"granulocyte migration","GO:0097530","3.362443506594672e-13","12.473345003637954","149","1166","42","18123","CCL4,CXCL10,CCL7,CCL8,CXCL11,CCL4L1,CCL20,CCL3,CCL2,CCL3L1,C5AR1,CCL1,CXCL6,PPBP,CXCL2,C3AR1,THBS1,RHOH,S100A12,FCER1G,CD300A,CCL5,PECAM1,PDE4B,HRH1,CCL26,ADGRE2,SCG2,CXCL5,S100A9,CXCL8,ANXA1,MYD88,IL1R1,EDN1,NOD2,SLAMF8,LGALS3,VAV3,VEGFA,AKIRIN1,DAPK2"
GO:BP,"regulation of immune effector process","GO:0002697","4.262764496866817e-13","12.370308659972245","421","1166","76","18123","IL1B,DDX58,RSAD2,C3,CLEC7A,C5AR1,CXCL6,IFNB1,FCGR2B,FFAR2,C3AR1,IL4I1,KIR2DL4,NFKBIZ,ICAM1,LACC1,HMOX1,DDX60,CD86,DHX58,PTPRC,CD300A,IFNA2,HLX,AHR,SMAD7,CD55,TNFRSF1B,CD36,CRK,DUSP10,HLA-E,TICAM1,ADGRE2,PTAFR,IL10,ZC3H12A,C2,IL7R,STAP1,PTPRJ,ANXA1,C1QC,BST2,LYN,NCR1,T…
GO:BP,"positive regulation of cell-cell adhesion","GO:0022409","5.862943847562278e-13","12.231884265257575","286","1166","60","18123","IL1B,CCL2,IL4I1,NFKBIZ,ICAM1,RHOH,CD86,LILRB2,PTPRC,HLX,FYN,SMAD7,YES1,CD55,HES1,CCL5,SOCS1,DUSP10,HLA-E,PLAUR,PTAFR,IL10,IL6ST,PLPP3,TNFSF14,MAP3K8,CD44,NFAT5,IL7R,ANXA1,LYN,EBI3,SASH3,NOD2,ZBTB1,TGFBR2,ZMIZ1,TNF,CD209,IL2RA,TNFSF13B,F11R,CD83,GLI3,IL4R,NFKBID,MA…
GO:BP,"cell-cell adhesion","GO:0098609","6.381071936600476e-13","12.195106359359347","898","1166","124","18123","IL1B,CCL2,IFNB1,ZFP36L1,IL1RN,FCGR2B,IL4I1,SIGLEC1,SLC7A11,NFKBIZ,ICAM1,OLR1,RHOH,CD86,LILRB2,TNFRSF21,PTPRC,ITGAX,NPTN,CD300A,IFNA2,HLX,IRF1,ITGB5,FYN,SMAD7,CD164,YES1,CD55,HES1,CCL5,SOCS1,TNIP1,PECAM1,CD93,ACVR1,DUSP10,HLA-E,MILR1,PLAUR,PTAFR,IL10,IL6ST,ITCH,PLPP3,TNFSF14,ZC3H12A,ITG…
GO:BP,"negative regulation of response to biotic stimulus","GO:0002832","7.193111190075132e-13","12.143083226385874","107","1166","35","18123","IL4I1,MMP12,TNFAIP3,PARP14,KIR2DL4,ISG15,OAS1,DHX58,TRIB1,STAT2,SAMHD1,AHR,TRIM21,IFI16,CRK,DUSP10,HLA-E,ITCH,NLRC5,ADAR,TREX1,CEACAM1,SLAMF8,NR1H2,SEC14L1,RIOK3,ARRB2,NMI,HAVCR2,TRAFD1,PTPN2,HLA-A,NPLOC4,MIR21,PPARG"
GO:BP,"positive regulation of protein modification process","GO:0031401","7.842311805459663e-13","12.105555894412948","1084","1166","141","18123","IL1B,MMP9,BIRC3,C3,CLEC7A,C5AR1,IFNB1,SOCS3,PARP14,CDKN1A,THBS1,LILRA5,EIF2AK2,IFNA1,IRAK2,ICAM1,PIK3R5,PARP9,DAB2,RICTOR,CD86,LILRB2,S100A12,NRP1,FPR1,OSM,NCF1,PTPRC,NPTN,DUSP5,CD300A,IFNA2,DCUN1D3,ARRDC3,ACVR2A,FYN,SMAD7,YES1,HES1,CCL5,SOCS1,TNIP1,PE…
GO:BP,"negative regulation of viral process","GO:0048525","9.598642495212631e-13","12.017790183473545","96","1166","33","18123","ISG20,IFIT1,RSAD2,OAS2,IFNB1,PLSCR1,IFITM1,OASL,IFIT5,ISG15,EIF2AK2,OAS1,APOBEC3F,N4BP1,IFNA2,TRIM21,TRIM25,PTX3,CCL5,TNIP1,IFI16,SP100,PML,TRIM5,STAT1,ZC3HAV1,LY6E,APOBEC3G,PARP10,ZFP36,BST2,TNF,FCN1"
GO:BP,"leukocyte chemotaxis","GO:0030595","1.2996913976300975e-12","11.886159755552121","227","1166","52","18123","CCL4,CXCL10,CCL7,CCL8,CXCL11,CCL4L1,CCL20,CCL3,CCL2,CCL3L1,C5AR1,CCL1,CXCL6,PPBP,CXCL2,FFAR2,C3AR1,DUSP1,THBS1,CCR1,S100A12,FCER1G,CXCR5,CCL5,PDE4B,MTUS1,HRH1,CCL26,ADGRE2,SCG2,FPR2,IL10,TNFSF14,CXCL5,S100A9,CXCL8,SWAP70,STAP1,ANXA1,SERPINE1,LYN,EDN1,ADAM17,NOD2,SLAMF8,GPR183,PTK2B,L…
GO:BP,"regulation of locomotion","GO:0040012","1.3399643378112111e-12","11.872906759917209","1113","1166","143","18123","CCL4,CXCL10,CCL7,CCL8,IL1B,TNFAIP6,MMP9,CCL20,DDX58,CCL3,CCL2,DOCK4,CLEC7A,C5AR1,CCL1,C3AR1,DUSP1,IFITM1,MMP7,THBS1,RIN2,CCR1,ICAM1,DAB2,HMOX1,RHOH,NRP1,PTPRC,ITGAX,TRIB1,CD300A,PLXNC1,P2RY6,ARRDC3,SMAD7,CCL5,PECAM1,SP100,SMAD3,SASH1,MTUS1,TPM1,CRK,ACVR1,CCL26,DOCK5,HBEGF,RHOC,…
GO:BP,"regulation of cellular metabolic process","GO:0031323","1.3718652030784263e-12","11.862688559500414","6309","1166","535","18123","CXCL10,IL1B,MMP9,HESX1,DDX58,BIRC3,SLC7A7,TRAF1,C3,CLEC7A,C5AR1,SPP1,OAS2,IFNB1,ZFP36L1,NAMPT,PLSCR1,IL4I1,PPM1K,DUSP1,SPOCD1,MMP12,SOCS3,TNFAIP3,HNRNPLL,GCH1,HELZ2,PARP14,MMP8,OASL,ADM,TNFSF10,CDKN1A,AKR1C1,KLF9,ISG15,THBS1,NFKBIA,NCOA7,BATF2,SLC7A11,IRF7,ARID5…
GO:BP,"positive regulation of protein phosphorylation","GO:0001934","1.721667596587585e-12","11.764050694289338","846","1166","118","18123","IL1B,MMP9,C3,CLEC7A,C5AR1,IFNB1,SOCS3,PARP14,CDKN1A,THBS1,LILRA5,EIF2AK2,IFNA1,IRAK2,ICAM1,PIK3R5,PARP9,DAB2,RICTOR,CD86,S100A12,NRP1,FPR1,OSM,NCF1,PTPRC,NPTN,DUSP5,CD300A,IFNA2,ACVR2A,FYN,YES1,HES1,CCL5,SOCS1,PECAM1,LAT,IFNA8,CD36,SASH1,ADCY7,MLKL,CRK,ACVR1…
GO:BP,"toll-like receptor signaling pathway","GO:0002224","2.0779732391651357e-12","11.682360049732523","163","1166","43","18123","CD14,BIRC3,RSAD2,TNFAIP3,IFI35,NFKBIA,IRF7,OAS1,TLR1,IRAK2,TLR2,LY96,CD300A,IRF1,TNIP1,CD36,TICAM1,TAB2,S100A9,IKBKE,RFTN1,TICAM2,MYD88,RIPK1,LYN,NOD2,TANK,CTSS,ARRB2,EPG5,NMI,BIRC2,PIK3AP1,HAVCR2,FLOT1,UBE2D3,CD300LF,CTSB,PDPK1,TRAF3,UBE2D1,GPR108,TBK1"
GO:BP,"regulation of MAPK cascade","GO:0043408","2.0949351413842745e-12","11.678829418127252","734","1166","107","18123","CCL4,CCL7,CCL8,GBP1,IL1B,CCL4L1,CCL20,CCL3,CCL2,TRAF1,CCL3L1,CLEC7A,C5AR1,CCL1,FCGR2B,DUSP1,MMP8,THBS1,LILRA5,EIF2AK2,ATF3,CCR1,IRAK2,ICAM1,PIK3R5,S100A12,NRP1,FPR1,OSM,NCF1,TMEM106A,PTPRC,NPTN,DUSP5,CD300A,P2RY6,CCL5,TNIP1,NLRP12,CD36,SASH1,TRIM5,MLKL,CCL26,CYLD,DUSP10,TNIK,F…
GO:BP,"response to lipid","GO:0033993","2.316806639149945e-12","11.635110210946493","956","1166","128","18123","CXCL10,IL1B,CXCL11,CD14,CCL3,CCL2,C5AR1,SPP1,CXCL6,PPBP,ZFP36L1,CXCL2,IL1RN,FFAR2,DUSP1,TNFAIP3,CMPK2,KMO,GCH1,ADM,CDKN1A,AKR1C1,KLF9,THBS1,NFKBIA,IRAK2,ICAM1,CYBB,TLR2,HCK,DAB2,CD86,LILRB2,ABCA1,JUN,THBD,LY96,TRIB1,S100B,AHR,CSF2RB,HNMT,TRIM25,YES1,CD55,CASP1,CCL5,TNFRSF1B,SP100,FBXO32…
GO:BP,"positive regulation of cell differentiation","GO:0045597","2.3713022513245778e-12","11.625013086377642","892","1166","122","18123","IL1B,CLEC7A,ZFP36L1,IL4I1,SOCS3,IFITM1,CCDC71L,ADM,ISG15,RIN2,NFKBIZ,CCR1,GPR68,TLR2,DAB2,RHOH,CD86,LILRB2,NRP1,JUN,PTPRC,DCSTAMP,NPTN,TRIB1,TCF7L2,PLXNC1,HLX,PAX8,ACVR2A,SMAD7,SLC6A6,HES1,SOCS1,TNFRSF1B,CD36,TGM2,SMAD3,STAT1,CRK,ACVR1,SKIL,DOCK5,DUSP10,TFE3,M…
GO:BP,"negative regulation of innate immune response","GO:0045824","2.7747043004953902e-12","11.556783292723571","71","1166","28","18123","MMP12,TNFAIP3,PARP14,KIR2DL4,ISG15,OAS1,DHX58,STAT2,SAMHD1,TRIM21,IFI16,CRK,DUSP10,HLA-E,NLRC5,ADAR,TREX1,CEACAM1,SLAMF8,NR1H2,ARRB2,NMI,HAVCR2,TRAFD1,PTPN2,HLA-A,MIR21,PPARG"
GO:BP,"positive regulation of defense response","GO:0031349","2.9825182109068015e-12","11.525416895898294","364","1166","68","18123","IL1B,CCL3,C3,CCL1,CLEC4E,IFNB1,GBP5,FFAR2,PLSCR1,MMP12,MMP8,KIR2DL4,IFI35,NFKBIA,IRF7,LILRA5,NFKBIZ,TLR2,HCK,PARP9,FABP4,S100A12,OSM,FCER1G,OPTN,FYN,RELB,CCL5,TNIP1,IFI16,NLRP12,TGM2,TRIM5,HLA-E,FPR2,IL6ST,NLRC5,TAB2,S100A9,IKBKE,STAP1,PSMB9,SERPINE1,RIPK1,LYN,NOD2…
GO:BP,"response to wounding","GO:0009611","4.142276136489032e-12","11.382760953111305","680","1166","101","18123","CLEC7A,SPP1,IFNB1,ZFP36L1,PLSCR1,MMP12,TNFAIP3,ADM,CDKN1A,THBS1,SLC7A11,IFNA1,CCR1,PIK3R5,MAFF,HMOX1,MERTK,NRP1,FCER1G,THBD,MYOF,IFNA2,IRF1,FYN,SERPINB2,IFNA8,CD36,SMAD3,TPM1,CRK,HBEGF,RHOC,PLAUR,EHD1,DGKH,IL10,ADORA3,NF1,PLPP3,F3,HPSE,MAP2K1,KREMEN1,P2RX7,ENG,HBB,SH2B3,CFLAR,CD44,AD…
GO:BP,"positive regulation of leukocyte cell-cell adhesion","GO:1903039","6.14798643540298e-12","11.211267099375958","243","1166","53","18123","IL1B,CCL2,IL4I1,NFKBIZ,ICAM1,RHOH,CD86,LILRB2,PTPRC,HLX,FYN,YES1,CD55,HES1,CCL5,SOCS1,DUSP10,HLA-E,PTAFR,IL6ST,TNFSF14,MAP3K8,CD44,NFAT5,IL7R,ANXA1,LYN,EBI3,SASH3,NOD2,ZBTB1,TGFBR2,ZMIZ1,TNF,CD209,IL2RA,TNFSF13B,CD83,GLI3,IL4R,NFKBID,MALT1,BCL6,HAVCR2,JAK…
GO:BP,"regulation of viral life cycle","GO:1903900","6.939439146931127e-12","11.15867562828228","154","1166","41","18123","ISG20,IFIT1,RSAD2,OAS2,IFNB1,PLSCR1,IFITM1,OASL,IFIT5,ISG15,TRIM34,TRIM22,EIF2AK2,OAS1,APOBEC3F,N4BP1,IFNA2,TRIM21,TRIM25,PTX3,CCL5,TNIP1,IFI16,PML,TRIM5,ZC3HAV1,LY6E,APOBEC3G,PARP10,CXCL8,TRIM38,ADAR,BST2,FMR1,TNF,CD209,CHMP4B,FCN1,NOTCH1,DDB1,PPID"
GO:BP,"negative regulation of cell death","GO:0060548","7.40510167935203e-12","11.130468973810114","1047","1166","135","18123","IL1B,MMP9,BIRC3,CCL2,IFIT3,C5AR1,DUSP1,SOCS3,TNFAIP3,TNFSF10,CDKN1A,IER3,THBS1,NFKBIA,NCOA7,SLC7A11,IRF7,EIF2AK2,ICAM1,BTG2,HCK,DLL1,DAB2,HMOX1,CLEC5A,FCMR,BCL3,ATF5,MERTK,NRP1,DYNLT1,TCF7L2,PAX8,MCL1,FYN,RNF213,CCL5,SERPINB2,TNFRSF1B,SMAD3,ACVR1,MITF,LMNA,PLAUR,SCG2,SLC…
GO:BP,"regulation of cell motility","GO:2000145","7.928798867870693e-12","11.100792598882364","1070","1166","137","18123","CCL4,CXCL10,CCL7,CCL8,IL1B,TNFAIP6,MMP9,CCL20,DDX58,CCL3,CCL2,DOCK4,CLEC7A,C5AR1,CCL1,C3AR1,DUSP1,IFITM1,MMP7,THBS1,RIN2,CCR1,ICAM1,DAB2,HMOX1,RHOH,NRP1,PTPRC,ITGAX,TRIB1,CD300A,PLXNC1,P2RY6,SMAD7,CCL5,PECAM1,SP100,SMAD3,SASH1,MTUS1,TPM1,CRK,ACVR1,CCL26,DOCK5,HBEGF,RHOC,DUSP1…
GO:BP,"negative regulation of apoptotic process","GO:0043066","8.011102899346728e-12","11.096307689892324","928","1166","124","18123","IL1B,MMP9,BIRC3,CCL2,IFIT3,C5AR1,DUSP1,SOCS3,TNFAIP3,TNFSF10,CDKN1A,IER3,THBS1,NFKBIA,IRF7,EIF2AK2,ICAM1,BTG2,HCK,DLL1,DAB2,HMOX1,CLEC5A,FCMR,BCL3,ATF5,MERTK,NRP1,TCF7L2,PAX8,MCL1,FYN,RNF213,CCL5,SERPINB2,SMAD3,ACVR1,MITF,LMNA,PLAUR,SCG2,IL10,IL6ST,PLK3,ITCH,IFI6,…
GO:BP,"positive regulation of developmental process","GO:0051094","8.506491267175404e-12","11.070249539507904","1354","1166","162","18123","IL1B,C3,CLEC7A,C5AR1,ZFP36L1,C3AR1,IL4I1,SOCS3,IFITM1,CCDC71L,ADM,KIR2DL4,ISG15,THBS1,RIN2,NFKBIZ,CCR1,GPR68,CYBB,TLR2,DLL1,DAB2,MAPK6,HMOX1,RHOH,CD86,LILRB2,NRP1,JUN,PTPRC,ITGAX,DCSTAMP,NPTN,TRIB1,TCF7L2,PLXNC1,HLX,PAX8,ACVR2A,SMAD7,SLC6A6,HES1,SOCS1,TNFRSF1…
GO:BP,"negative regulation of programmed cell death","GO:0043069","9.703704769809207e-12","11.013062425125119","952","1166","126","18123","IL1B,MMP9,BIRC3,CCL2,IFIT3,C5AR1,DUSP1,SOCS3,TNFAIP3,TNFSF10,CDKN1A,IER3,THBS1,NFKBIA,IRF7,EIF2AK2,ICAM1,BTG2,HCK,DLL1,DAB2,HMOX1,CLEC5A,FCMR,BCL3,ATF5,MERTK,NRP1,TCF7L2,PAX8,MCL1,FYN,RNF213,CCL5,SERPINB2,SMAD3,ACVR1,MITF,LMNA,PLAUR,SCG2,IL10,IL6ST,PLK3,ITCH,I…
GO:BP,"positive regulation of catalytic activity","GO:0043085","1.2493586292059313e-11","10.903312879216834","1383","1166","164","18123","CCL4,CCL7,CCL8,IL1B,CCL4L1,CCL20,CCL3,CCL2,DOCK4,CCL3L1,CLEC7A,C5AR1,CCL1,PLSCR1,GCH1,TNFSF10,CDKN1A,THBS1,LILRA5,EIF2AK2,RIN2,IRAK2,GPR65,ICAM1,PIK3R5,RASGRP3,RICTOR,CD86,TAGAP,MERTK,S100A12,NRP1,FPR1,NCF1,JUN,PTPRC,DUSP5,CD300A,DCUN1D3,P2RY6,ARRDC3,FYN,CASP1,…
GO:BP,"protein modification process","GO:0036211","1.3781239454274027e-11","10.860711721184211","4108","1166","376","18123","CXCL10,CCL8,IL1B,MMP9,DDX58,BIRC3,CCL3,CCL2,TRAF1,C3,CLEC7A,C5AR1,SPP1,IFNB1,HERC6,PPM1K,DUSP1,SOCS3,TNFAIP3,PARP14,FCGR3A,CDKN1A,IFIH1,ISG15,THBS1,NFKBIA,NCOA7,LILRA5,TRIM34,TRIM22,EIF2AK2,CDKN2B,IFNA1,ATF3,IRAK2,ICAM1,PIK3R5,HERC5,TLR2,BTG2,HCK,PARP9,DAB2,MAPK6,PKIG,RICTO…
GO:BP,"cellular protein modification process","GO:0006464","1.3781239454274027e-11","10.860711721184211","4108","1166","376","18123","CXCL10,CCL8,IL1B,MMP9,DDX58,BIRC3,CCL3,CCL2,TRAF1,C3,CLEC7A,C5AR1,SPP1,IFNB1,HERC6,PPM1K,DUSP1,SOCS3,TNFAIP3,PARP14,FCGR3A,CDKN1A,IFIH1,ISG15,THBS1,NFKBIA,NCOA7,LILRA5,TRIM34,TRIM22,EIF2AK2,CDKN2B,IFNA1,ATF3,IRAK2,ICAM1,PIK3R5,HERC5,TLR2,BTG2,HCK,PARP9,DAB2,MAPK6,P…
GO:BP,"regulation of macromolecule metabolic process","GO:0060255","1.7415230535814942e-11","10.759070772152077","6622","1166","551","18123","CXCL10,GBP1,IL1B,MMP9,CD14,HESX1,DDX58,BIRC3,CCL3,CCL2,RSAD2,TRAF1,C3,CLEC7A,C5AR1,CCL1,SPP1,OAS2,CXCL6,IFNB1,ZFP36L1,GBP5,NAMPT,FCGR2B,FFAR2,PLSCR1,C3AR1,IL4I1,DUSP1,SPOCD1,MMP12,SOCS3,TNFAIP3,HNRNPLL,HELZ2,PARP14,MMP8,OASL,KIR2DL4,TNFSF10,CDKN1A,KLF9,IFIH…
GO:BP,"regulation of leukocyte differentiation","GO:1902105","1.7735715392696932e-11","10.751151289016988","290","1166","58","18123","CCL3,IFNB1,ZFP36L1,FCGR2B,IL4I1,IRF7,MAFB,NFKBIZ,CCR1,GPR68,PRDM1,RHOH,CD86,LILRB2,JUN,PTPRC,DCSTAMP,TRIB1,IFNA2,HLX,IRF1,SMAD7,SOCS1,DUSP10,TFE3,MITF,IL10,IL15RA,ZC3H12A,IL7R,ANXA1,C1QC,RIPK1,LYN,SASH3,ZBTB1,CEACAM1,TGFBR2,SLAMF8,ZMIZ1,TNF,IL2RA,CD83,CEBPB,NOTCH2,…
GO:BP,"positive regulation of immune response","GO:0050778","1.776826468806269e-11","10.750354984867684","757","1166","107","18123","GBP1,IL1B,RSAD2,C3,C5AR1,CLEC4E,IFNB1,GBP5,FCGR2B,FFAR2,PLSCR1,C3AR1,MMP12,FCGR3A,KIR2DL4,IFI35,FCGR2A,IRF7,NFKBIZ,HCK,PARP9,CD86,FPR1,FCER1G,TNFRSF21,PTPRC,CD300A,HLX,FYN,RELB,YES1,CD55,CCL5,IFI16,LAT,PDE4B,TRIM5,CRK,HLA-E,PTAFR,FPR2,IL10,ARPC5,IL6ST,NLRC5,TAB2,ZC3…
GO:BP,"cellular localization","GO:0051641","2.0595289483941235e-11","10.686232099294127","3519","1166","332","18123","CXCL10,GBP1,IL1B,CXCL11,TNFAIP6,MMP9,CD14,GBP2,CCL3,GPR84,C3,C5AR1,PPBP,ZFP36L1,GBP5,FCGR2B,AMPD3,C3AR1,MMP12,TNFAIP3,KMO,MMP8,CDKN1A,FCGR2A,THBS1,ADGRE3,NFKBIA,SLC7A11,FTH1,GPR68,HSPA6,CYBB,TLR2,HCK,PARP9,STX11,DAB2,OLR1,PKIG,HMOX1,CLEC5A,TAP1,BCL3,LILRB2,S100A12,NRP1,FPR1,NCF1,F…
GO:BP,"establishment of localization in cell","GO:0051649","2.07425481351451e-11","10.683137893411937","2778","1166","276","18123","CXCL10,IL1B,CXCL11,TNFAIP6,MMP9,CD14,CCL3,GPR84,C3,C5AR1,PPBP,FCGR2B,AMPD3,C3AR1,MMP12,KMO,MMP8,CDKN1A,FCGR2A,THBS1,ADGRE3,NFKBIA,FTH1,GPR68,HSPA6,CYBB,TLR2,HCK,STX11,DAB2,OLR1,PKIG,HMOX1,CLEC5A,TAP1,LILRB2,S100A12,FPR1,NCF1,FCER1G,ABCA1,ZFYVE16,PTPRC,ITGAX,AP1S2,DYN…
GO:BP,"lymphocyte differentiation","GO:0030098","2.1116343815383944e-11","10.675381275449803","387","1166","69","18123","IL1B,RSAD2,IFNB1,ZFP36L1,FCGR2B,IL4I1,MAFB,IFNA1,NFKBIZ,PRDM1,DLL1,RHOH,CD86,BCL3,LILRB2,MERTK,FCER1G,PTPRC,IFNA2,HLX,IRF1,SMAD7,RELB,SOCS1,KLF6,TRAF3IP2,IFNA8,DUSP10,IL10,IL15RA,ZC3H12A,NFIL3,IL7R,PTPRJ,ANXA1,TCIRG1,ADGRG3,ADAM17,SASH3,ZBTB1,TGFBR2,SLAMF8,ZMIZ1,STAT6,IL2RA,TNF…
GO:BP,"cellular response to nitrogen compound","GO:1901699","2.1586002951074473e-11","10.665827767901945","728","1166","104","18123","IL1B,DDX58,IFIT1,AQP9,IFNB1,ZFP36L1,NAMPT,FCGR2B,SOCS3,IFIH1,ICAM1,CYBB,PTPRE,ATP6V0D2,AHR,P2RY6,CPEB2,RAB8B,FYN,SOCS1,CD36,PDE4B,TGM2,ADCY7,STAT1,CRK,HRH1,LY6E,PTAFR,FPR2,XRN1,MYO5A,RAP1B,SRD5A1,KCNE1,P2RX7,CFLAR,DENND4C,CPEB4,FOXO3,ADIPOR1,ACTR2,TCIRG1,SSH1,PIK3C…
GO:BP,"regulation of hemopoiesis","GO:1903706","2.2656544091578356e-11","10.64480633438524","424","1166","73","18123","CCL3,IFNB1,ZFP36L1,FCGR2B,IL4I1,ISG15,THBS1,NFKBIA,IRF7,MAFB,NFKBIZ,CCR1,GPR68,PRDM1,DLL1,RHOH,CD86,LILRB2,JUN,PTPRC,DCSTAMP,TRIB1,IFNA2,HLX,IRF1,ACVR2A,SMAD7,SOCS1,STAT1,DUSP10,TFE3,MITF,IL10,IL15RA,ZC3H12A,CDC73,IL7R,ANXA1,ZFP36,FOXO3,HIF1A,C1QC,RIPK1,LYN,MOV10,SASH3,ZBTB1,CEAC…
GO:BP,"granulocyte chemotaxis","GO:0071621","2.449113382579906e-11","10.610991108591515","125","1166","36","18123","CCL4,CXCL10,CCL7,CCL8,CXCL11,CCL4L1,CCL20,CCL3,CCL2,CCL3L1,C5AR1,CCL1,CXCL6,PPBP,CXCL2,C3AR1,THBS1,S100A12,FCER1G,CCL5,PDE4B,HRH1,CCL26,ADGRE2,SCG2,CXCL5,S100A9,CXCL8,ANXA1,EDN1,NOD2,LGALS3,VAV3,VEGFA,AKIRIN1,DAPK2"
GO:BP,"regulation of leukocyte mediated immunity","GO:0002703","2.8534412848303062e-11","10.54463105948669","212","1166","48","18123","IL1B,DDX58,RSAD2,C3,CLEC7A,CXCL6,IFNB1,FCGR2B,IL4I1,KIR2DL4,ICAM1,HMOX1,PTPRC,CD300A,IFNA2,AHR,SMAD7,CD55,TNFRSF1B,CRK,HLA-E,TICAM1,ADGRE2,PTAFR,IL10,IL7R,STAP1,BST2,LYN,NCR1,IL1R1,SASH3,NOD2,ZBTB1,CEACAM1,TNF,FGR,STAT6,STX7,ARRB2,MR1,IL4R,MALT1,BCL6,HAVCR2,JAK3,P…
GO:BP,"cellular response to endogenous stimulus","GO:0071495","3.021835655555196e-11","10.519729158735025","1467","1166","170","18123","IL1B,CCL2,AQP9,ZFP36L1,NAMPT,FCGR2B,DUSP1,SOCS3,AKR1C1,KLF9,THBS1,CDKN2B,ICAM1,CYBB,DAB2,HIVEP1,JUN,ZFYVE16,PTPRE,NPTN,ATP6V0D2,AHR,P2RY6,CPEB2,ITGB5,PAX8,ACVR2A,RAB8B,FYN,SMAD7,YES1,HES1,CCL5,SOCS1,IL17RD,FBXO32,CD36,PDE4B,TGM2,SMAD3,PML,ADCY7,STAT1,CRK,ACVR1,SK…
GO:BP,"regulation of developmental process","GO:0050793","3.484420914846027e-11","10.457869388120907","2621","1166","263","18123","CXCL10,CCL7,GBP1,IL1B,MMP9,HESX1,CCL3,CCL2,C3,CLEC7A,C5AR1,SPP1,OAS2,IFNB1,ZFP36L1,NAMPT,FCGR2B,C3AR1,IL4I1,SOCS3,TNFAIP3,IFITM1,CCDC71L,ADM,KIR2DL4,CDKN1A,ISG15,THBS1,NFKBIA,IRF7,MAFB,EIF2AK2,RIN2,NFKBIZ,CCR1,ICAM1,GPR68,CYBB,PRDM1,TLR2,HCK,DLL1,DAB2,MAPK6,MAFF,HMOX1…
GO:BP,"negative regulation of cell-cell adhesion","GO:0022408","3.717311820290793e-11","10.429771007332667","198","1166","46","18123","IFNB1,IL1RN,FCGR2B,IL4I1,CD86,LILRB2,TNFRSF21,CD300A,IFNA2,HLX,IRF1,SMAD7,SOCS1,IL10,ITCH,ZC3H12A,SH2B3,SWAP70,ADTRP,ANXA1,GPNMB,CEACAM1,ADORA2A,MBP,IL2RA,PAG1,SDC4,CEBPB,GLI3,MIA3,IL4R,LGALS3,BCL6,HAVCR2,JAK3,VEGFA,RGCC,NOTCH1,RUNX3,PTPN2,RC3H1,PRKCD,ZNF703,MIR21…
GO:BP,"regulation of cellular component movement","GO:0051270","4.2628968513564975e-11","10.370295175780889","1149","1166","142","18123","CCL4,CXCL10,CCL7,CCL8,IL1B,TNFAIP6,MMP9,CCL20,DDX58,CCL3,CCL2,DOCK4,CLEC7A,C5AR1,CCL1,C3AR1,DUSP1,IFITM1,MMP7,THBS1,RIN2,CCR1,ICAM1,DAB2,HMOX1,RHOH,NRP1,PTPRC,ITGAX,TRIB1,CD300A,PLXNC1,P2RY6,SMAD7,CCL5,PECAM1,SP100,PDE4B,SMAD3,SASH1,MTUS1,TPM1,CRK,ACVR1,CCL26,D…
GO:BP,"chemotaxis","GO:0006935","4.608651862832232e-11","10.336426097204479","654","1166","96","18123","CCL4,CXCL10,CCL7,CCL8,CXCL11,CCL4L1,CCL20,CCL3,CCL2,DOCK4,CCL3L1,C5AR1,CCL1,CXCL6,PPBP,CXCL2,FFAR2,C3AR1,DUSP1,THBS1,CCR1,RHOH,S100A12,NRP1,FPR1,FCER1G,NPTN,CXCR5,PLXNC1,FYN,CCL5,CCRL2,PDE4B,SMAD3,MTUS1,CRK,TYMP,HRH1,CCL26,HBEGF,PLAUR,ADGRE2,SCG2,PTAFR,ENPP2,FPR2,IL10,RALA,VASP,F3,MAP2K1,TNFSF1…
GO:BP,"positive regulation of transport","GO:0051050","5.0251061381015856e-11","10.298854760831844","951","1166","124","18123","CCL4,CXCL10,IL1B,CXCL11,CD14,CCL3,CCL2,C3,CLEC7A,SPP1,FCGR2B,KMO,NFKBIA,LILRA5,CCR1,GPR68,TLR2,DLL1,DAB2,MERTK,FCER1G,ABCA1,PTPRC,TCF7L2,IFNGR2,SH3GLB1,P2RY6,APBB3,RAB8B,FYN,STX1A,PTX3,CCL5,CD36,SMAD3,RAB9A,ACSL4,PTAFR,SLC4A8,EHD1,FPR2,SGK1,CREBRF,PLK3,IL15RA,STAC,ZC3H12…
GO:BP,"wound healing","GO:0042060","5.1153885052380546e-11","10.291121376756571","555","1166","86","18123","CLEC7A,IFNB1,PLSCR1,MMP12,TNFAIP3,CDKN1A,THBS1,SLC7A11,IFNA1,PIK3R5,MAFF,HMOX1,MERTK,FCER1G,THBD,MYOF,IFNA2,IRF1,FYN,SERPINB2,IFNA8,CD36,SMAD3,TPM1,CRK,HBEGF,RHOC,PLAUR,EHD1,DGKH,NF1,PLPP3,F3,HPSE,P2RX7,ENG,HBB,SH2B3,CFLAR,CD44,ADTRP,ANXA1,HIF1A,ITGA5,SERPINE1,LYN,CAPZA2,EDN1,ADAM17,CEACAM1…
GO:BP,"taxis","GO:0042330","6.148727314542611e-11","10.211214766739932","657","1166","96","18123","CCL4,CXCL10,CCL7,CCL8,CXCL11,CCL4L1,CCL20,CCL3,CCL2,DOCK4,CCL3L1,C5AR1,CCL1,CXCL6,PPBP,CXCL2,FFAR2,C3AR1,DUSP1,THBS1,CCR1,RHOH,S100A12,NRP1,FPR1,FCER1G,NPTN,CXCR5,PLXNC1,FYN,CCL5,CCRL2,PDE4B,SMAD3,MTUS1,CRK,TYMP,HRH1,CCL26,HBEGF,PLAUR,ADGRE2,SCG2,PTAFR,ENPP2,FPR2,IL10,RALA,VASP,F3,MAP2K1,TNFSF14,BMP…
GO:BP,"regulation of viral process","GO:0050792","6.27129517926014e-11","10.202642757236633","193","1166","45","18123","ISG20,IFIT1,RSAD2,OAS2,IFNB1,PLSCR1,IFITM1,OASL,IFIT5,ISG15,TRIM34,TRIM22,EIF2AK2,OAS1,APOBEC3F,N4BP1,DYNLT1,IFNA2,TRIM21,TRIM25,PTX3,CCL5,TNIP1,IFI16,SP100,PML,TRIM5,STAT1,ZC3HAV1,LY6E,APOBEC3G,PARP10,CXCL8,TRIM38,ZFP36,ADAR,BST2,FMR1,TNF,CD209,CHMP4B,FCN1,NOTCH1,DDB1,PPID"
GO:BP,"cellular response to lipid","GO:0071396","6.469754105253028e-11","10.189112225167637","617","1166","92","18123","CXCL10,IL1B,CXCL11,CD14,CCL3,CCL2,SPP1,CXCL6,PPBP,ZFP36L1,CXCL2,FFAR2,TNFAIP3,CMPK2,KMO,AKR1C1,KLF9,NFKBIA,IRAK2,ICAM1,TLR2,HCK,DAB2,CD86,LILRB2,ABCA1,LY96,TRIB1,AHR,YES1,CD55,CASP1,CCL5,TNFRSF1B,FBXO32,CD36,PDE4B,SASH1,TRIM5,FCAR,TICAM1,PTAFR,NPC1,IL10,ABL2,SRD5A1,CXCL5,ZC3H12A…
GO:BP,"regulation of adaptive immune response based on somatic recombination of immune receptors built from immunoglobulin superfamily domains","GO:0002822","7.57914829077483e-11","10.12037959560796","157","1166","40","18123","IL1B,RSAD2,C3,IFNB1,FCGR2B,IL4I1,TNFAIP3,NFKBIZ,PTPRC,IFNA2,HLX,AHR,SMAD7,CD55,TNFRSF1B,HLA-E,IL10,ZC3H12A,IL7R,ANXA1,IL1R1,SASH3,NOD2,ZBTB1,CEACAM1,MEF2C,TNF,STAT6,TNFSF13…
GO:BP,"cellular response to tumor necrosis factor","GO:0071356","7.718851213361598e-11","10.112447330340727","308","1166","59","18123","CCL4,CCL7,CCL8,GBP1,CCL4L1,CCL20,GBP2,BIRC3,CCL3,CCL2,TRAF1,TNFRSF9,CCL3L1,CCL1,ZFP36L1,TNFAIP3,THBS1,NFKBIA,ICAM1,GBP3,FABP4,TNFRSF21,DCSTAMP,CASP1,CCL5,TNFRSF1B,TRAF3IP2,STAT1,CCL26,FCAR,CYLD,TNFSF14,ZC3H12A,CXCL8,CFLAR,ZFP36,FOXO3,PSMB9,RIPK1,FAS,CASP4,EDN1,AD…
GO:BP,"positive regulation of cell death","GO:0010942","8.335520783931362e-11","10.079067261280233","691","1166","99","18123","MMP9,PHLDA1,CCL3,CCL2,IFIT2,CLEC7A,IFNB1,FCGR2B,DUSP1,KMO,ADM,TNFSF10,CDKN1A,THBS1,ATF3,IDO1,HMOX1,JUN,PTPRC,S100B,DCUN1D3,MCL1,FYN,SLC6A6,CCL5,TNFRSF1B,CD36,TGM2,PML,DAPK1,PICALM,SKIL,FCAR,CYLD,ARHGEF3,IL10,NF1,STK17B,ZC3H12A,S100A9,HBB,TP53BP2,DDIT4,CTSH,PHLDA2,ANXA1,FO…
GO:BP,"cell population proliferation","GO:0008283","9.108785404468649e-11","10.040539529427026","2057","1166","217","18123","CXCL10,CCL8,IL1B,CXCL11,MMP9,CCL2,IFIT3,TNFRSF9,CCL3L1,CLEC7A,C5AR1,IFNB1,ZFP36L1,NAMPT,FCGR2B,IL4I1,MMP12,TNFAIP3,IFITM1,ADM,CDKN1A,IFI35,KLF9,THBS1,NFKBIA,SLC7A11,EIF2AK2,CDKN2B,IFNA1,ATF3,FTH1,PRDM1,TLR2,BTG2,HCK,DLL1,RICTOR,HMOX1,CD86,ATF5,LILRB2,NRP1,OSM,JUN,TNFRSF21,P…
GO:BP,"regulation of cell population proliferation","GO:0042127","9.410660568917762e-11","10.026379890773908","1774","1166","194","18123","CXCL10,CCL8,IL1B,CXCL11,MMP9,CCL2,IFIT3,TNFRSF9,CCL3L1,CLEC7A,C5AR1,ZFP36L1,NAMPT,FCGR2B,IL4I1,MMP12,TNFAIP3,IFITM1,ADM,CDKN1A,IFI35,KLF9,THBS1,NFKBIA,SLC7A11,EIF2AK2,CDKN2B,ATF3,FTH1,PRDM1,TLR2,BTG2,HCK,DLL1,RICTOR,HMOX1,CD86,ATF5,LILRB2,NRP1,OSM,JUN,TNFRSF21…
GO:BP,"cellular developmental process","GO:0048869","1.0497002962893521e-10","9.978934680213062","4468","1166","398","18123","CXCL10,GBP1,IL1B,MMP9,HESX1,CCL3,CCL2,RSAD2,C3,CLEC7A,C5AR1,SPP1,IFNB1,ZFP36L1,NAMPT,FCGR2B,FFAR2,IL4I1,SPOCD1,SOCS3,IFITM1,CCDC71L,MMP8,ADM,KIR2DL4,CDKN1A,AKR1C1,ISG15,THBS1,NFKBIA,BATF2,SLC7A11,IRF7,ARID5B,MAFB,EIF2AK2,CDKN2B,IFNA1,ATF3,RIN2,NFKBIZ,CCR1,ICAM1,GPR68,PRDM1…
GO:BP,"positive regulation of tumor necrosis factor superfamily cytokine production","GO:1903557","1.3074180061806313e-10","9.883585538085843","105","1166","32","18123","CD14,DDX58,CCL3,CLEC7A,OAS2,MMP8,IFIH1,THBS1,LILRA5,OAS1,TLR1,CYBB,TLR2,CD86,TMEM106A,LY96,PTPRC,CD36,HLA-E,TICAM1,PTAFR,PTPRJ,MYD88,RIPK1,SASH3,NOD2,IFNGR1,STAT3,EPHB2,HAVCR2,PSEN1,IL1A"
GO:BP,"regulation of inflammatory response","GO:0050727","1.4514237221781793e-10","9.838205783054883","565","1166","86","18123","IL1B,TNFAIP6,MMP9,BIRC3,CCL3,CD163,GPR84,C3,CCL1,FCGR2B,FFAR2,SOCS3,TNFAIP3,MMP8,ADM,FCGR3A,IFI35,FCGR2A,NFKBIA,LILRA5,NFKBIZ,LACC1,TLR2,HCK,RICTOR,FABP4,S100A12,OSM,PTPRC,FYN,YES1,CASP1,CCL5,TNIP1,TNFRSF1B,NLRP12,TGM2,SMAD3,ADCY7,CYLD,DUSP10,HLA-E,METRNL,RHBDF2,FPR2,IL…
GO:BP,"positive regulation of T cell activation","GO:0050870","1.5401291460572726e-10","9.812442860287959","221","1166","48","18123","IL1B,CCL2,IL4I1,NFKBIZ,RHOH,CD86,LILRB2,PTPRC,HLX,FYN,YES1,CD55,HES1,CCL5,SOCS1,DUSP10,HLA-E,IL6ST,TNFSF14,MAP3K8,IL7R,ANXA1,LYN,EBI3,SASH3,NOD2,ZBTB1,TGFBR2,ZMIZ1,CD209,IL2RA,TNFSF13B,CD83,GLI3,IL4R,NFKBID,MALT1,BCL6,HAVCR2,JAK3,RUNX3,IL1A,PDPK1,GRB2,HLA-A,SIRPA,M…
GO:BP,"organonitrogen compound metabolic process","GO:1901564","1.7516728876694487e-10","9.756546991971549","6904","1166","565","18123","CXCL10,CCL8,IL1B,MMP10,MMP9,DDX58,KYNU,BIRC3,PHLDA1,CCL3,CCL2,SLC7A7,TRAF1,C3,CLEC7A,C5AR1,SPP1,TDO2,IFNB1,ZFP36L1,NAMPT,PLSCR1,AMPD3,HERC6,IL4I1,PPM1K,DUSP1,MMP12,SOCS3,TNFAIP3,CMPK2,KMO,GCH1,PARP14,MMP8,FCGR3A,TNFSF10,CDKN1A,IFIH1,MMP7,ISG15,THBS1,NFKBIA,NCOA7…
GO:BP,"regulation of phagocytosis","GO:0050764","1.934124018387064e-10","9.713515681869191","100","1166","31","18123","IL1B,CCL2,C3,CLEC7A,FCGR2B,PLSCR1,TLR2,HCK,MERTK,FCER1G,PTPRC,CD300A,PTX3,CD36,TGM2,FPR2,IL15RA,C2,STAP1,PTPRJ,IL2RG,NOD2,TNF,FGR,DYSF,CD300LF,RAP1A,IL2RB,MYO18A,SIRPA,PPARG"
GO:BP,"response to tumor necrosis factor","GO:0034612","1.992128775074353e-10","9.700682591365851","332","1166","61","18123","CCL4,CCL7,CCL8,GBP1,CCL4L1,CCL20,CD14,GBP2,BIRC3,CCL3,CCL2,TRAF1,TNFRSF9,CCL3L1,CCL1,ZFP36L1,TNFAIP3,GCH1,THBS1,NFKBIA,ICAM1,GBP3,FABP4,TNFRSF21,DCSTAMP,CASP1,CCL5,TNFRSF1B,TRAF3IP2,STAT1,CCL26,FCAR,CYLD,TNFSF14,ZC3H12A,CXCL8,CFLAR,ZFP36,FOXO3,PSMB9,RIPK1,FAS,CASP4,EDN1,AD…
GO:BP,"T cell differentiation","GO:0030217","2.254090207622406e-10","9.647028707682676","264","1166","53","18123","IL1B,RSAD2,IFNB1,ZFP36L1,IL4I1,MAFB,NFKBIZ,PRDM1,RHOH,CD86,BCL3,LILRB2,FCER1G,PTPRC,IFNA2,HLX,IRF1,SMAD7,RELB,SOCS1,DUSP10,ZC3H12A,IL7R,ANXA1,TCIRG1,ADAM17,SASH3,ZBTB1,TGFBR2,ZMIZ1,STAT6,IL2RA,CD83,STAT3,MR1,GLI3,IL4R,NFKBID,GPR183,MALT1,BCL6,LFNG,JAK3,JMJD6,RUNX3,IL1A,PTPN2,RC3H1,RU…
GO:BP,"negative regulation of immune effector process","GO:0002698","2.3572504849795664e-10","9.627594266239175","107","1166","32","18123","IFNB1,FCGR2B,IL4I1,KIR2DL4,HMOX1,PTPRC,CD300A,IFNA2,HLX,AHR,SMAD7,CD55,CRK,DUSP10,HLA-E,IL10,ZC3H12A,IL7R,ANXA1,BST2,NOD2,CEACAM1,SLAMF8,TNF,ARRB2,IL4R,LGALS3,BCL6,HAVCR2,JAK3,RC3H1,HLA-A"
GO:BP,"phagocytosis","GO:0006909","2.5688010002683123e-10","9.590269538331103","388","1166","67","18123","IL1B,CD14,CCL2,C3,CLEC7A,FCGR2B,PLSCR1,FCGR3A,NCF2,FCGR2A,THBS1,TLR2,HCK,RHOH,MERTK,FCER1G,ABCA1,PTPRC,CD300A,P2RY6,FYN,YES1,PTX3,PECAM1,CD36,TGM2,CD93,CRK,FPR2,CDC42SE1,ARPC5,CORO1C,IL15RA,C2,TICAM2,STAP1,PTPRJ,ANXA1,MYD88,ACTR2,IL2RG,RUBCN,LYN,TREX1,ARHGAP25,NOD2,ABI1,TNF,ADORA2A,ELMO2,FGR,…
GO:BP,"positive regulation of tumor necrosis factor production","GO:0032760","2.621289679063489e-10","9.581484982461594","101","1166","31","18123","CD14,DDX58,CCL3,CLEC7A,OAS2,MMP8,IFIH1,THBS1,LILRA5,OAS1,TLR1,CYBB,TLR2,TMEM106A,LY96,PTPRC,CD36,HLA-E,TICAM1,PTAFR,PTPRJ,MYD88,RIPK1,SASH3,NOD2,IFNGR1,STAT3,EPHB2,HAVCR2,PSEN1,IL1A"
GO:BP,"negative regulation of cell activation","GO:0050866","2.627521605962025e-10","9.580453704105999","216","1166","47","18123","IFNB1,FCGR2B,IL4I1,TNFAIP3,HMOX1,CD86,LILRB2,MERTK,THBD,TNFRSF21,PTPRC,CD300A,IFNA2,HLX,IRF1,SMAD7,SOCS1,SAMSN1,MILR1,IL10,ITCH,ZC3H12A,SH2B3,ANXA1,LYN,GPNMB,CEACAM1,ADORA2A,FGR,IL2RA,PAG1,SDC4,CEBPB,GLI3,IL4R,LGALS3,BCL6,HAVCR2,JAK3,CD300LF,RUNX3,PTPN2,RC3H1,PRKCD,MI…
GO:BP,"negative regulation of leukocyte activation","GO:0002695","2.8604585629581845e-10","9.543564339109274","193","1166","44","18123","IFNB1,FCGR2B,IL4I1,TNFAIP3,HMOX1,CD86,LILRB2,MERTK,TNFRSF21,PTPRC,CD300A,IFNA2,HLX,IRF1,SMAD7,SOCS1,SAMSN1,MILR1,IL10,ITCH,ZC3H12A,ANXA1,LYN,GPNMB,CEACAM1,ADORA2A,FGR,IL2RA,PAG1,SDC4,CEBPB,GLI3,IL4R,LGALS3,BCL6,HAVCR2,JAK3,CD300LF,RUNX3,PTPN2,RC3H1,MIR21,IL31RA,…
GO:BP,"negative regulation of type I interferon production","GO:0032480","3.266060414927571e-10","9.485975786033215","46","1166","21","18123","DDX58,TNFAIP3,IFIH1,ISG15,HERC5,DHX58,RELB,TRIM25,CYLD,IL10,ITCH,NLRC5,IKBKE,UBE2L6,UBA7,NMI,HAVCR2,NPLOC4,SIRPA,MIR21,TBK1"
GO:BP,"neutrophil migration","GO:1990266","3.924642871888579e-10","9.406199856326275","122","1166","34","18123","CCL4,CXCL10,CCL7,CCL8,CXCL11,CCL4L1,CCL20,CCL3,CCL2,CCL3L1,C5AR1,CCL1,CXCL6,PPBP,CXCL2,C3AR1,RHOH,S100A12,FCER1G,CCL5,PECAM1,PDE4B,CCL26,CXCL5,S100A9,CXCL8,MYD88,IL1R1,EDN1,NOD2,SLAMF8,LGALS3,VAV3,DAPK2"
GO:BP,"movement of cell or subcellular component","GO:0006928","5.00976466294024e-10","9.30018267492856","2319","1166","235","18123","CCL4,CXCL10,CCL7,CCL8,IL1B,CXCL11,TNFAIP6,CCL4L1,MMP9,CCL20,DDX58,CCL3,CCL2,SLC7A7,DOCK4,CCL3L1,CLEC7A,C5AR1,CCL1,CXCL6,PPBP,CXCL2,CD48,FFAR2,C3AR1,DUSP1,MMP12,TNFAIP3,IFITM1,MMP7,THBS1,SLC7A11,ARID5B,MMP1,RIN2,CCR1,ICAM1,TREM1,HCK,PARP9,DAB2,OLR1,HMOX1,RHOH,MERTK,…
GO:BP,"negative regulation of multicellular organismal process","GO:0051241","5.140753629429918e-10","9.28897320919326","1174","1166","141","18123","CXCL10,GBP1,IL1B,DDX58,CCL3,DOCK4,SPP1,IFNB1,FCGR2B,TNFAIP3,MMP8,ADM,IFIH1,ISG15,THBS1,LILRA5,MAFB,OAS1,CCR1,GPR68,HERC5,TLR2,DLL1,HMOX1,BCL3,N4BP1,MERTK,DHX58,NRP1,THBD,TNFRSF21,PTPRC,NPTN,DYNLT1,TRIB1,IFNA2,HLX,IRF1,ARRDC3,PAX8,SMAD7,RELB,TRIM25,HE…
GO:BP,"positive regulation of immune effector process","GO:0002699","5.326100598304715e-10","9.273590634953775","228","1166","48","18123","IL1B,DDX58,RSAD2,C3,CLEC7A,FFAR2,KIR2DL4,NFKBIZ,LACC1,HMOX1,DDX60,CD86,DHX58,PTPRC,CD300A,HLX,CD55,CD36,HLA-E,TICAM1,ADGRE2,PTAFR,IL10,STAP1,PTPRJ,ANXA1,LYN,IL1R1,SASH3,NOD2,ZBTB1,TNF,FFAR3,FGR,STAT6,STX7,MR1,EPHB2,IL4R,NFKBID,MALT1,HK1,RAP1A,PDPK1,MYO18A,HLA-…
GO:BP,"enzyme linked receptor protein signaling pathway","GO:0007167","5.701972053013147e-10","9.243974915622125","1107","1166","135","18123","IL1B,MMP9,HESX1,SOCS3,NCF2,THBS1,ARID5B,CDKN2B,CYBB,HCK,DLL1,DAB2,CSRNP1,HIVEP1,MERTK,NRP1,NCF1,JUN,ZFYVE16,PTPRE,NPTN,ATP6V0D2,ITGB5,ACVR2A,FYN,SMAD7,YES1,HES1,SOCS1,IL17RD,SMAD3,PML,NCEH1,CRK,ACVR1,SKIL,HBEGF,RHBDF2,PLAUR,ARPC5,IL6ST,NF1,F3,IFI6,BMPR2,HI…
GO:BP,"regulation of peptidyl-tyrosine phosphorylation","GO:0050730","5.821036462766624e-10","9.234999680301318","270","1166","53","18123","CLEC7A,SOCS3,PARP14,LILRA5,ICAM1,PARP9,RICTOR,NRP1,OSM,NCF1,PTPRC,CD300A,IFNA2,FYN,YES1,HES1,CCL5,SOCS1,SAMSN1,PECAM1,CD36,ACVR1,HBEGF,ENPP2,IL6ST,SH2B3,CD44,STAP1,PTPRJ,ITGA5,LYN,SH3BP5,ADAM17,NOD2,ABI1,TNF,SHC1,STAT3,ARRB2,EHD4,IQGAP1,PTK2B,VEGFA,PSEN1,TNFR…
GO:BP,"cell differentiation","GO:0030154","6.152665611231797e-10","9.210936687568092","4392","1166","389","18123","CXCL10,GBP1,IL1B,MMP9,HESX1,CCL3,CCL2,RSAD2,C3,CLEC7A,C5AR1,SPP1,IFNB1,ZFP36L1,FCGR2B,FFAR2,IL4I1,SPOCD1,SOCS3,IFITM1,CCDC71L,MMP8,ADM,CDKN1A,AKR1C1,ISG15,THBS1,NFKBIA,BATF2,SLC7A11,IRF7,ARID5B,MAFB,EIF2AK2,CDKN2B,IFNA1,ATF3,RIN2,NFKBIZ,CCR1,ICAM1,GPR68,PRDM1,TLR2,BTG2,SLC2A14,HCK,DL…
GO:BP,"viral life cycle","GO:0019058","6.359899592107041e-10","9.19654974078839","386","1166","66","18123","CCL8,ISG20,CCL2,IFIT1,RSAD2,OAS2,IFNB1,PLSCR1,SIGLEC1,IFITM1,OASL,IFIT5,ISG15,TRIM34,TRIM22,EIF2AK2,OAS1,ICAM1,APOBEC3F,CLEC5A,CD86,N4BP1,NRP1,DYNLT1,IFNA2,ITGB5,TRIM21,TRIM25,CD55,PTX3,CCL5,TNIP1,IFI16,PML,TRIM5,IFI27,ZC3HAV1,SCARB2,LY6E,APOBEC3G,PARP10,NPC1,ITCH,ZC3H12A,ITGB7,CXCL8,TRIM38…
GO:BP,"viral genome replication","GO:0019079","6.813887002647569e-10","9.16660507278363","131","1166","35","18123","CCL8,ISG20,CCL2,IFIT1,RSAD2,OAS2,IFNB1,PLSCR1,IFITM1,OASL,IFIT5,ISG15,EIF2AK2,OAS1,APOBEC3F,N4BP1,CCL5,TNIP1,IFI16,IFI27,ZC3HAV1,APOBEC3G,PARP10,ZC3H12A,CXCL8,ADAR,BST2,FMR1,TNF,CD209,RAB5A,NOTCH1,DDB1,PPID,CDC42"
GO:BP,"negative regulation of lymphocyte activation","GO:0051250","7.458547949258989e-10","9.127345713948976","160","1166","39","18123","IFNB1,FCGR2B,IL4I1,TNFAIP3,CD86,LILRB2,MERTK,TNFRSF21,CD300A,IFNA2,HLX,IRF1,SMAD7,SOCS1,SAMSN1,IL10,ITCH,ZC3H12A,ANXA1,LYN,GPNMB,CEACAM1,ADORA2A,FGR,IL2RA,PAG1,SDC4,CEBPB,GLI3,IL4R,LGALS3,BCL6,HAVCR2,JAK3,RUNX3,PTPN2,RC3H1,MIR21,LAPTM5"
GO:BP,"cellular protein metabolic process","GO:0044267","8.173189502273337e-10","9.087608431481602","5280","1166","451","18123","CXCL10,CCL8,IL1B,MMP9,DDX58,BIRC3,CCL3,CCL2,TRAF1,C3,CLEC7A,C5AR1,SPP1,IFNB1,ZFP36L1,HERC6,PPM1K,DUSP1,SOCS3,TNFAIP3,PARP14,FCGR3A,TNFSF10,CDKN1A,IFIH1,ISG15,THBS1,NFKBIA,NCOA7,LILRA5,TRIM34,MMP1,TRIM22,EIF2AK2,CDKN2B,IFNA1,ATF3,IRAK2,ICAM1,PIK3R5,HERC5,TLR2,BTG2,HCK,PA…
GO:BP,"negative regulation of T cell activation","GO:0050868","8.505838361466404e-10","9.07028287454819","125","1166","34","18123","IFNB1,FCGR2B,IL4I1,CD86,LILRB2,TNFRSF21,CD300A,IFNA2,HLX,IRF1,SMAD7,SOCS1,IL10,ITCH,ZC3H12A,ANXA1,GPNMB,CEACAM1,ADORA2A,IL2RA,PAG1,SDC4,CEBPB,GLI3,IL4R,LGALS3,BCL6,HAVCR2,JAK3,RUNX3,PTPN2,RC3H1,MIR21,LAPTM5"
GO:BP,"peptidyl-tyrosine modification","GO:0018212","1.0427299937542282e-9","8.981828133954433","390","1166","66","18123","CLEC7A,SOCS3,PARP14,LILRA5,EIF2AK2,ICAM1,HCK,PARP9,RICTOR,MERTK,NRP1,OSM,NCF1,PTPRC,CD300A,IFNA2,FYN,YES1,HES1,CCL5,SOCS1,SAMSN1,PECAM1,CD36,ACVR1,HBEGF,ENPP2,IL6ST,ABL2,MAP2K1,SH2B3,CD44,TESK2,SLA,STAP1,PTPRJ,ITGA5,LYN,SH3BP5,ADAM17,NOD2,ABI1,TNF,FGR,SHC1,STAT3,ARRB2,EHD4,EP…
GO:BP,"leukocyte proliferation","GO:0070661","1.160486436617604e-9","8.935359931068945","327","1166","59","18123","CCL8,IL1B,IFNB1,FCGR2B,IL4I1,TNFAIP3,CDKN1A,IFNA1,CD86,LILRB2,TNFRSF21,PTPRC,CD300A,IFNA2,AHR,IRF1,FYN,CD55,HES1,CCL5,TNFRSF1B,IFNA8,HLA-E,TICAM1,IL10,IL6ST,ITCH,TNFSF14,IL7R,ANXA1,MYD88,TCIRG1,BST2,LYN,EBI3,SASH3,GPNMB,TGFBR2,MEF2C,CD209,IL2RA,TNFSF13B,SDC4,CEBPB,EPHB2,GPR183,MALT1,…
GO:BP,"positive regulation of I-kappaB kinase/NF-kappaB signaling","GO:0043123","1.2105266727393662e-9","8.917025636874124","185","1166","42","18123","BIRC3,TNFSF10,IFIT5,TRIM34,TRIM22,HMOX1,S100A12,TMEM106A,S100B,FYN,TRIM21,TRIM25,CASP1,NDFIP2,TRAF3IP2,CD36,TGM2,TRIM5,ZC3HAV1,RHOC,TICAM1,CASP10,TAB2,IKBKE,CFLAR,TRIM38,TICAM2,MYD88,RIPK1,BST2,NOD2,RBCK1,TNF,GOLT1B,FLNA,ATP2C1,MALT1,BIRC2,MAP3K14,…
GO:BP,"regulation of tumor necrosis factor superfamily cytokine production","GO:1903555","1.2105266727393662e-9","8.917025636874124","185","1166","42","18123","CD14,DDX58,CCL3,CLEC7A,OAS2,TNFAIP3,MMP8,IFIH1,THBS1,LILRA5,OAS1,TLR1,CYBB,TLR2,CD86,BCL3,TMEM106A,LY96,PTPRC,CD36,HLA-E,TICAM1,PTAFR,IL10,ZC3H12A,PTPRJ,ZFP36,MYD88,RIPK1,TREX1,SASH3,GPNMB,NOD2,IFNGR1,STAT3,ARRB2,EPHB2,HAVCR2,PSEN1,IL1A,SI…
GO:BP,"tumor necrosis factor superfamily cytokine production","GO:0071706","1.2105266727393662e-9","8.917025636874124","185","1166","42","18123","CD14,DDX58,CCL3,CLEC7A,OAS2,TNFAIP3,MMP8,IFIH1,THBS1,LILRA5,OAS1,TLR1,CYBB,TLR2,CD86,BCL3,TMEM106A,LY96,PTPRC,CD36,HLA-E,TICAM1,PTAFR,IL10,ZC3H12A,PTPRJ,ZFP36,MYD88,RIPK1,TREX1,SASH3,GPNMB,NOD2,IFNGR1,STAT3,ARRB2,EPHB2,HAVCR2,PSEN1,IL1A,SIRPA,UBE2J1"
GO:BP,"macromolecule modification","GO:0043412","1.3673864805644118e-9","8.864108718311437","4345","1166","384","18123","CXCL10,CCL8,IL1B,MMP9,DDX58,BIRC3,CCL3,CCL2,TRAF1,C3,CLEC7A,C5AR1,SPP1,IFNB1,HERC6,PPM1K,DUSP1,SPOCD1,SOCS3,TNFAIP3,PARP14,FCGR3A,CDKN1A,IFIH1,ISG15,THBS1,NFKBIA,NCOA7,LILRA5,TRIM34,TRIM22,EIF2AK2,CDKN2B,IFNA1,ATF3,IRAK2,ICAM1,PIK3R5,HERC5,TLR2,BTG2,HCK,PARP9,APOBEC3F,DAB2,MAPK…
GO:BP,"positive regulation of cell migration","GO:0030335","1.4549856571851443e-9","8.837141287802506","568","1166","84","18123","CCL4,CXCL10,CCL7,CCL8,IL1B,TNFAIP6,MMP9,CCL20,CCL3,DOCK4,CLEC7A,C5AR1,CCL1,C3AR1,MMP7,THBS1,RIN2,CCR1,ICAM1,DAB2,HMOX1,NRP1,PTPRC,ITGAX,P2RY6,CCL5,PECAM1,SMAD3,SASH1,CRK,ACVR1,CCL26,DOCK5,HBEGF,RHOC,PTAFR,ENPP2,FPR2,PLPP3,F3,TNFSF14,BMPR2,ZC3H12A,CXCL8,SWAP70,CTSH,ANXA…
GO:BP,"regulation of hydrolase activity","GO:0051336","1.8786774103856475e-9","8.726147786646152","1252","1166","146","18123","CCL4,CCL7,CCL8,CCL4L1,MMP9,CCL20,BIRC3,CCL3,CCL2,DOCK4,CCL3L1,C3,CLEC7A,C5AR1,CCL1,OAS2,SPOCD1,OASL,TNFSF10,THBS1,EIF2AK2,OAS1,RIN2,GPR65,ICAM1,RASGRP3,RICTOR,RHOH,CD86,TAGAP,NRP1,JUN,PTPRC,DYNLT1,CD300A,PLXNC1,P2RY6,CPEB2,FYN,PTX3,CASP1,CCL5,SERPINB2,IFI16,SBF2,NLRP12,TG…
GO:BP,"cytokine production involved in immune response","GO:0002367","1.9209685620501717e-9","8.716479742603093","95","1166","29","18123","IL1B,DDX58,RSAD2,CLEC7A,IFNB1,FFAR2,KIR2DL4,LACC1,HMOX1,IFNA2,SMAD7,CD55,TNFRSF1B,CD36,HLA-E,TICAM1,IL10,BST2,IL1R1,SASH3,NOD2,TNF,FFAR3,MALT1,BCL6,JAK3,HK1,HLA-A,LAPTM5"
GO:BP,"regulation of cytokine production involved in immune response","GO:0002718","1.9209685620501717e-9","8.716479742603093","95","1166","29","18123","IL1B,DDX58,RSAD2,CLEC7A,IFNB1,FFAR2,KIR2DL4,LACC1,HMOX1,IFNA2,SMAD7,CD55,TNFRSF1B,CD36,HLA-E,TICAM1,IL10,BST2,IL1R1,SASH3,NOD2,TNF,FFAR3,MALT1,BCL6,JAK3,HK1,HLA-A,LAPTM5"
GO:BP,"response to peptide","GO:1901652","1.9827013616533137e-9","8.702742695150807","551","1166","82","18123","IL1B,MMP9,ZFP36L1,NAMPT,FCGR2B,MMP12,SOCS3,TNFAIP3,ADM,TNFSF10,NFKBIA,ICAM1,CYBB,TLR2,BTG2,MMP13,PTPRE,ATP6V0D2,STAT2,CPEB2,RAB8B,FYN,SOCS1,PNPT1,CD36,ADCY7,STAT1,CRK,FPR2,IL10,MYO5A,RAP1B,SRD5A1,CFLAR,DENND4C,ANXA1,FOXO3,ADIPOR1,TCIRG1,PIK3C2A,LYN,CACNA1A,ATP2B1,CASP4,EDN1,CHMP5,NOD2,C…
GO:BP,"regulation of tumor necrosis factor production","GO:0032680","2.0493285872521434e-9","8.688388401682094","180","1166","41","18123","CD14,DDX58,CCL3,CLEC7A,OAS2,TNFAIP3,MMP8,IFIH1,THBS1,LILRA5,OAS1,TLR1,CYBB,TLR2,BCL3,TMEM106A,LY96,PTPRC,CD36,HLA-E,TICAM1,PTAFR,IL10,ZC3H12A,PTPRJ,ZFP36,MYD88,RIPK1,TREX1,SASH3,GPNMB,NOD2,IFNGR1,STAT3,ARRB2,EPHB2,HAVCR2,PSEN1,IL1A,SIRPA,UBE2J1"
GO:BP,"tumor necrosis factor production","GO:0032640","2.0493285872521434e-9","8.688388401682094","180","1166","41","18123","CD14,DDX58,CCL3,CLEC7A,OAS2,TNFAIP3,MMP8,IFIH1,THBS1,LILRA5,OAS1,TLR1,CYBB,TLR2,BCL3,TMEM106A,LY96,PTPRC,CD36,HLA-E,TICAM1,PTAFR,IL10,ZC3H12A,PTPRJ,ZFP36,MYD88,RIPK1,TREX1,SASH3,GPNMB,NOD2,IFNGR1,STAT3,ARRB2,EPHB2,HAVCR2,PSEN1,IL1A,SIRPA,UBE2J1"
GO:BP,"lymphocyte proliferation","GO:0046651","2.141582792348342e-9","8.669265131370146","296","1166","55","18123","IL1B,IFNB1,FCGR2B,IL4I1,CDKN1A,IFNA1,CD86,LILRB2,TNFRSF21,PTPRC,CD300A,IFNA2,AHR,IRF1,FYN,CD55,HES1,CCL5,TNFRSF1B,IFNA8,HLA-E,TICAM1,IL10,IL6ST,ITCH,TNFSF14,IL7R,ANXA1,MYD88,LYN,EBI3,SASH3,GPNMB,TGFBR2,MEF2C,CD209,IL2RA,TNFSF13B,SDC4,CEBPB,EPHB2,GPR183,MALT1,LGALS3,VAV3,BCL6,HAVCR2,…
GO:BP,"regulation of leukocyte migration","GO:0002685","2.2367226465729693e-9","8.650387865045378","212","1166","45","18123","CCL4,CXCL10,CCL7,CCL8,CCL20,CCL3,CCL2,C5AR1,CCL1,C3AR1,DUSP1,THBS1,CCR1,ICAM1,HMOX1,RHOH,CD300A,CCL5,MTUS1,CRK,PTAFR,FPR2,TNFSF14,CXCL8,SWAP70,ADTRP,STAP1,ANXA1,MYD88,SERPINE1,LYN,IL1R1,EDN1,ADAM17,NOD2,SLAMF8,TNF,MIA3,PTK2B,LGALS3,VEGFA,P2RX4,STK10,AKIRIN1,DAPK2"
GO:BP,"peptidyl-tyrosine phosphorylation","GO:0018108","2.250169490352039e-9","8.647784768132047","387","1166","65","18123","CLEC7A,SOCS3,PARP14,LILRA5,EIF2AK2,ICAM1,HCK,PARP9,RICTOR,MERTK,NRP1,OSM,NCF1,PTPRC,CD300A,IFNA2,FYN,YES1,HES1,CCL5,SOCS1,SAMSN1,PECAM1,CD36,ACVR1,HBEGF,ENPP2,IL6ST,ABL2,MAP2K1,SH2B3,CD44,TESK2,SLA,STAP1,PTPRJ,ITGA5,LYN,SH3BP5,ADAM17,NOD2,ABI1,TNF,FGR,SHC1,STAT3,ARRB2,EHD4,…
GO:BP,"negative regulation of viral genome replication","GO:0045071","2.347614661988989e-9","8.629373186770907","55","1166","22","18123","ISG20,IFIT1,RSAD2,OAS2,IFNB1,PLSCR1,IFITM1,OASL,IFIT5,ISG15,EIF2AK2,OAS1,APOBEC3F,N4BP1,CCL5,TNIP1,IFI16,ZC3HAV1,APOBEC3G,PARP10,BST2,TNF"
GO:BP,"homeostatic process","GO:0042592","2.431531803841466e-9","8.614120045593019","1985","1166","206","18123","CXCL10,CCL7,CCL8,IL1B,CXCL11,CCL3,CCL2,IFIT1,AQP9,C5AR1,CCL1,SPP1,CXCL6,ZFP36L1,FFAR2,C3AR1,TNFAIP3,ADM,AKR1C1,NCF2,ISG15,SLC7A11,MAFB,OAS1,FTH1,CCR1,GPR65,ICAM1,LACC1,GPR68,CYBB,DLL1,HMOX1,FABP4,MERTK,FPR1,NCF1,ABCA1,PTPRC,SLC12A8,DCSTAMP,NPTN,ATP6V0D2,DYNLT1,CXCR5,TCF7L2,P2RY6,ARRDC3…
GO:BP,"protein metabolic process","GO:0019538","2.6383824985267993e-9","8.578662242543418","5912","1166","492","18123","CXCL10,CCL8,IL1B,MMP10,MMP9,DDX58,BIRC3,PHLDA1,CCL3,CCL2,TRAF1,C3,CLEC7A,C5AR1,SPP1,IFNB1,ZFP36L1,HERC6,PPM1K,DUSP1,MMP12,SOCS3,TNFAIP3,PARP14,MMP8,FCGR3A,TNFSF10,CDKN1A,IFIH1,MMP7,ISG15,THBS1,NFKBIA,NCOA7,LILRA5,TRIM34,MMP1,TRIM22,EIF2AK2,CDKN2B,IFNA1,ATF3,IRAK2,ICAM1,PIK3R5,HE…
GO:BP,"negative regulation of leukocyte cell-cell adhesion","GO:1903038","2.734082686397615e-9","8.563188355275441","144","1166","36","18123","IFNB1,FCGR2B,IL4I1,CD86,LILRB2,TNFRSF21,CD300A,IFNA2,HLX,IRF1,SMAD7,SOCS1,IL10,ITCH,ZC3H12A,ADTRP,ANXA1,GPNMB,CEACAM1,ADORA2A,IL2RA,PAG1,SDC4,CEBPB,GLI3,MIA3,IL4R,LGALS3,BCL6,HAVCR2,JAK3,RUNX3,PTPN2,RC3H1,MIR21,LAPTM5"
GO:BP,"regulation of viral genome replication","GO:0045069","2.9944549918258108e-9","8.5236822101966","84","1166","27","18123","ISG20,IFIT1,RSAD2,OAS2,IFNB1,PLSCR1,IFITM1,OASL,IFIT5,ISG15,EIF2AK2,OAS1,APOBEC3F,N4BP1,CCL5,TNIP1,IFI16,ZC3HAV1,APOBEC3G,PARP10,CXCL8,ADAR,BST2,TNF,NOTCH1,DDB1,PPID"
GO:BP,"blood vessel development","GO:0001568","3.1605977616300615e-9","8.5002307718036","797","1166","105","18123","CXCL10,IL1B,CCL2,C3,C5AR1,ZFP36L1,C3AR1,SOCS3,TNFAIP3,ADM,THBS1,RIN2,CYBB,PRDM1,DLL1,HMOX1,SAT1,NRP1,JUN,ITGAX,TCF7L2,AHR,RNF213,SMAD7,HES1,PECAM1,SP100,PML,SASH1,STAT1,ACVR1,TYMP,SCG2,ENPP2,MMP19,IL10,STRA6,NF1,F3,HPSE,MAP2K1,BMPR2,CLIC4,ZC3H12A,CXCL8,ENG,CFLAR,CTSH,ADTRP,ANXA1,HIF…
GO:BP,"mononuclear cell proliferation","GO:0032943","3.272487081147792e-9","8.485122059245443","299","1166","55","18123","IL1B,IFNB1,FCGR2B,IL4I1,CDKN1A,IFNA1,CD86,LILRB2,TNFRSF21,PTPRC,CD300A,IFNA2,AHR,IRF1,FYN,CD55,HES1,CCL5,TNFRSF1B,IFNA8,HLA-E,TICAM1,IL10,IL6ST,ITCH,TNFSF14,IL7R,ANXA1,MYD88,LYN,EBI3,SASH3,GPNMB,TGFBR2,MEF2C,CD209,IL2RA,TNFSF13B,SDC4,CEBPB,EPHB2,GPR183,MALT1,LGALS3,VAV3,BCL6,H…
GO:BP,"regulation of pattern recognition receptor signaling pathway","GO:0062207","3.36651905986684e-9","8.47281892238969","110","1166","31","18123","CD14,BIRC3,RSAD2,TNFAIP3,OASL,IFI35,IRF7,TLR1,TLR2,DDX60,DHX58,LY96,CD300A,IRF1,CD36,ZC3HAV1,TICAM1,TICAM2,LYN,NOD2,SLC15A3,XIAP,SEC14L1,RIOK3,ARRB2,BIRC2,FLOT1,CD300LF,PDPK1,GPR108,NPLOC4"
GO:BP,"cellular response to organonitrogen compound","GO:0071417","3.737756475421409e-9","8.427388997453155","671","1166","93","18123","IL1B,AQP9,ZFP36L1,NAMPT,FCGR2B,SOCS3,ICAM1,CYBB,PTPRE,ATP6V0D2,AHR,P2RY6,CPEB2,RAB8B,FYN,SOCS1,CD36,PDE4B,TGM2,ADCY7,STAT1,CRK,HRH1,PTAFR,FPR2,XRN1,MYO5A,RAP1B,SRD5A1,KCNE1,P2RX7,CFLAR,DENND4C,CPEB4,FOXO3,ADIPOR1,ACTR2,TCIRG1,SSH1,PIK3C2A,LYN,CACNA1A,ATP2B1,CASP4…
GO:BP,"adaptive immune response","GO:0002250","4.329305776525293e-9","8.3635817391192","715","1166","97","18123","IL1B,RSAD2,C3,IFNB1,CD48,FCGR2B,IL4I1,TNFAIP3,SLAMF7,LILRA6,IRF7,IFNA1,NFKBIZ,ICAM1,TREM1,PRDM1,CD86,TAP1,BCL3,LILRB2,RNF19B,FCER1G,TNFRSF21,PTPRC,IFNA2,HLX,AHR,IRF1,ADGRE1,FYN,SMAD7,RELB,CD55,SAMSN1,LAT,TNFRSF1B,TRAF3IP2,IFNA8,ADCY7,DUSP10,TFE3,HLA-E,IL10,MCOLN1,IL6ST,RAP1B,ZC3H12A,H…
GO:BP,"negative regulation of response to external stimulus","GO:0032102","4.797732843547718e-9","8.31896393890327","601","1166","86","18123","TNFAIP6,CCL2,CD163,GPR84,SPP1,FCGR2B,DUSP1,MMP12,SOCS3,TNFAIP3,PARP14,ADM,FCGR3A,KIR2DL4,FCGR2A,ISG15,THBS1,OAS1,HCK,DHX58,NRP1,THBD,PTPRC,TRIB1,STAT2,SAMHD1,FYN,TRIM21,YES1,SERPINB2,IFI16,TNFRSF1B,NLRP12,SMAD3,ADCY7,CRK,DUSP10,HLA-E,METRNL,RHBDF2,PLAUR,FP…
GO:BP,"adaptive immune response based on somatic recombination of immune receptors built from immunoglobulin superfamily domains","GO:0002460","5.235169231792864e-9","8.28106927477867","366","1166","62","18123","IL1B,RSAD2,C3,IFNB1,FCGR2B,IL4I1,TNFAIP3,IRF7,NFKBIZ,ICAM1,BCL3,FCER1G,PTPRC,IFNA2,HLX,AHR,SMAD7,RELB,CD55,TNFRSF1B,TRAF3IP2,HLA-E,IL10,ZC3H12A,SWAP70,RFTN1,CTSH,C2,IL7R,ANXA1,MYD88,NFKB2…
GO:BP,"positive regulation of phagocytosis","GO:0050766","5.428843572921542e-9","8.265292671955617","68","1166","24","18123","IL1B,CCL2,C3,CLEC7A,FCGR2B,MERTK,FCER1G,PTPRC,PTX3,CD36,FPR2,IL15RA,C2,STAP1,PTPRJ,IL2RG,NOD2,TNF,CD300LF,RAP1A,IL2RB,MYO18A,SIRPA,PPARG"
GO:BP,"mononuclear cell migration","GO:0071674","5.441641927116016e-9","8.264270039218141","193","1166","42","18123","CCL4,CXCL10,CCL7,CCL8,CXCL11,CCL4L1,CCL20,CCL3,CCL2,CCL3L1,C5AR1,CCL1,C3AR1,DUSP1,THBS1,CCR1,ICAM1,S100A12,CCL5,PECAM1,NLRP12,CRK,CCL26,FPR2,TNFSF14,ITGB7,ADTRP,ANXA1,SERPINE1,LYN,ADAM17,SLAMF8,TNF,F11R,MIA3,GPR183,PTK2B,LGALS3,STK10,AKIRIN1,SIRPA,CDC42"
GO:BP,"anatomical structure morphogenesis","GO:0009653","5.50703164495922e-9","8.259082427932794","2816","1166","269","18123","CXCL10,CCL7,GBP1,IL1B,MMP9,HESX1,CCL3,CCL2,C3,C5AR1,SPP1,ZFP36L1,IL1RN,C3AR1,DUSP1,MMP12,SOCS3,TNFAIP3,MMP8,ADM,IER3,THBS1,ARID5B,MAFB,RIN2,ICAM1,CYBB,PRDM1,TLR2,HCK,DLL1,DAB2,HMOX1,RHOH,SAT1,CSRNP1,BCL3,MMP13,TDRD7,MERTK,NRP1,JUN,ITGAX,LAMB3,DCSTAMP,NPTN,MYOF,DUSP5,DYNLT…
GO:BP,"lipopolysaccharide-mediated signaling pathway","GO:0031663","5.560702422987045e-9","8.254870345259837","57","1166","22","18123","IL1B,CD14,CCL3,CCL2,TNFAIP3,NFKBIA,IRAK2,TLR2,HCK,LY96,TRIB1,CD55,CCL5,CD36,SASH1,TRIM5,TICAM1,PTAFR,MYD88,LYN,TNF,MALT1"
GO:BP,"positive regulation of leukocyte activation","GO:0002696","5.8271684339171974e-9","8.234542428475219","414","1166","67","18123","IL1B,CCL3,CCL2,CLEC7A,IL4I1,MMP8,CDKN1A,THBS1,NFKBIZ,RHOH,CD86,LILRB2,PTPRC,HLX,FYN,YES1,CD55,HES1,CCL5,SOCS1,DUSP10,HLA-E,TICAM1,PTAFR,IL10,IL6ST,IL15RA,TNFSF14,MAP3K8,IL7R,STAP1,ANXA1,MYD88,LYN,EBI3,SASH3,NOD2,ZBTB1,TGFBR2,MEF2C,ZMIZ1,CD209,FGR,STAT6,IL2RA,TNFS…
GO:BP,"positive regulation of MAPK cascade","GO:0043410","5.907257005033993e-9","8.228614134027943","542","1166","80","18123","CCL4,CCL7,CCL8,IL1B,CCL4L1,CCL20,CCL3,CCL2,TRAF1,CCL3L1,CLEC7A,C5AR1,CCL1,FCGR2B,MMP8,THBS1,LILRA5,EIF2AK2,CCR1,IRAK2,ICAM1,PIK3R5,S100A12,NRP1,FPR1,OSM,NCF1,TMEM106A,PTPRC,NPTN,DUSP5,P2RY6,CCL5,CD36,SASH1,TRIM5,MLKL,CCL26,TNIK,FPR2,TAB2,RAP1B,MAP2K1,ZC3H12A,IKBKE,CFLAR,C…
GO:BP,"extrinsic apoptotic signaling pathway","GO:0097191","6.017205958747789e-9","8.220605123090886","226","1166","46","18123","IL1B,TRAF1,TNFAIP3,TNFSF10,THBS1,ATF3,ICAM1,HMOX1,NRP1,PTPRC,TCF7L2,MCL1,FYN,TNFRSF1B,SP100,SMAD3,PML,IFI27,ACVR1,SKIL,CYLD,LMNA,SCG2,IFI6,P2RX7,CFLAR,FOXO3,SERPINE1,RIPK1,FAS,RBCK1,TNF,PMAIP1,ITGA6,BLOC1S2,RB1CC1,BCL2A1,LGALS3,DEDD,DEDD2,ITPRIP,IL1A,TNFRSF1A,PDPK1,PEA1…
GO:BP,"receptor signaling pathway via STAT","GO:0097696","6.4145183089854365e-9","8.192835950918681","186","1166","41","18123","CCL2,IFNB1,SOCS3,PARP14,IFNA1,PARP9,BCL3,OSM,PTPRC,STAT2,CD300A,IFNA2,FYN,HES1,CCL5,SOCS1,IFNA8,STAT1,IL10RA,IL10,IL6ST,IFNAR2,SH2B3,IL7R,ADIPOR1,LYN,TNF,STAT6,STAT3,NMI,PTK2B,LEPROT,JAK3,CRLF2,NOTCH1,IFNAR1,TNFRSF1A,PTPN2,IL10RB,IL31RA,OSBP"
GO:BP,"positive regulation of cell activation","GO:0050867","7.641027099561363e-9","8.116848260051169","426","1166","68","18123","IL1B,CCL3,CCL2,CLEC7A,IL4I1,MMP8,CDKN1A,THBS1,LILRA5,NFKBIZ,RHOH,CD86,LILRB2,PTPRC,HLX,FYN,YES1,CD55,HES1,CCL5,SOCS1,DUSP10,HLA-E,TICAM1,PTAFR,IL10,IL6ST,IL15RA,TNFSF14,MAP3K8,IL7R,STAP1,ANXA1,MYD88,LYN,EBI3,SASH3,NOD2,ZBTB1,TGFBR2,MEF2C,ZMIZ1,CD209,FGR,STAT6,IL2RA,TNF…
GO:BP,"positive regulation of hydrolase activity","GO:0051345","7.90787627627063e-9","8.101940134117253","733","1166","98","18123","CCL4,CCL7,CCL8,CCL4L1,CCL20,CCL3,CCL2,DOCK4,CCL3L1,CLEC7A,C5AR1,CCL1,TNFSF10,RIN2,GPR65,ICAM1,RASGRP3,CD86,TAGAP,NRP1,JUN,PTPRC,CD300A,P2RY6,FYN,CASP1,CCL5,IFI16,NLRP12,TGM2,SMAD3,PML,DAPK1,CRK,PICALM,CCL26,DOCK5,RHOC,ACAP2,PTAFR,ARHGAP18,CASP10,NF1,CORO1C,ABL2,F3,PP…
GO:BP,"positive regulation of programmed cell death","GO:0043068","8.451629182171604e-9","8.073059566005615","628","1166","88","18123","MMP9,PHLDA1,CCL3,CCL2,IFIT2,CLEC7A,IFNB1,DUSP1,ADM,TNFSF10,CDKN1A,THBS1,ATF3,IDO1,HMOX1,JUN,PTPRC,S100B,DCUN1D3,MCL1,CCL5,TNFRSF1B,TGM2,PML,DAPK1,SKIL,FCAR,CYLD,ARHGEF3,IL10,NF1,STK17B,ZC3H12A,S100A9,TP53BP2,CTSH,PHLDA2,ANXA1,FOXO3,RIPK1,SAV1,NQO1,LYN,FAS,VDR,SQS…
GO:BP,"regulation of cell differentiation","GO:0045595","9.06274772411915e-9","8.042740109110872","1688","1166","180","18123","CXCL10,GBP1,IL1B,MMP9,CCL3,CLEC7A,SPP1,IFNB1,ZFP36L1,FCGR2B,IL4I1,SOCS3,IFITM1,CCDC71L,ADM,ISG15,THBS1,NFKBIA,IRF7,MAFB,EIF2AK2,RIN2,NFKBIZ,CCR1,GPR68,PRDM1,TLR2,DLL1,DAB2,MAFF,RHOH,CD86,LILRB2,NRP1,OSM,ABCA1,JUN,TNFRSF21,PTPRC,DCSTAMP,NPTN,DYNLT1,TRIB1,TCF7L2,PLXNC1,IFNA…
GO:BP,"vasculature development","GO:0001944","1.0176763976289614e-8","7.992390297702668","834","1166","107","18123","CXCL10,IL1B,CCL2,C3,C5AR1,ZFP36L1,C3AR1,SOCS3,TNFAIP3,ADM,THBS1,RIN2,CYBB,PRDM1,DLL1,HMOX1,SAT1,NRP1,JUN,ITGAX,TCF7L2,AHR,RNF213,SMAD7,HES1,PECAM1,SP100,PML,SASH1,STAT1,ACVR1,TYMP,SCG2,ENPP2,MMP19,IL10,STRA6,NF1,F3,HPSE,MAP2K1,BMPR2,CLIC4,ZC3H12A,CXCL8,ENG,CFLAR,CTSH,LGALS8,ADTRP,A…
GO:BP,"response to organic cyclic compound","GO:0014070","1.1942105938572065e-8","7.922919080505336","1004","1166","122","18123","CXCL10,IL1B,DDX58,KYNU,CCL3,CCL2,IFIT1,AQP9,SPP1,IFNB1,ZFP36L1,NAMPT,IL1RN,DUSP1,ADM,CDKN1A,KLF9,IFIH1,THBS1,NFKBIA,SLC7A11,IFNA1,ICAM1,CYBB,TLR2,BTG2,DAB2,ABCA1,JUN,THBD,IFNA2,S100B,AHR,P2RY6,PANX1,HNMT,TRIM25,CASP1,CCL5,IFNA8,PNPT1,FBXO32,CD36,PDE4B,TGM2,STAT1,HRH1,T…
GO:BP,"positive regulation of cell motility","GO:2000147","1.3864769485650967e-8","7.858087346565167","592","1166","84","18123","CCL4,CXCL10,CCL7,CCL8,IL1B,TNFAIP6,MMP9,CCL20,CCL3,DOCK4,CLEC7A,C5AR1,CCL1,C3AR1,MMP7,THBS1,RIN2,CCR1,ICAM1,DAB2,HMOX1,NRP1,PTPRC,ITGAX,P2RY6,CCL5,PECAM1,SMAD3,SASH1,CRK,ACVR1,CCL26,DOCK5,HBEGF,RHOC,PTAFR,ENPP2,FPR2,PLPP3,F3,TNFSF14,BMPR2,ZC3H12A,CXCL8,SWAP70,CTSH,ANXA1…
GO:BP,"neutrophil chemotaxis","GO:0030593","1.4053964468234276e-8","7.852201148797184","102","1166","29","18123","CCL4,CXCL10,CCL7,CCL8,CXCL11,CCL4L1,CCL20,CCL3,CCL2,CCL3L1,C5AR1,CCL1,CXCL6,PPBP,CXCL2,C3AR1,S100A12,FCER1G,CCL5,PDE4B,CCL26,CXCL5,S100A9,CXCL8,EDN1,NOD2,LGALS3,VAV3,DAPK2"
GO:BP,"regulation of primary metabolic process","GO:0080090","1.4223399035965738e-8","7.8469966057044","6071","1166","499","18123","CXCL10,IL1B,MMP9,HESX1,DDX58,BIRC3,SLC7A7,TRAF1,C3,CLEC7A,C5AR1,SPP1,OAS2,IFNB1,ZFP36L1,NAMPT,PLSCR1,IL4I1,PPM1K,DUSP1,MMP12,SOCS3,TNFAIP3,HNRNPLL,HELZ2,PARP14,OASL,ADM,TNFSF10,CDKN1A,KLF9,ISG15,THBS1,NFKBIA,NCOA7,BATF2,SLC7A11,IRF7,ARID5B,LILRA5,TRIM34,MAML2,MAFB,TR…
GO:BP,"eosinophil chemotaxis","GO:0048245","1.5896553522192963e-8","7.798697023386369","19","1166","13","18123","CCL4,CCL7,CCL8,CCL4L1,CCL3,CCL2,CCL1,CCL5,HRH1,CCL26,SCG2,LGALS3,DAPK2"
GO:BP,"production of molecular mediator of immune response","GO:0002440","1.592207074016202e-8","7.79800045088582","191","1166","41","18123","IL1B,DDX58,RSAD2,CLEC7A,IFNB1,FCGR2B,FFAR2,KIR2DL4,LACC1,HMOX1,CD86,PTPRC,SAMHD1,IFNA2,SMAD7,CD55,TNFRSF1B,TRAF3IP2,CD36,HLA-E,TICAM1,IL10,SWAP70,BST2,TREX1,IL1R1,SASH3,NOD2,TNF,FFAR3,STAT6,EPHB2,IL4R,MALT1,BCL6,JAK3,HK1,NBN,HLA-A,LIG4,LAPTM5"
GO:BP,"positive regulation of hemopoiesis","GO:1903708","1.669170253566058e-8","7.777499363492577","160","1166","37","18123","ZFP36L1,IL4I1,NFKBIZ,CCR1,GPR68,RHOH,CD86,LILRB2,JUN,PTPRC,DCSTAMP,TRIB1,HLX,SOCS1,DUSP10,IL10,IL15RA,IL7R,ANXA1,RIPK1,SASH3,ZBTB1,TGFBR2,ZMIZ1,TNF,IL2RA,CD83,NOTCH2,GLI3,IL4R,NFKBID,FOS,MALT1,BCL6,RUNX3,MIR21,RB1"
GO:BP,"positive regulation of leukocyte differentiation","GO:1902107","1.669170253566058e-8","7.777499363492577","160","1166","37","18123","ZFP36L1,IL4I1,NFKBIZ,CCR1,GPR68,RHOH,CD86,LILRB2,JUN,PTPRC,DCSTAMP,TRIB1,HLX,SOCS1,DUSP10,IL10,IL15RA,IL7R,ANXA1,RIPK1,SASH3,ZBTB1,TGFBR2,ZMIZ1,TNF,IL2RA,CD83,NOTCH2,GLI3,IL4R,NFKBID,FOS,MALT1,BCL6,RUNX3,MIR21,RB1"
GO:BP,"regulation of nitrogen compound metabolic process","GO:0051171","1.6913218638212797e-8","7.771773736943933","5886","1166","486","18123","CXCL10,IL1B,MMP9,HESX1,DDX58,BIRC3,SLC7A7,TRAF1,C3,CLEC7A,C5AR1,SPP1,OAS2,IFNB1,ZFP36L1,NAMPT,PLSCR1,IL4I1,PPM1K,DUSP1,MMP12,SOCS3,TNFAIP3,HNRNPLL,HELZ2,PARP14,MMP8,OASL,TNFSF10,CDKN1A,KLF9,ISG15,THBS1,NFKBIA,NCOA7,BATF2,SLC7A11,IRF7,ARID5B,LILRA5,TRIM34,…
GO:BP,"positive regulation of cellular component movement","GO:0051272","1.7547622450817353e-8","7.755781718311462","605","1166","85","18123","CCL4,CXCL10,CCL7,CCL8,IL1B,TNFAIP6,MMP9,CCL20,CCL3,DOCK4,CLEC7A,C5AR1,CCL1,C3AR1,MMP7,THBS1,RIN2,CCR1,ICAM1,DAB2,HMOX1,NRP1,PTPRC,ITGAX,P2RY6,CCL5,PECAM1,SMAD3,SASH1,CRK,ACVR1,CCL26,DOCK5,HBEGF,RHOC,PTAFR,ENPP2,FPR2,PLPP3,F3,TNFSF14,BMPR2,ZC3H12A,CXCL8,SWA…
GO:BP,"receptor signaling pathway via JAK-STAT","GO:0007259","1.8533766794109575e-8","7.732036305902612","176","1166","39","18123","CCL2,IFNB1,SOCS3,PARP14,IFNA1,PARP9,BCL3,OSM,PTPRC,STAT2,CD300A,IFNA2,FYN,HES1,CCL5,SOCS1,IFNA8,STAT1,IL10RA,IL10,IL6ST,IFNAR2,SH2B3,ADIPOR1,LYN,TNF,STAT6,STAT3,NMI,PTK2B,LEPROT,JAK3,NOTCH1,IFNAR1,TNFRSF1A,PTPN2,IL10RB,IL31RA,OSBP"
GO:BP,"positive regulation of locomotion","GO:0040017","2.094849602364457e-8","7.678847151317176","607","1166","85","18123","CCL4,CXCL10,CCL7,CCL8,IL1B,TNFAIP6,MMP9,CCL20,CCL3,DOCK4,CLEC7A,C5AR1,CCL1,C3AR1,MMP7,THBS1,RIN2,CCR1,ICAM1,DAB2,HMOX1,NRP1,PTPRC,ITGAX,P2RY6,CCL5,PECAM1,SMAD3,SASH1,CRK,ACVR1,CCL26,DOCK5,HBEGF,RHOC,SCG2,PTAFR,ENPP2,FPR2,PLPP3,F3,TNFSF14,BMPR2,ZC3H12A,CXCL8,SWAP70,CTSH,ANXA…
GO:BP,"ERK1 and ERK2 cascade","GO:0070371","2.0995401425001603e-8","7.6778758173824855","331","1166","57","18123","CCL4,CCL7,CCL8,GBP1,IL1B,CCL4L1,CCL20,HESX1,CCL3,CCL2,CCL3L1,C5AR1,CCL1,ZFP36L1,DUSP1,ATF3,CCR1,ICAM1,NRP1,PTPRC,NPTN,P2RY6,CCL5,TNIP1,NLRP12,CD36,CCL26,DUSP10,FPR2,RAP1B,MAP2K1,CFLAR,CD44,CTSH,LYN,GPNMB,NOD2,CEACAM1,TNF,DUSP6,SPRY4,SHC1,ARRB2,NOTCH2,EPHB2,GPR183,PTK2B,HAVCR2,VEGFA,N…
GO:BP,"cellular response to chemokine","GO:1990869","2.1805138848969026e-8","7.661441143517082","97","1166","28","18123","CCL4,CXCL10,CCL7,CCL8,CXCL11,CCL4L1,CCL20,CCL3,CCL2,CCL3L1,CCL1,CXCL6,PPBP,CXCL2,DUSP1,CCR1,CXCR5,CCL5,CCRL2,CCL26,CXCL5,ZC3H12A,CXCL8,SH2B3,GPR35,HIF1A,EDN1,PTK2B"
GO:BP,"response to chemokine","GO:1990868","2.1805138848969026e-8","7.661441143517082","97","1166","28","18123","CCL4,CXCL10,CCL7,CCL8,CXCL11,CCL4L1,CCL20,CCL3,CCL2,CCL3L1,CCL1,CXCL6,PPBP,CXCL2,DUSP1,CCR1,CXCR5,CCL5,CCRL2,CCL26,CXCL5,ZC3H12A,CXCL8,SH2B3,GPR35,HIF1A,EDN1,PTK2B"
GO:BP,"cellular response to virus","GO:0098586","2.2133093441437137e-8","7.654957882473243","78","1166","25","18123","CXCL10,DDX58,BIRC3,IFNB1,MMP12,OASL,IFIH1,IRF7,OAS1,DDX60,DHX58,CCL5,ZC3HAV1,IFI6,ZC3H12A,IKBKE,LGALS8,HIF1A,ADAR,FMR1,SEC14L1,RIOK3,BIRC2,NPLOC4,MIR21"
GO:BP,"negative regulation of leukocyte mediated immunity","GO:0002704","2.2639159610714404e-8","7.645139698649997","55","1166","21","18123","IFNB1,FCGR2B,IL4I1,KIR2DL4,HMOX1,PTPRC,CD300A,IFNA2,AHR,SMAD7,CRK,HLA-E,IL7R,BST2,NOD2,CEACAM1,ARRB2,BCL6,HAVCR2,JAK3,HLA-A"
GO:BP,"regulation of alpha-beta T cell activation","GO:0046634","2.3937159860087888e-8","7.620927379838694","104","1166","29","18123","NFKBIZ,PRDM1,CD86,PTPRC,CD300A,HLX,IRF1,SMAD7,CD55,SOCS1,HLA-E,ITCH,ZC3H12A,ANXA1,EBI3,SASH3,TGFBR2,ADORA2A,CD83,GLI3,IL4R,NFKBID,MALT1,BCL6,JAK3,RUNX3,RC3H1,HLA-A,MIR21"
GO:BP,"eosinophil migration","GO:0072677","2.533494177884564e-8","7.596280089405878","23","1166","14","18123","CCL4,CCL7,CCL8,CCL4L1,CCL3,CCL2,CCL1,CD300A,CCL5,HRH1,CCL26,SCG2,LGALS3,DAPK2"
GO:BP,"regulation of DNA-binding transcription factor activity","GO:0051090","2.621766699550793e-8","7.581405957041686","457","1166","70","18123","IL1B,DDX58,TRAF1,TNFAIP3,NFKBIA,ARID5B,TRIM34,TRIM22,EIF2AK2,IRAK2,ICAM1,TLR2,HCK,HMOX1,S100A12,JUN,TRIB1,TCF7L2,SMAD7,TRIM21,TRIM25,HES1,SP100,NLRP12,CD36,SMAD3,TRIM5,PARP10,CYLD,TICAM1,SGK1,IL10,ADORA3,ITCH,PLPP3,NLRC5,TAB2,ZC3H12A,S100A9,CFLAR,TRIM3…
GO:BP,"regulation of leukocyte proliferation","GO:0070663","2.8808227895007605e-8","7.540483456023304","253","1166","48","18123","CCL8,IL1B,FCGR2B,IL4I1,TNFAIP3,CDKN1A,CD86,LILRB2,TNFRSF21,PTPRC,CD300A,AHR,IRF1,CD55,HES1,CCL5,TNFRSF1B,HLA-E,TICAM1,IL10,IL6ST,ITCH,ANXA1,MYD88,BST2,LYN,EBI3,SASH3,GPNMB,TGFBR2,MEF2C,CD209,IL2RA,TNFSF13B,SDC4,CEBPB,EPHB2,GPR183,LGALS3,VAV3,BCL6,HAVCR2,JAK3,IL1A,RC3H1…
GO:BP,"positive regulation of apoptotic process","GO:0043065","2.975903750216179e-8","7.526381119304241","611","1166","85","18123","MMP9,PHLDA1,CCL3,CCL2,IFIT2,IFNB1,DUSP1,ADM,TNFSF10,THBS1,ATF3,IDO1,HMOX1,JUN,PTPRC,S100B,DCUN1D3,MCL1,CCL5,TNFRSF1B,TGM2,PML,DAPK1,SKIL,FCAR,CYLD,ARHGEF3,IL10,NF1,STK17B,ZC3H12A,S100A9,TP53BP2,CTSH,PHLDA2,ANXA1,FOXO3,RIPK1,SAV1,NQO1,LYN,FAS,VDR,SQSTM1,NLRC4,MEF2C,RB…
GO:BP,"catabolic process","GO:0009056","3.008993875811868e-8","7.52157869617611","2779","1166","263","18123","IL1B,MMP10,MMP9,ISG20,KYNU,SPP1,OAS2,TDO2,ZFP36L1,NAMPT,AMPD3,IL4I1,MMP12,TNFAIP3,KMO,HELZ2,MMP8,MMP7,ISG15,TRIM34,MMP1,TRIM22,IDO1,GK,BTG2,APOBEC3F,DAB2,HMOX1,SAMD4A,SAT1,FABP4,MMP13,RNF19B,N4BP1,SLC2A6,OPTN,ATP6V0D2,TRIB1,WIPI1,SAMHD1,ACER3,UPP1,SH3GLB1,MCL1,FYN,RNF213,SMAD7,TRIM21,HNMT…
GO:BP,"cellular response to external stimulus","GO:0071496","3.212086029444082e-8","7.493212831509015","353","1166","59","18123","IL1B,NAMPT,CDKN1A,MMP7,EIF2AK2,CDKN2B,ATF3,ICAM1,HMOX1,JUN,PTPRC,ATP6V0D2,WIPI1,IRF1,UPP1,SH3GLB1,CASP1,IFI16,TNFSF14,BMPR2,SRD5A1,ZC3H12A,ENG,PRKAG2,CPEB4,FOXO3,MYD88,TCIRG1,LYN,ATP2B1,FAS,VDR,PIM1,MAP1LC3B,MFSD2A,ATP6V1C1,BNIP3,PMAIP1,NR4A2,MAX,USF1,F11R,CEBPB,MDM2,S…
GO:BP,"developmental process","GO:0032502","3.247061004344892e-8","7.488509551964858","6678","1166","538","18123","CXCL10,CCL7,GBP1,IL1B,MMP9,HESX1,EMP1,KYNU,BIRC3,CCL3,CCL2,RSAD2,C3,CLEC7A,C5AR1,SPP1,OAS2,IFNB1,ZFP36L1,NAMPT,IL1RN,FCGR2B,FFAR2,C3AR1,IL4I1,DUSP1,SPOCD1,MMP12,SOCS3,TNFAIP3,IFITM1,KMO,CCDC71L,MMP8,ADM,KIR2DL4,TNFSF10,CDKN1A,AKR1C1,IER3,MMP7,ISG15,THBS1,NFKBIA,BATF2,SLC7A11,IRF7,ARI…
GO:BP,"response to abiotic stimulus","GO:0009628","3.2664550536304705e-8","7.485923313318211","1264","1166","143","18123","CXCL10,CCL7,IL1B,MMP9,CD14,AQP9,ZFP36L1,NAMPT,DUSP1,KMO,ADM,CDKN1A,MMP7,THBS1,NFKBIA,SLC7A11,MMP1,GPR65,ICAM1,GPR68,HSPA6,GMPR,CYBB,TLR2,BTG2,HMOX1,BCL3,N4BP1,JUN,THBD,PTPRC,NABP1,NPTN,S100B,IRF1,DCUN1D3,CPEB2,FYN,HNMT,STX1A,RELB,CASP1,IER5,IFI16,SMAD3,PML,TFEC,STAT1,NDRG1,HR…
GO:BP,"regulation of multicellular organismal development","GO:2000026","3.8896324115967165e-8","7.410091439589038","1459","1166","159","18123","CXCL10,IL1B,MMP9,HESX1,CCL3,C3,C5AR1,SPP1,OAS2,IFNB1,ZFP36L1,FCGR2B,C3AR1,IL4I1,TNFAIP3,ADM,ISG15,THBS1,NFKBIA,IRF7,MAFB,NFKBIZ,CCR1,GPR68,CYBB,PRDM1,TLR2,DLL1,MAFF,HMOX1,RHOH,CD86,LILRB2,NRP1,JUN,TNFRSF21,PTPRC,ITGAX,DCSTAMP,NPTN,DYNLT1,TRIB1,PLXNC1,IFN…
GO:BP,"alpha-beta T cell activation","GO:0046631","4.186264604659279e-8","7.378173324322337","157","1166","36","18123","RSAD2,NFKBIZ,PRDM1,CD86,BCL3,PTPRC,CD300A,HLX,IRF1,SMAD7,RELB,CD55,SOCS1,HLA-E,ITCH,ZC3H12A,ANXA1,TCIRG1,EBI3,SASH3,TGFBR2,ADORA2A,STAT6,CD83,STAT3,GLI3,IL4R,NFKBID,GPR183,MALT1,BCL6,JAK3,RUNX3,RC3H1,HLA-A,MIR21"
GO:BP,"regulation of ERK1 and ERK2 cascade","GO:0070372","4.769130982775511e-8","7.321560749632509","310","1166","54","18123","CCL4,CCL7,CCL8,GBP1,IL1B,CCL4L1,CCL20,CCL3,CCL2,CCL3L1,C5AR1,CCL1,DUSP1,ATF3,CCR1,ICAM1,NRP1,PTPRC,NPTN,P2RY6,CCL5,TNIP1,NLRP12,CD36,CCL26,DUSP10,FPR2,RAP1B,MAP2K1,CFLAR,CD44,LYN,GPNMB,NOD2,CEACAM1,TNF,DUSP6,SPRY4,SHC1,ARRB2,NOTCH2,EPHB2,GPR183,PTK2B,HAVCR2,VEGFA,NOTCH1,R…
GO:BP,"positive regulation of response to cytokine stimulus","GO:0060760","5.0656946324711865e-8","7.2953609936670425","57","1166","21","18123","DDX58,MMP12,PARP14,IFIH1,IRF7,TLR2,PARP9,CASP1,NLRC5,IKBKE,TICAM2,HIF1A,RIPK1,IL1R1,CASP4,EDN1,ADAM17,CD300LF,TBK1,UBE2K,LAPTM5"
GO:BP,"chemokine-mediated signaling pathway","GO:0070098","5.091700044372822e-8","7.293137188857885","87","1166","26","18123","CCL4,CXCL10,CCL7,CCL8,CXCL11,CCL4L1,CCL20,CCL3,CCL2,CCL3L1,CCL1,CXCL6,PPBP,CXCL2,CCR1,CXCR5,CCL5,CCRL2,CCL26,CXCL5,CXCL8,SH2B3,GPR35,HIF1A,EDN1,PTK2B"
GO:BP,"regulation of lymphocyte proliferation","GO:0050670","5.87484548245456e-8","7.2310035515242825","232","1166","45","18123","IL1B,FCGR2B,IL4I1,CDKN1A,CD86,LILRB2,TNFRSF21,PTPRC,CD300A,AHR,IRF1,CD55,HES1,CCL5,TNFRSF1B,HLA-E,TICAM1,IL10,IL6ST,ITCH,ANXA1,MYD88,LYN,EBI3,SASH3,GPNMB,TGFBR2,MEF2C,CD209,IL2RA,TNFSF13B,SDC4,CEBPB,EPHB2,GPR183,LGALS3,VAV3,BCL6,HAVCR2,JAK3,IL1A,RC3H1,HLA-A,MIR21,SOS1"
GO:BP,"regulation of extrinsic apoptotic signaling pathway","GO:2001236","6.182761483923682e-8","7.20881750721515","159","1166","36","18123","IL1B,TRAF1,TNFAIP3,TNFSF10,THBS1,ATF3,ICAM1,HMOX1,NRP1,PTPRC,TCF7L2,MCL1,FYN,SP100,PML,ACVR1,SKIL,CYLD,LMNA,SCG2,IFI6,CFLAR,SERPINE1,RIPK1,FAS,RBCK1,TNF,PMAIP1,ITGA6,RB1CC1,LGALS3,DEDD2,ITPRIP,IL1A,PEA15,TMBIM1"
GO:BP,"negative regulation of protein metabolic process","GO:0051248","6.286419821745387e-8","7.201596619153758","1216","1166","138","18123","IL1B,MMP9,BIRC3,C3,ZFP36L1,DUSP1,SOCS3,TNFAIP3,PARP14,CDKN1A,ISG15,THBS1,NCOA7,EIF2AK2,CDKN2B,BTG2,PKIG,SAMD4A,FABP4,LILRB2,N4BP1,PTPRC,DUSP5,TRIB1,CD300A,DCUN1D3,CPEB2,FYN,SMAD7,TRIM21,ZC3H12D,PTX3,SOCS1,SERPINB2,SAMSN1,IFI16,PNPT1,NLRP12,SMAD3,PML,DAPK1,P…
GO:BP,"positive regulation of peptidyl-tyrosine phosphorylation","GO:0050731","6.338319763301606e-8","7.19802585477425","199","1166","41","18123","CLEC7A,SOCS3,PARP14,LILRA5,ICAM1,PARP9,RICTOR,NRP1,OSM,NCF1,PTPRC,IFNA2,FYN,YES1,HES1,CCL5,PECAM1,CD36,ACVR1,HBEGF,ENPP2,IL6ST,CD44,STAP1,PTPRJ,ITGA5,LYN,ADAM17,NOD2,ABI1,TNF,STAT3,ARRB2,EHD4,IQGAP1,PTK2B,VEGFA,TNFRSF1A,TNK2,IL31RA,OSBP"
GO:BP,"myeloid cell differentiation","GO:0030099","6.37691940544155e-8","7.195389071799508","436","1166","67","18123","MMP9,CCL3,ZFP36L1,CDKN1A,ISG15,THBS1,NFKBIA,BATF2,IRF7,MAFB,CDKN2B,CCR1,GPR68,TLR2,DLL1,JUN,DCSTAMP,TRIB1,ACVR2A,RELB,IFI16,PML,STAT1,TFE3,MITF,CDC73,SH2B3,ZFP36,FOXO3,TCIRG1,HIF1A,ADAR,C1QC,RIPK1,LYN,SH3PXD2A,MOV10,CEACAM1,ABI1,TGFBR2,MEF2C,TNF,TMOD3,STAT3,CEBPB,NOTCH2,FOS,GPR18…
GO:BP,"biological process involved in symbiotic interaction","GO:0044403","6.605653139500426e-8","7.1800842346948475","331","1166","56","18123","CCL4,CCL8,CCL3,IFIT1,CXCL6,PLSCR1,SIGLEC1,IFITM1,TRIM34,TRIM22,EIF2AK2,ICAM1,TLR2,CLEC5A,CD86,NRP1,JUN,DYNLT1,IFNA2,ITGB5,RNF213,TRIM21,TRIM25,CD55,PTX3,CCL5,TNIP1,APOL1,PML,TRIM5,MLKL,IFI27,RAB9A,SCARB2,LY6E,NPC1,ITCH,ZC3H12A,ITGB7,CXCL8,TRIM38,MYD88,IT…
GO:BP,"regulation of mononuclear cell proliferation","GO:0032944","7.951638369014946e-8","7.099543379354275","234","1166","45","18123","IL1B,FCGR2B,IL4I1,CDKN1A,CD86,LILRB2,TNFRSF21,PTPRC,CD300A,AHR,IRF1,CD55,HES1,CCL5,TNFRSF1B,HLA-E,TICAM1,IL10,IL6ST,ITCH,ANXA1,MYD88,LYN,EBI3,SASH3,GPNMB,TGFBR2,MEF2C,CD209,IL2RA,TNFSF13B,SDC4,CEBPB,EPHB2,GPR183,LGALS3,VAV3,BCL6,HAVCR2,JAK3,IL1A,RC3H1,HLA-A,MIR21…
GO:BP,"anatomical structure formation involved in morphogenesis","GO:0048646","8.338757762873934e-8","7.078898642037547","1209","1166","137","18123","CXCL10,IL1B,MMP9,HESX1,CCL2,C3,C5AR1,C3AR1,DUSP1,TNFAIP3,MMP8,ADM,THBS1,MAFB,CYBB,TLR2,DLL1,HMOX1,SAT1,BCL3,NRP1,JUN,ITGAX,LAMB3,DCSTAMP,MYOF,DUSP5,ITGB5,PAX8,RNF213,HES1,SP100,CD36,TGM2,SMAD3,PML,SASH1,TPM1,STAT1,ACVR1,TYMP,SKIL,SCG2,EHD1,ENPP2,MMP…
GO:BP,"regulation of kinase activity","GO:0043549","8.740344569918384e-8","7.058471445870811","920","1166","112","18123","CXCL10,IL1B,C5AR1,DUSP1,SOCS3,TNFAIP3,CDKN1A,THBS1,LILRA5,EIF2AK2,CDKN2B,IRAK2,PIK3R5,HERC5,PKIG,RICTOR,RHOH,CD86,FABP4,MERTK,S100A12,FPR1,NCF1,PTPRC,DUSP5,TRIB1,CD300A,FYN,CCL5,SOCS1,LAT,SASH1,ADCY7,MLKL,CRK,HBEGF,DUSP10,TNIK,FPR2,SERTAD1,NF1,CORO1C,GMFB,NLRC5,TAB2,MAP2K1,IKB…
GO:BP,"response to hormone","GO:0009725","1.1315548665152649e-7","6.946324383249577","958","1166","115","18123","IL1B,SPP1,ZFP36L1,IL1RN,DUSP1,SOCS3,ADM,TNFSF10,CDKN1A,AKR1C1,KLF9,THBS1,ICAM1,CYBB,TLR2,BTG2,DAB2,HMOX1,PTPRE,ATP6V0D2,STAT2,S100B,P2RY6,CPEB2,PAX8,RAB8B,FYN,HNMT,TRIM25,SOCS1,PNPT1,FBXO32,ADCY7,STAT1,CRK,PTAFR,NPC1,IL10,MYO5A,RAP1B,SRA1,SRD5A1,ENG,CFLAR,DDIT4,CTSH,ACSL1,DENND4C,ADTRP…
GO:BP,"negative regulation of molecular function","GO:0044092","1.260883963395837e-7","6.899324878831873","1228","1166","138","18123","IL1B,MMP9,BIRC3,IFIT1,IFIT2,C3,DUSP1,SPOCD1,SOCS3,TNFAIP3,CDKN1A,THBS1,NFKBIA,CDKN2B,IRAK2,PARP9,DAB2,PKIG,HMOX1,RHOH,FABP4,JUN,PTPRC,DUSP5,TRIB1,CD300A,TCF7L2,CPEB2,SMAD7,TRIM21,PTX3,HES1,SOCS1,SERPINB2,IFI16,NDFIP2,SP100,NLRP12,PML,RAB9A,PICALM,LY6E,DTX3L,PARP10…
GO:BP,"regulation of apoptotic signaling pathway","GO:2001233","1.301332271291403e-7","6.885611800160821","365","1166","59","18123","IL1B,MMP9,TRAF1,IFNB1,TNFAIP3,TNFSF10,THBS1,ATF3,ICAM1,HMOX1,NRP1,PTPRC,TCF7L2,MCL1,FYN,SP100,PML,ACVR1,SKIL,CYLD,LMNA,PLAUR,SCG2,IFI6,S100A9,CFLAR,CD44,CTSH,UBQLN1,HIF1A,SERPINE1,RIPK1,FAS,GRINA,RBCK1,TNF,ADORA2A,PMAIP1,NR4A2,DNAJA1,ITGA6,ARRB2,MDM2,RB1CC1,LGALS3,D…
GO:BP,"neuron death","GO:0070997","1.301332271291403e-7","6.885611800160821","365","1166","59","18123","CCL3,CCL2,C5AR1,NAMPT,FCGR2B,KMO,NCOA7,SLC7A11,BTG2,HMOX1,NRP1,JUN,TNFRSF21,MCL1,FYN,CCL5,TNFRSF1B,PICALM,SLC23A2,IL10,NF1,TP53BP2,DDIT4,CPEB4,FOXO3,SSH1,HIF1A,NQO1,FAS,AKT1S1,GPNMB,MEF2C,TNF,ADORA2A,BNIP3,CASP7,NR4A2,ARL6IP5,MAX,XIAP,STAT3,ARRB2,CEBPB,CAPN2,CHMP4B,FOS,PTK2B,DNAJC5,DDIT3,PSEN1,…
GO:BP,"cellular response to interleukin-1","GO:0071347","1.3211376164317432e-7","6.879051941701106","187","1166","39","18123","CCL4,CCL7,CCL8,GBP1,IL1B,CCL4L1,CCL20,GBP2,CCL3,CCL2,CCL3L1,CCL1,IL1RN,KMO,NFKBIA,IRAK2,ICAM1,GBP3,CCL5,CCL26,TAB2,ZC3H12A,CXCL8,MAP3K8,MYD88,PSMB9,HIF1A,IL1R1,EDN1,SQSTM1,NOD2,TANK,CEBPB,NFKB1,IL1A,MAPK13,RC3H1,SIRPA,MIR21"
GO:BP,"anatomical structure development","GO:0048856","1.32862540161159e-7","6.876597448662279","6164","1166","500","18123","CXCL10,CCL7,GBP1,IL1B,MMP9,HESX1,EMP1,CCL3,CCL2,RSAD2,C3,CLEC7A,C5AR1,SPP1,OAS2,IFNB1,ZFP36L1,IL1RN,FCGR2B,C3AR1,IL4I1,DUSP1,MMP12,SOCS3,TNFAIP3,MMP8,ADM,TNFSF10,CDKN1A,AKR1C1,IER3,ISG15,THBS1,NFKBIA,BATF2,SLC7A11,IRF7,ARID5B,MAFB,EIF2AK2,CDKN2B,IFNA1,ATF3,RIN2,NFKBIZ,CCR1,…
GO:BP,"homeostasis of number of cells","GO:0048872","1.3946115125880613e-7","6.855546753993548","273","1166","49","18123","CXCL6,ZFP36L1,TNFAIP3,ISG15,SLC7A11,MAFB,HMOX1,MERTK,ACVR2A,LAT,TRAF3IP2,PDE4B,STAT1,SKIL,FCAR,TNFSF14,SH2B3,IL7R,ANXA1,ZFP36,FOXO3,TCIRG1,HIF1A,ADAR,LYN,FAS,ADAM17,SASH3,MEF2C,TMOD3,PMAIP1,IL2RA,TNFSF13B,STAT3,GPR183,BCL6,EPAS1,PTBP3,JAK3,JMJD6,VEGFA,NOTCH1,G6PD,PTPN2,RC3H1,…
GO:BP,"positive regulation of lymphocyte activation","GO:0051251","1.4571302435608266e-7","6.836501627686602","366","1166","59","18123","IL1B,CCL2,CLEC7A,IL4I1,CDKN1A,NFKBIZ,RHOH,CD86,LILRB2,PTPRC,HLX,FYN,YES1,CD55,HES1,CCL5,SOCS1,DUSP10,HLA-E,TICAM1,IL10,IL6ST,IL15RA,TNFSF14,MAP3K8,IL7R,ANXA1,MYD88,LYN,EBI3,SASH3,NOD2,ZBTB1,TGFBR2,MEF2C,ZMIZ1,CD209,STAT6,IL2RA,TNFSF13B,CD83,GLI3,EPHB2,IL4R,NFKBI…
GO:BP,"regulation of production of molecular mediator of immune response","GO:0002700","1.5881288171412477e-7","6.799114273757377","164","1166","36","18123","IL1B,DDX58,RSAD2,CLEC7A,IFNB1,FCGR2B,FFAR2,KIR2DL4,LACC1,HMOX1,CD86,PTPRC,IFNA2,SMAD7,CD55,TNFRSF1B,CD36,HLA-E,TICAM1,IL10,BST2,TREX1,IL1R1,SASH3,NOD2,TNF,FFAR3,STAT6,EPHB2,IL4R,MALT1,BCL6,JAK3,HK1,HLA-A,LAPTM5"
GO:BP,"positive regulation of biosynthetic process","GO:0009891","1.7039799546031238e-7","6.768535518522638","2013","1166","201","18123","CXCL10,IL1B,DDX58,CCL2,CLEC7A,SPP1,IFNB1,NAMPT,PLSCR1,IL4I1,MMP12,HELZ2,MMP8,ADM,THBS1,NFKBIA,NCOA7,IRF7,ARID5B,MAML2,MAFB,TRIM22,CDKN2B,ATF3,ICAM1,TLR2,PARP9,DLL1,DAB2,MAFF,SAMD4A,CD86,CSRNP1,BCL3,ATF5,HIVEP1,OSM,NCF1,TMEM106A,JUN,TCF7L2,IFNA2,AHR,IRF1,P2RY6,P…
GO:BP,"T cell activation involved in immune response","GO:0002286","1.7501695144894588e-7","6.756919885232548","112","1166","29","18123","IFNB1,FCGR2B,IFNA1,NFKBIZ,ICAM1,CD86,BCL3,FCER1G,IFNA2,HLX,SMAD7,RELB,IFNA8,ZC3H12A,ANXA1,CEACAM1,STAT6,STAT3,IL4R,NFKBID,GPR183,MALT1,LGALS3,BCL6,HAVCR2,JAK3,PSEN1,RC3H1,MIR21"
GO:BP,"macromolecule localization","GO:0033036","1.7716156762786677e-7","6.751630485481882","3148","1166","287","18123","GBP1,IL1B,GBP2,IFIT1,RSAD2,AQP9,C3,SPP1,ZFP36L1,GBP5,IL1RN,FFAR2,PLSCR1,MMP12,TNFAIP3,CDKN1A,AKR1C1,THBS1,NFKBIA,SLC7A11,TRIM34,TRIM22,GPR68,APOL6,TLR2,PARP9,STX11,DAB2,PKIG,HMOX1,TAP1,BCL3,FABP4,NRP1,NCF1,ABCA1,OPTN,SH3PXD2B,ZFYVE16,AP1S2,NPTN,ATP6V0D2,DYNLT1,WIPI1,TCF7L2,BLZF…
GO:BP,"multicellular organismal process","GO:0032501","1.8326431434674264e-7","6.73692209363629","8000","1166","621","18123","CXCL10,GBP1,IL1B,TNFAIP6,MMP9,CD14,HESX1,DDX58,BIRC3,CCL3,CCL2,RSAD2,AQP9,DOCK4,C3,CLEC7A,C5AR1,CCL1,SPP1,OAS2,CXCL6,IFNB1,ZFP36L1,GBP5,NAMPT,IL1RN,FCGR2B,FFAR2,PLSCR1,C3AR1,IL4I1,DUSP1,SPOCD1,MMP12,SOCS3,TNFAIP3,IFITM1,GCH1,MMP8,ADM,KIR2DL4,TNFSF10,CDKN1A,AKR1C1,IFIH1,MMP…
GO:BP,"regulation of transferase activity","GO:0051338","1.9991700705899225e-7","6.699150258619771","1036","1166","121","18123","CXCL10,IL1B,C5AR1,DUSP1,SOCS3,TNFAIP3,CDKN1A,THBS1,LILRA5,EIF2AK2,CDKN2B,IRAK2,PIK3R5,HERC5,PKIG,RICTOR,RHOH,CD86,FABP4,MERTK,S100A12,FPR1,NCF1,PTPRC,DUSP5,TRIB1,CD300A,DCUN1D3,ARRDC3,FYN,SMAD7,CCL5,SOCS1,LAT,PML,SASH1,ADCY7,MLKL,CRK,DTX3L,HBEGF,DUSP10,TNIK,FPR2,SERTAD1…
GO:BP,"cellular response to peptide","GO:1901653","2.076475545335947e-7","6.682673179212515","408","1166","63","18123","IL1B,ZFP36L1,NAMPT,FCGR2B,SOCS3,ICAM1,PTPRE,ATP6V0D2,CPEB2,RAB8B,FYN,SOCS1,CD36,ADCY7,STAT1,CRK,FPR2,MYO5A,RAP1B,SRD5A1,CFLAR,DENND4C,FOXO3,ADIPOR1,TCIRG1,PIK3C2A,LYN,CACNA1A,ATP2B1,CASP4,EDN1,CHMP5,NOD2,CEACAM1,ATP6V1C1,RAB10,FFAR3,NR4A2,MAX,STAT6,USF1,SHC1,STAT3,MDM2,ATP6V1B2,…
GO:BP,"regulation of protein kinase activity","GO:0045859","2.0980430259183034e-7","6.678185609694752","809","1166","101","18123","CXCL10,IL1B,C5AR1,DUSP1,SOCS3,TNFAIP3,CDKN1A,THBS1,LILRA5,EIF2AK2,CDKN2B,IRAK2,PIK3R5,HERC5,PKIG,RICTOR,CD86,FABP4,S100A12,FPR1,NCF1,PTPRC,DUSP5,TRIB1,CD300A,FYN,CCL5,SOCS1,LAT,SASH1,ADCY7,MLKL,CRK,HBEGF,DUSP10,TNIK,SERTAD1,NF1,CORO1C,GMFB,TAB2,MAP2K1,IKBKE,MAP3K8,SH2…
GO:BP,"TRIF-dependent toll-like receptor signaling pathway","GO:0035666","2.113374025774165e-7","6.675023634535547","30","1166","15","18123","CD14,BIRC3,IRF7,LY96,TICAM1,IKBKE,TICAM2,RIPK1,TANK,BIRC2,UBE2D3,CD300LF,TRAF3,UBE2D1,TBK1"
GO:BP,"cellular catabolic process","GO:0044248","2.192272658192089e-7","6.659105432585363","2381","1166","229","18123","IL1B,ISG20,KYNU,OAS2,TDO2,ZFP36L1,NAMPT,AMPD3,IL4I1,MMP12,TNFAIP3,KMO,HELZ2,ISG15,TRIM34,TRIM22,IDO1,GK,BTG2,APOBEC3F,DAB2,HMOX1,SAMD4A,FABP4,RNF19B,N4BP1,OPTN,ATP6V0D2,TRIB1,WIPI1,SAMHD1,ACER3,UPP1,SH3GLB1,MCL1,RNF213,SMAD7,TRIM21,HNMT,TRIM25,ZC3H12D,CASP1,IFI16,NDFIP2,UPB1,TNF…
GO:BP,"regulation of lymphocyte differentiation","GO:0045619","2.6754659086890276e-7","6.572600578519876","183","1166","38","18123","IFNB1,ZFP36L1,IL4I1,NFKBIZ,PRDM1,RHOH,CD86,LILRB2,PTPRC,IFNA2,HLX,IRF1,SMAD7,SOCS1,DUSP10,IL10,IL15RA,ZC3H12A,IL7R,ANXA1,SASH3,ZBTB1,TGFBR2,SLAMF8,ZMIZ1,IL2RA,CD83,GLI3,IL4R,NFKBID,MALT1,BCL6,JAK3,RUNX3,PTPN2,RC3H1,MIR21,SOS1"
GO:BP,"positive regulation of cellular biosynthetic process","GO:0031328","3.171747821743068e-7","6.498701349721127","1976","1166","197","18123","CXCL10,IL1B,DDX58,CLEC7A,SPP1,IFNB1,NAMPT,PLSCR1,IL4I1,MMP12,HELZ2,MMP8,ADM,THBS1,NFKBIA,NCOA7,IRF7,ARID5B,MAML2,MAFB,TRIM22,CDKN2B,ATF3,ICAM1,TLR2,PARP9,DLL1,DAB2,MAFF,SAMD4A,CD86,CSRNP1,BCL3,ATF5,HIVEP1,OSM,NCF1,JUN,TCF7L2,IFNA2,AHR,IRF1,P2RY6,PAX8,AC…
GO:BP,"positive regulation of response to biotic stimulus","GO:0002833","3.48399964963552e-7","6.457921897338705","253","1166","46","18123","CLEC4E,IFNB1,GBP5,FFAR2,PLSCR1,MMP12,OASL,KIR2DL4,IFI35,IRF7,HCK,PARP9,DDX60,DHX58,FCER1G,LY96,FYN,RELB,CCL5,IFI16,SASH1,TRIM5,ZC3HAV1,HLA-E,FPR2,NLRC5,TAB2,IKBKE,PSMB9,LYN,NOD2,NLRC4,CD209,AKIRIN2,RIOK3,MR1,MALT1,NMI,HAVCR2,NFKB1,CLEC4D,FCN1,PRKCD,PDPK1,TBK…
GO:BP,"response to interferon-beta","GO:0035456","3.851424920827468e-7","6.414378563799961","31","1166","15","18123","IFNB1,PLSCR1,IFITM1,OAS1,IRF1,IFI16,PNPT1,STAT1,IFNAR2,IKBKE,BST2,TREX1,XAF1,CAPN2,UBE2K"
GO:BP,"regulation of anatomical structure morphogenesis","GO:0022603","4.1727474741298795e-7","6.379577897078462","1048","1166","121","18123","CXCL10,CCL7,GBP1,IL1B,CCL3,CCL2,C3,C5AR1,SPP1,C3AR1,TNFAIP3,ADM,THBS1,ICAM1,CYBB,HCK,DLL1,DAB2,HMOX1,RHOH,NRP1,ITGAX,STAT2,PLXNC1,S100B,PAX8,FYN,HES1,SP100,PML,SASH1,TPM1,STAT1,CRK,SKIL,DOCK5,RHOC,TNIK,SLC23A2,ENPP2,ARHGAP18,IL10,CDC42SE1,NF1,CORO1C,PLEKHO…
GO:BP,"macrophage activation","GO:0042116","4.565765990774031e-7","6.340486351172525","109","1166","28","18123","CCL3,C5AR1,NAMPT,FCGR2B,MMP8,IFI35,THBS1,TLR1,TLR2,TMEM106A,PTPRC,IFNGR2,CD93,TICAM1,FPR2,IL10,ZC3H12A,STAP1,TREX1,TNF,IFNGR1,IL4R,NMI,HAVCR2,JMJD6,DYSF,MYO18A,IL31RA"
GO:BP,"regulation of T cell differentiation","GO:0045580","4.586896812742057e-7","6.338481029687244","154","1166","34","18123","IFNB1,IL4I1,NFKBIZ,PRDM1,RHOH,CD86,LILRB2,PTPRC,IFNA2,HLX,IRF1,SMAD7,SOCS1,DUSP10,ZC3H12A,IL7R,ANXA1,SASH3,ZBTB1,TGFBR2,ZMIZ1,IL2RA,CD83,GLI3,IL4R,NFKBID,MALT1,BCL6,JAK3,RUNX3,PTPN2,RC3H1,MIR21,SOS1"
GO:BP,"positive regulation of RNA metabolic process","GO:0051254","6.19176456005995e-7","6.2081855659250955","1775","1166","180","18123","CXCL10,IL1B,DDX58,SPP1,IFNB1,ZFP36L1,NAMPT,PLSCR1,IL4I1,MMP12,HNRNPLL,HELZ2,NFKBIA,NCOA7,IRF7,ARID5B,MAML2,MAFB,TRIM22,CDKN2B,ATF3,TLR2,BTG2,PARP9,DLL1,DAB2,MAFF,SAMD4A,CD86,CSRNP1,BCL3,ATF5,HIVEP1,OSM,NCF1,JUN,TCF7L2,IFNA2,AHR,IRF1,PAX8,ACVR2A,SMAD7,TRIM21,TRI…
GO:BP,"negative regulation of defense response","GO:0031348","7.044643202953431e-7","6.15214099814192","440","1166","65","18123","TNFAIP6,CD163,GPR84,FCGR2B,MMP12,SOCS3,TNFAIP3,PARP14,ADM,FCGR3A,KIR2DL4,FCGR2A,ISG15,OAS1,HCK,DHX58,PTPRC,STAT2,SAMHD1,FYN,TRIM21,YES1,IFI16,TNFRSF1B,NLRP12,SMAD3,ADCY7,CRK,DUSP10,HLA-E,METRNL,RHBDF2,FPR2,IL10,ITCH,NLRC5,ZFP36,ADAR,LYN,TREX1,ADAM17,NOD2,CEACAM1,SLAMF8…
GO:BP,"leukocyte homeostasis","GO:0001776","7.124870439732276e-7","6.147223028557478","90","1166","25","18123","CXCL6,TNFAIP3,SLC7A11,MERTK,LAT,TRAF3IP2,PDE4B,SKIL,FCAR,TNFSF14,SH2B3,ANXA1,TCIRG1,HIF1A,LYN,FAS,ADAM17,MEF2C,PMAIP1,IL2RA,TNFSF13B,GPR183,JAK3,RC3H1,SOS1"
GO:BP,"negative regulation of cellular protein metabolic process","GO:0032269","7.755717046722401e-7","6.1103780437512345","1141","1166","128","18123","IL1B,MMP9,BIRC3,C3,ZFP36L1,DUSP1,SOCS3,TNFAIP3,PARP14,CDKN1A,ISG15,THBS1,NCOA7,EIF2AK2,CDKN2B,BTG2,PKIG,SAMD4A,FABP4,N4BP1,PTPRC,DUSP5,TRIB1,CD300A,DCUN1D3,CPEB2,FYN,SMAD7,TRIM21,ZC3H12D,SOCS1,SERPINB2,SAMSN1,IFI16,PNPT1,NLRP12,PML,DAPK1,PICALM,DT…
GO:BP,"cellular response to stress","GO:0033554","8.943263868725532e-7","6.048503955310454","2142","1166","208","18123","CXCL10,IL1B,MMP9,CCL2,TRAF1,CLEC7A,SPP1,ZFP36L1,NAMPT,FCGR2B,DUSP1,TNFAIP3,GCH1,MMP8,ADM,KIR2DL4,CDKN1A,NCF2,IER3,ISG15,THBS1,NFKBIA,NCOA7,SLC7A11,IRF7,EIF2AK2,CDKN2B,ATF3,IRAK2,ICAM1,HSPA6,CYBB,BTG2,PARP9,HMOX1,BCL3,NCF1,OPTN,JUN,NABP1,ATP6V0D2,TRIB1,WIPI1,SAMHD1,S100B,UPP1,SH…
GO:BP,"biological process involved in interaction with host","GO:0051701","0.0000010096605423831357","5.995824615672653","243","1166","44","18123","IFIT1,PLSCR1,SIGLEC1,IFITM1,TRIM34,TRIM22,EIF2AK2,ICAM1,TLR2,CLEC5A,CD86,NRP1,DYNLT1,IFNA2,ITGB5,RNF213,TRIM21,TRIM25,CD55,PTX3,TNIP1,PML,TRIM5,MLKL,SCARB2,LY6E,NPC1,ITCH,ITGB7,CXCL8,TRIM38,ITGA5,RIPK1,CD209,ANPEP,F11R,CHMP4B,FCN1,CTSB,DDB1,GRB2,PPID,…
GO:BP,"response to interleukin-1","GO:0070555","0.0000010585245387416866","5.9752990697025945","217","1166","41","18123","CCL4,CCL7,CCL8,GBP1,IL1B,CCL4L1,CCL20,GBP2,CCL3,CCL2,CCL3L1,CCL1,IL1RN,KMO,NFKBIA,IRAK2,ICAM1,GBP3,HNMT,CCL5,CCL26,TAB2,ZC3H12A,CXCL8,MAP3K8,ANXA1,MYD88,PSMB9,HIF1A,IL1R1,EDN1,SQSTM1,NOD2,TANK,CEBPB,NFKB1,IL1A,MAPK13,RC3H1,SIRPA,MIR21"
GO:BP,"negative regulation of cytokine production","GO:0001818","0.000001134492576978402","5.94519834137258","385","1166","59","18123","GBP1,DDX58,IFNB1,FCGR2B,TNFAIP3,MMP8,IFIH1,ISG15,THBS1,LILRA5,OAS1,HERC5,DLL1,HMOX1,BCL3,N4BP1,MERTK,DHX58,TNFRSF21,PTPRC,NPTN,IFNA2,SMAD7,RELB,TRIM25,NLRP12,PML,ADCY7,CYLD,IL10,ITCH,NLRC5,ZC3H12A,IKBKE,UBE2L6,ANXA1,ZFP36,BST2,ATP2B1,GPNMB,NOD2,CEACAM1,TNF,UBA7,C…
GO:BP,"regulation of gene expression","GO:0010468","0.0000011742968830824683","5.930222091857889","5218","1166","430","18123","CXCL10,GBP1,IL1B,CD14,HESX1,DDX58,CCL3,RSAD2,TRAF1,C3,CLEC7A,C5AR1,CCL1,SPP1,OAS2,CXCL6,IFNB1,ZFP36L1,GBP5,NAMPT,FCGR2B,FFAR2,PLSCR1,C3AR1,IL4I1,SPOCD1,MMP12,TNFAIP3,HNRNPLL,HELZ2,PARP14,MMP8,KIR2DL4,CDKN1A,KLF9,IFIH1,ISG15,THBS1,NFKBIA,NCOA7,BATF2,IRF7,ARID5B,LILRA5,TRIM…
GO:BP,"B cell activation","GO:0042113","0.000001208459043831068","5.91776806378308","337","1166","54","18123","IFNB1,ZFP36L1,FCGR2B,IL4I1,TNFAIP3,CDKN1A,IFNA1,DLL1,CD86,BCL3,TNFRSF21,PTPRC,CXCR5,CD300A,IFNA2,AHR,SAMSN1,KLF6,TRAF3IP2,IFNA8,TICAM1,IL10,SWAP70,IL7R,PTPRJ,TCIRG1,BST2,LYN,ADGRG3,ADAM17,SASH3,NOD2,ZBTB1,MEF2C,SLAMF8,STAT6,TNFSF13B,NOTCH2,EPHB2,GPR183,MALT1,PTK2B,THEMIS2,VAV3,BCL6,LFNG,…
GO:BP,"lymphocyte activation involved in immune response","GO:0002285","0.0000013590285981716944","5.866771404270096","193","1166","38","18123","IFNB1,FCGR2B,IFNA1,NFKBIZ,ICAM1,DLL1,CD86,BCL3,FCER1G,PTPRC,IFNA2,HLX,SMAD7,RELB,IFNA8,IL10,ZC3H12A,SWAP70,ANXA1,CEACAM1,STAT6,STAT3,NOTCH2,IL4R,NFKBID,GPR183,MALT1,PTK2B,LGALS3,BCL6,LFNG,HAVCR2,JAK3,PSEN1,NBN,RC3H1,MIR21,LIG4"
GO:BP,"system development","GO:0048731","0.0000014379271523812729","5.842263115427557","5095","1166","421","18123","CXCL10,IL1B,MMP9,HESX1,CCL3,CCL2,RSAD2,C3,C5AR1,SPP1,OAS2,IFNB1,ZFP36L1,FCGR2B,C3AR1,IL4I1,MMP12,SOCS3,TNFAIP3,ADM,TNFSF10,CDKN1A,ISG15,THBS1,NFKBIA,BATF2,SLC7A11,IRF7,ARID5B,MAFB,EIF2AK2,CDKN2B,IFNA1,ATF3,RIN2,NFKBIZ,CCR1,ICAM1,GPR68,CYBB,PRDM1,TLR2,BTG2,DLL1,DAB2,MAPK6,MAFF,HMOX1,…
GO:BP,"monocyte chemotaxis","GO:0002548","0.0000016574014096934902","5.780572296105421","67","1166","21","18123","CCL4,CXCL10,CCL7,CCL8,CCL4L1,CCL20,CCL3,CCL2,CCL3L1,CCL1,DUSP1,CCR1,S100A12,CCL5,CCL26,FPR2,ANXA1,SERPINE1,LYN,SLAMF8,LGALS3"
GO:BP,"regulation of NIK/NF-kappaB signaling","GO:1901222","0.0000017492217481335454","5.7571551316955345","115","1166","28","18123","IL1B,CD14,MMP8,IFI35,NFKBIA,EIF2AK2,TLR2,CD86,BCL3,NLRP12,SASH1,CYLD,TNFSF14,ZC3H12A,NFAT5,ADIPOR1,ADGRG3,EDN1,NOD2,RBCK1,TNF,NMI,BIRC2,HAVCR2,RC3H1,MIR21,LIMS1,LAPTM5"
GO:BP,"positive regulation of nucleic acid-templated transcription","GO:1903508","0.0000018815502649233067","5.725484175171789","1623","1166","166","18123","CXCL10,IL1B,DDX58,SPP1,IFNB1,NAMPT,PLSCR1,IL4I1,MMP12,HELZ2,NFKBIA,NCOA7,IRF7,ARID5B,MAML2,MAFB,TRIM22,CDKN2B,ATF3,TLR2,PARP9,DLL1,DAB2,MAFF,CD86,CSRNP1,BCL3,ATF5,HIVEP1,OSM,NCF1,JUN,TCF7L2,IFNA2,AHR,IRF1,PAX8,ACVR2A,SMAD7,TRIM21,TRIM25,YES1,…
GO:BP,"positive regulation of transcription, DNA-templated","GO:0045893","0.0000018815502649233067","5.725484175171789","1623","1166","166","18123","CXCL10,IL1B,DDX58,SPP1,IFNB1,NAMPT,PLSCR1,IL4I1,MMP12,HELZ2,NFKBIA,NCOA7,IRF7,ARID5B,MAML2,MAFB,TRIM22,CDKN2B,ATF3,TLR2,PARP9,DLL1,DAB2,MAFF,CD86,CSRNP1,BCL3,ATF5,HIVEP1,OSM,NCF1,JUN,TCF7L2,IFNA2,AHR,IRF1,PAX8,ACVR2A,SMAD7,TRIM21,TRIM25,YES1,ZNF267,H…
GO:BP,"positive regulation of RNA biosynthetic process","GO:1902680","0.000001970585531160968","5.7054047103009955","1624","1166","166","18123","CXCL10,IL1B,DDX58,SPP1,IFNB1,NAMPT,PLSCR1,IL4I1,MMP12,HELZ2,NFKBIA,NCOA7,IRF7,ARID5B,MAML2,MAFB,TRIM22,CDKN2B,ATF3,TLR2,PARP9,DLL1,DAB2,MAFF,CD86,CSRNP1,BCL3,ATF5,HIVEP1,OSM,NCF1,JUN,TCF7L2,IFNA2,AHR,IRF1,PAX8,ACVR2A,SMAD7,TRIM21,TRIM25,YES1,ZNF267,HES1,…
GO:BP,"MyD88-independent toll-like receptor signaling pathway","GO:0002756","0.0000019794132798653043","5.703463520383594","34","1166","15","18123","CD14,BIRC3,IRF7,LY96,TICAM1,IKBKE,TICAM2,RIPK1,TANK,BIRC2,UBE2D3,CD300LF,TRAF3,UBE2D1,TBK1"
GO:BP,"positive regulation of cytokine-mediated signaling pathway","GO:0001961","0.000002187819723518999","5.6599884667565705","50","1166","18","18123","MMP12,PARP14,IRF7,PARP9,CASP1,NLRC5,IKBKE,TICAM2,HIF1A,RIPK1,IL1R1,CASP4,EDN1,ADAM17,CD300LF,TBK1,UBE2K,LAPTM5"
GO:BP,"T cell mediated immunity","GO:0002456","0.0000024538466207678636","5.6101525866114255","102","1166","26","18123","IL1B,RSAD2,IFNB1,FCGR2B,IL4I1,ICAM1,PTPRC,IFNA2,AHR,SMAD7,CD55,TNFRSF1B,HLA-E,RFTN1,CTSH,IL7R,TREX1,IL1R1,SASH3,NOD2,ZBTB1,CEACAM1,STX7,MR1,MALT1,HLA-A"
GO:BP,"circulatory system development","GO:0072359","0.000003245255211933986","5.488751143924835","1215","1166","132","18123","CXCL10,IL1B,CCL2,C3,C5AR1,ZFP36L1,C3AR1,SOCS3,TNFAIP3,ADM,CDKN1A,THBS1,RIN2,CYBB,PRDM1,DLL1,HMOX1,SAT1,NRP1,SH3PXD2B,JUN,ITGAX,TCF7L2,AHR,PAX8,RNF213,SMAD7,HES1,PECAM1,TNFRSF1B,SP100,SMAD3,PML,SASH1,TPM1,STAT1,ACVR1,TYMP,LY6E,DHRS3,LMNA,SCG2,ENPP2,MMP19,IL10,STRA6,NF1,TAB…
GO:BP,"transmembrane receptor protein tyrosine kinase signaling pathway","GO:0007169","0.000003295541504035907","5.48207321448648","759","1166","93","18123","IL1B,MMP9,SOCS3,NCF2,THBS1,ARID5B,CYBB,HCK,DLL1,CSRNP1,MERTK,NRP1,NCF1,PTPRE,NPTN,ATP6V0D2,FYN,YES1,SOCS1,CRK,HBEGF,RHBDF2,PLAUR,ARPC5,NF1,F3,IFI6,HIP1,AP2A2,SH2B3,DDIT4,SLA,STAP1,PTPRJ,ADIPOR1,DOK2,ACTR2,TCIRG1,HIF1A,ITGA5,PIK3C2A,LYN,AKT1S…
GO:BP,"blood vessel morphogenesis","GO:0048514","0.0000034798283248312654","5.458442181173407","715","1166","89","18123","CXCL10,IL1B,CCL2,C3,C5AR1,ZFP36L1,C3AR1,TNFAIP3,ADM,THBS1,RIN2,CYBB,PRDM1,DLL1,HMOX1,SAT1,NRP1,JUN,ITGAX,RNF213,SMAD7,HES1,SP100,PML,SASH1,STAT1,ACVR1,TYMP,SCG2,ENPP2,MMP19,IL10,STRA6,NF1,F3,HPSE,BMPR2,CLIC4,ZC3H12A,CXCL8,ENG,CTSH,ADTRP,ANXA1,HIF1A,ITGA5,SERPINE1,PIK3C2A,WARS,…
GO:BP,"regulation of cellular component organization","GO:0051128","0.000003480058013210876","5.458413516223718","2439","1166","228","18123","CXCL10,IL1B,MMP9,CD14,C3,CLEC7A,SPP1,GBP5,FCGR2B,DUSP1,TNFSF10,CDKN1A,THBS1,SLC7A11,MMP1,EIF2AK2,GPR65,ICAM1,TLR2,HCK,DLL1,DAB2,RICTOR,RHOH,ATF5,LILRB2,NRP1,ABCA1,ZFYVE16,DCSTAMP,NPTN,DYNLT1,STAT2,CD300A,PLXNC1,SH3GLB1,DCUN1D3,RAB8B,FYN,SMAD7,STX1A,ZC3H12D,…
GO:BP,"organonitrogen compound catabolic process","GO:1901565","0.0000034949810196692334","5.456555178452005","1375","1166","145","18123","IL1B,KYNU,TDO2,AMPD3,IL4I1,MMP12,TNFAIP3,KMO,ISG15,IDO1,APOBEC3F,DAB2,HMOX1,SAT1,RNF19B,N4BP1,TRIB1,SAMHD1,ACER3,UPP1,FYN,RNF213,SMAD7,HNMT,TRIM25,NDFIP2,UPB1,TNFRSF1B,PDE4B,SMAD3,PML,IFI27,RNF13,TYMP,APOBEC3G,DTX3L,FBXO6,CYLD,BANP,ENPP2,IL10,CREBRF,PLK3,ITCH,…
GO:BP,"cytoplasmic pattern recognition receptor signaling pathway","GO:0002753","0.000003557517723311389","5.448852927612712","76","1166","22","18123","DDX58,BIRC3,TNFAIP3,OASL,IFIH1,NFKBIA,IRF7,IRAK2,LACC1,DDX60,DHX58,ZC3HAV1,CYLD,ITCH,TAB2,NOD2,SLC15A3,XIAP,SEC14L1,RIOK3,BIRC2,NPLOC4"
GO:BP,"negative regulation of metabolic process","GO:0009892","0.0000036224694861395755","5.440995264119595","3498","1166","306","18123","GBP1,IL1B,MMP9,HESX1,DDX58,BIRC3,CCL3,C3,IFNB1,ZFP36L1,NAMPT,FCGR2B,DUSP1,SPOCD1,MMP12,SOCS3,TNFAIP3,HELZ2,PARP14,MMP8,CDKN1A,IFIH1,ISG15,THBS1,NCOA7,IRF7,ARID5B,LILRA5,TRIM22,EIF2AK2,CDKN2B,OAS1,ATF3,CCR1,HERC5,PRDM1,BTG2,PARP9,DLL1,DAB2,PKIG,HMOX1,SAMD4A,RHOH…
GO:BP,"CD4-positive, alpha-beta T cell activation","GO:0035710","0.0000038637294973226794","5.412993286483346","104","1166","26","18123","RSAD2,NFKBIZ,CD86,BCL3,HLX,SMAD7,RELB,CD55,SOCS1,ZC3H12A,ANXA1,TCIRG1,SASH3,TGFBR2,STAT6,CD83,STAT3,IL4R,NFKBID,GPR183,MALT1,BCL6,JAK3,RUNX3,RC3H1,MIR21"
GO:BP,"negative regulation of catalytic activity","GO:0043086","0.000003899012525110209","5.409045369690826","841","1166","100","18123","IL1B,MMP9,BIRC3,IFIT1,C3,DUSP1,SPOCD1,SOCS3,TNFAIP3,CDKN1A,THBS1,CDKN2B,PARP9,PKIG,RHOH,FABP4,PTPRC,DUSP5,TRIB1,CD300A,CPEB2,SMAD7,PTX3,SOCS1,SERPINB2,IFI16,PML,PICALM,DTX3L,DUSP10,PLAUR,DGKH,CDC42SE1,NF1,CORO1C,FAM122C,GMFB,IFI6,TNFSF14,PPP1R15A,FNIP2,ENG,SH2B3…
GO:BP,"positive regulation of inflammatory response","GO:0050729","0.000003916856114165987","5.407062381980724","142","1166","31","18123","IL1B,CCL3,C3,CCL1,FFAR2,MMP8,IFI35,NFKBIA,LILRA5,NFKBIZ,TLR2,FABP4,S100A12,OSM,TNIP1,NLRP12,TGM2,HLA-E,IL6ST,S100A9,STAP1,SERPINE1,RIPK1,TNF,FFAR3,CEBPB,NMI,PDE2A,TNFRSF1A,MAPK13,MIR21"
GO:BP,"negative regulation of lymphocyte mediated immunity","GO:0002707","0.0000040396450153940335","5.393656796926301","46","1166","17","18123","IFNB1,FCGR2B,IL4I1,KIR2DL4,PTPRC,IFNA2,AHR,SMAD7,CRK,HLA-E,IL7R,NOD2,CEACAM1,ARRB2,BCL6,HAVCR2,HLA-A"
GO:BP,"coagulation","GO:0050817","0.000004075601642337957","5.389808271424464","358","1166","55","18123","IFNB1,PLSCR1,THBS1,SLC7A11,IFNA1,PIK3R5,MAFF,MERTK,FCER1G,THBD,IFNA2,IRF1,FYN,SERPINB2,IFNA8,CD36,PLAUR,EHD1,DGKH,F3,HPSE,P2RX7,HBB,SH2B3,ADTRP,SERPINE1,LYN,CAPZA2,EDN1,CEACAM1,VPS45,ADORA2A,GNA15,DGKE,IRF2,FLNA,USF1,F11R,ARRB2,FERMT3,MYL12A,EPHB2,RAB5A,VAV3,JMJD1C,P2RX4,PSEN1,GNA12,GNAI2,PHF…
GO:BP,"protein localization","GO:0008104","0.000004080509057678934","5.389285653785108","2670","1166","245","18123","GBP1,IL1B,GBP2,IFIT1,RSAD2,GBP5,IL1RN,MMP12,TNFAIP3,CDKN1A,NFKBIA,SLC7A11,TRIM34,TRIM22,GPR68,TLR2,PARP9,STX11,DAB2,PKIG,HMOX1,TAP1,BCL3,NRP1,NCF1,ABCA1,OPTN,SH3PXD2B,ZFYVE16,AP1S2,NPTN,ATP6V0D2,DYNLT1,WIPI1,TCF7L2,BLZF1,SH3GLB1,APBB3,ARRDC3,MCL1,RAB8B,FYN,MX2,SMAD7,TRIM21,STX1A,TR…
GO:BP,"response to peptide hormone","GO:0043434","0.000004962829149570826","5.304270675573541","461","1166","65","18123","IL1B,ZFP36L1,SOCS3,ADM,TNFSF10,ICAM1,CYBB,TLR2,BTG2,PTPRE,ATP6V0D2,STAT2,CPEB2,RAB8B,FYN,SOCS1,PNPT1,ADCY7,STAT1,CRK,IL10,MYO5A,RAP1B,SRD5A1,CFLAR,DENND4C,ANXA1,ADIPOR1,TCIRG1,PIK3C2A,LYN,ATP2B1,EDN1,CEACAM1,ATP6V1C1,RAB10,FFAR3,NR4A2,MAX,STAT6,USF1,ACVR1C,SHC1,STAT3,MDM2,SESN…
GO:BP,"regulation of chemotaxis","GO:0050920","0.000004965583476452432","5.304029712784869","228","1166","41","18123","CCL4,CXCL10,CCL7,CCL3,CCL2,C5AR1,CCL1,C3AR1,DUSP1,THBS1,CCR1,NRP1,CCL5,SMAD3,MTUS1,CCL26,SCG2,FPR2,F3,TNFSF14,BMPR2,CXCL8,SWAP70,STAP1,SERPINE1,LYN,EDN1,ZSWIM6,ADAM17,ZSWIM4,NOD2,SLAMF8,GPR183,PTK2B,VEGFA,P2RX4,NOTCH1,AKIRIN1,DAPK2,SEMA3C,PTPN2"
GO:BP,"regulation of cell morphogenesis","GO:0022604","0.000005344936843172741","5.272057422134085","312","1166","50","18123","CCL7,GBP1,CCL3,CCL2,ICAM1,HCK,RHOH,NRP1,PLXNC1,S100B,FYN,TPM1,CRK,DOCK5,RHOC,SLC23A2,ENPP2,ARHGAP18,CDC42SE1,CORO1C,PLEKHO1,CD44,ANXA1,MKLN1,ACTR2,BAMBI,MOV10,MFSD2A,CUX2,FGR,FMNL1,FLNA,SPRY4,F11R,FMNL3,MYL12A,BCL9L,PTK2B,SPAG9,VEGFA,PLXNA1,ERMN,ARAP1,RREB1,MFI2,S100A10,M…
GO:BP,"blood coagulation","GO:0007596","0.0000054640997079837","5.262481384320662","351","1166","54","18123","IFNB1,PLSCR1,THBS1,SLC7A11,IFNA1,PIK3R5,MAFF,MERTK,FCER1G,THBD,IFNA2,IRF1,FYN,SERPINB2,IFNA8,CD36,PLAUR,EHD1,DGKH,F3,HPSE,P2RX7,HBB,SH2B3,ADTRP,SERPINE1,LYN,CAPZA2,EDN1,CEACAM1,VPS45,ADORA2A,GNA15,DGKE,IRF2,FLNA,USF1,F11R,ARRB2,FERMT3,MYL12A,EPHB2,RAB5A,VAV3,JMJD1C,P2RX4,GNA12,GNAI2,PHF21…
GO:BP,"alpha-beta T cell differentiation","GO:0046632","0.000005519166907177785","5.258126472075298","113","1166","27","18123","RSAD2,NFKBIZ,PRDM1,CD86,BCL3,HLX,IRF1,SMAD7,RELB,SOCS1,ZC3H12A,ANXA1,SASH3,TGFBR2,STAT6,CD83,STAT3,GLI3,IL4R,NFKBID,GPR183,MALT1,BCL6,JAK3,RUNX3,RC3H1,MIR21"
GO:BP,"positive regulation of lymphocyte differentiation","GO:0045621","0.000006007133902163502","5.221332687293099","106","1166","26","18123","IL4I1,NFKBIZ,RHOH,CD86,LILRB2,PTPRC,HLX,SOCS1,DUSP10,IL10,IL15RA,IL7R,ANXA1,SASH3,ZBTB1,TGFBR2,ZMIZ1,IL2RA,CD83,GLI3,IL4R,NFKBID,MALT1,BCL6,RUNX3,MIR21"
GO:BP,"myeloid leukocyte differentiation","GO:0002573","0.000006434481988638905","5.191486410458287","221","1166","40","18123","MMP9,CCL3,ZFP36L1,CDKN1A,BATF2,IRF7,MAFB,CCR1,GPR68,TLR2,JUN,DCSTAMP,TRIB1,RELB,IFI16,PML,TFE3,MITF,TCIRG1,C1QC,RIPK1,LYN,SH3PXD2A,CEACAM1,TGFBR2,TNF,CEBPB,NOTCH2,FOS,GPR183,PDE2A,VEGFA,PSEN1,PTPN2,IREB2,CDC42,PPARG,RB1,IL31RA,OSTM1"
GO:BP,"response to growth factor","GO:0070848","0.000006455213706933333","5.190089375364167","769","1166","93","18123","IL1B,CCL2,ZFP36L1,THBS1,CDKN2B,DLL1,DAB2,HIVEP1,NRP1,JUN,ZFYVE16,NPTN,ITGB5,ACVR2A,FYN,SMAD7,YES1,HES1,CCL5,TNFRSF1B,IL17RD,SMAD3,PML,CRK,ACVR1,SKIL,ACAP2,EHD1,IL10,NF1,BMPR2,SRD5A1,CXCL8,ENG,CFLAR,CD44,DDIT4,ANXA1,ZFP36,FOXO3,HIF1A,ITGA5,BAMBI,AKT1S1,EDN1,ADAM17,TGFBR2,MEF2C,CA…
GO:BP,"CD4-positive, alpha-beta T cell differentiation","GO:0043367","0.000006485960063342782","5.188025729780106","85","1166","23","18123","RSAD2,NFKBIZ,CD86,BCL3,HLX,SMAD7,RELB,SOCS1,ZC3H12A,ANXA1,SASH3,STAT6,CD83,STAT3,IL4R,NFKBID,GPR183,MALT1,BCL6,JAK3,RUNX3,RC3H1,MIR21"
GO:BP,"positive regulation of T cell differentiation","GO:0045582","0.000006551264977101909","5.183674834430693","92","1166","24","18123","IL4I1,NFKBIZ,RHOH,CD86,LILRB2,PTPRC,HLX,SOCS1,DUSP10,IL7R,ANXA1,SASH3,ZBTB1,TGFBR2,ZMIZ1,IL2RA,CD83,GLI3,IL4R,NFKBID,MALT1,BCL6,RUNX3,MIR21"
GO:BP,"regulation of mononuclear cell migration","GO:0071675","0.000006794873110003123","5.167818649033032","114","1166","27","18123","CCL4,CXCL10,CCL7,CCL20,CCL3,CCL2,C5AR1,CCL1,C3AR1,DUSP1,THBS1,CCR1,CCL5,CRK,FPR2,TNFSF14,ADTRP,SERPINE1,LYN,ADAM17,SLAMF8,TNF,MIA3,PTK2B,LGALS3,STK10,AKIRIN1"
GO:BP,"regulation of leukocyte chemotaxis","GO:0002688","0.00000739568082926359","5.1310218396816865","122","1166","28","18123","CCL4,CXCL10,CCL7,CCL3,CCL2,C5AR1,CCL1,C3AR1,DUSP1,THBS1,CCR1,CCL5,MTUS1,FPR2,TNFSF14,CXCL8,SWAP70,STAP1,SERPINE1,LYN,EDN1,ADAM17,NOD2,SLAMF8,PTK2B,VEGFA,AKIRIN1,DAPK2"
GO:BP,"positive regulation of leukocyte migration","GO:0002687","0.000007995991049612715","5.097127700685235","138","1166","30","18123","CCL4,CXCL10,CCL7,CCL8,CCL20,CCL3,C5AR1,CCL1,C3AR1,THBS1,CCR1,ICAM1,CCL5,PTAFR,FPR2,TNFSF14,CXCL8,SWAP70,SERPINE1,IL1R1,EDN1,ADAM17,TNF,MIA3,PTK2B,LGALS3,VEGFA,P2RX4,AKIRIN1,DAPK2"
GO:BP,"multicellular organism development","GO:0007275","0.000008203571894667437","5.085997011472219","5670","1166","456","18123","CXCL10,IL1B,MMP9,HESX1,CCL3,CCL2,RSAD2,C3,C5AR1,SPP1,OAS2,IFNB1,ZFP36L1,IL1RN,FCGR2B,C3AR1,IL4I1,DUSP1,MMP12,SOCS3,TNFAIP3,MMP8,ADM,TNFSF10,CDKN1A,ISG15,THBS1,NFKBIA,BATF2,SLC7A11,IRF7,ARID5B,MAFB,EIF2AK2,CDKN2B,IFNA1,ATF3,RIN2,NFKBIZ,CCR1,GPR65,ICAM1,GPR68,CYBB,PRDM1…
GO:BP,"hemostasis","GO:0007599","0.000008250693447027528","5.083509548715363","355","1166","54","18123","IFNB1,PLSCR1,THBS1,SLC7A11,IFNA1,PIK3R5,MAFF,MERTK,FCER1G,THBD,IFNA2,IRF1,FYN,SERPINB2,IFNA8,CD36,PLAUR,EHD1,DGKH,F3,HPSE,P2RX7,HBB,SH2B3,ADTRP,SERPINE1,LYN,CAPZA2,EDN1,CEACAM1,VPS45,ADORA2A,GNA15,DGKE,IRF2,FLNA,USF1,F11R,ARRB2,FERMT3,MYL12A,EPHB2,RAB5A,VAV3,JMJD1C,P2RX4,GNA12,GNAI2,PHF21A,PRK…
GO:BP,"response to interferon-alpha","GO:0035455","0.000009207614980527603","5.035852849166302","23","1166","12","18123","IFIT3,IFIT2,IFITM1,EIF2AK2,OAS1,MX2,FCAR,IFNAR2,ADAR,BST2,TROVE2,IFNAR1"
GO:BP,"negative regulation of extrinsic apoptotic signaling pathway","GO:2001237","0.000009227139475999879","5.034932914611594","108","1166","26","18123","IL1B,TNFAIP3,TNFSF10,THBS1,ICAM1,HMOX1,NRP1,TCF7L2,MCL1,FYN,ACVR1,LMNA,SCG2,IFI6,CFLAR,SERPINE1,RIPK1,FAS,TNF,ITGA6,RB1CC1,LGALS3,ITPRIP,IL1A,PEA15,TMBIM1"
GO:BP,"movement in host environment","GO:0052126","0.000009247330502364027","5.03398362027887","180","1166","35","18123","PLSCR1,SIGLEC1,IFITM1,TRIM34,TRIM22,ICAM1,CLEC5A,CD86,NRP1,DYNLT1,IFNA2,ITGB5,TRIM21,TRIM25,CD55,PTX3,PML,TRIM5,SCARB2,LY6E,NPC1,ITCH,ITGB7,CXCL8,TRIM38,ITGA5,CD209,ANPEP,F11R,CHMP4B,FCN1,CTSB,DDB1,GRB2,PPID"
GO:BP,"positive regulation of ERK1 and ERK2 cascade","GO:0070374","0.00000954496430242886","5.020225691501551","215","1166","39","18123","CCL4,CCL7,CCL8,CCL4L1,CCL20,CCL3,CCL2,CCL3L1,C5AR1,CCL1,CCR1,ICAM1,NRP1,PTPRC,NPTN,P2RY6,CCL5,CD36,CCL26,FPR2,RAP1B,MAP2K1,CFLAR,CD44,GPNMB,NOD2,TNF,SHC1,ARRB2,NOTCH2,GPR183,PTK2B,HAVCR2,VEGFA,NOTCH1,RAP1A,GNAI2,GCNT2,MIR21"
GO:BP,"cellular response to growth factor stimulus","GO:0071363","0.000009587963700319383","5.018273618858329","741","1166","90","18123","IL1B,CCL2,ZFP36L1,THBS1,CDKN2B,DLL1,DAB2,HIVEP1,NRP1,JUN,ZFYVE16,NPTN,ITGB5,ACVR2A,FYN,SMAD7,YES1,HES1,CCL5,TNFRSF1B,IL17RD,SMAD3,PML,CRK,ACVR1,SKIL,ACAP2,EHD1,IL10,NF1,BMPR2,SRD5A1,CXCL8,ENG,CFLAR,CD44,DDIT4,ANXA1,ZFP36,FOXO3,HIF1A,ITGA5,BAMBI,AKT1S1,EDN1,ADAM…
GO:BP,"positive regulation of cell population proliferation","GO:0008284","0.000010280393410973725","4.987990265404381","985","1166","111","18123","CXCL10,IL1B,MMP9,CLEC7A,C5AR1,NAMPT,MMP12,TNFAIP3,ADM,CDKN1A,THBS1,ATF3,HCK,DLL1,RICTOR,HMOX1,CD86,LILRB2,NRP1,OSM,JUN,PTPRC,ITGAX,TCF7L2,S100B,HLX,ACER3,P2RY6,CD55,HES1,CCL5,TGM2,PML,STAT1,CCL26,HBEGF,HLA-E,TICAM1,SCG2,PTAFR,IL10,SERTAD1,IL6ST,F3,HPS…
GO:BP,"regulation of T cell mediated immunity","GO:0002709","0.000010347119750213217","4.985180524668058","80","1166","22","18123","IL1B,RSAD2,IFNB1,FCGR2B,IL4I1,PTPRC,IFNA2,AHR,SMAD7,CD55,TNFRSF1B,HLA-E,IL7R,IL1R1,SASH3,NOD2,ZBTB1,CEACAM1,STX7,MR1,MALT1,HLA-A"
GO:BP,"regulation of toll-like receptor signaling pathway","GO:0034121","0.000010347119750213217","4.985180524668058","80","1166","22","18123","CD14,BIRC3,RSAD2,TNFAIP3,IFI35,IRF7,TLR1,TLR2,LY96,CD300A,IRF1,CD36,TICAM1,TICAM2,LYN,NOD2,ARRB2,BIRC2,FLOT1,CD300LF,PDPK1,GPR108"
GO:BP,"reactive oxygen species metabolic process","GO:0072593","0.000010979362558764365","4.959422873478581","234","1166","41","18123","CLEC7A,GCH1,MMP8,CDKN1A,AKR1C1,NCF2,THBS1,CYBB,NCF1,SH3PXD2B,FYN,CD36,FPR2,IFI6,ZC3H12A,HBB,CFLAR,DDIT4,FOXO3,HIF1A,RIPK1,NQO1,SH3PXD2A,EDN1,TGFBR2,TNF,BNIP3,PMAIP1,HK2,SHC1,STAT3,SESN2,PTK2B,BIRC2,SLC5A3,G6PD,GNAI2,PRKCD,GRB2,MIR21,STK17A"
GO:BP,"regulation of lymphocyte mediated immunity","GO:0002706","0.000011016924947584064","4.957939609173737","156","1166","32","18123","IL1B,RSAD2,C3,IFNB1,FCGR2B,IL4I1,KIR2DL4,PTPRC,IFNA2,AHR,SMAD7,CD55,TNFRSF1B,CRK,HLA-E,IL10,IL7R,NCR1,IL1R1,SASH3,NOD2,ZBTB1,CEACAM1,TNF,STAT6,STX7,ARRB2,MR1,MALT1,BCL6,HAVCR2,HLA-A"
GO:BP,"activation of immune response","GO:0002253","0.000011111576801254904","4.954224307621385","566","1166","74","18123","GBP1,IL1B,C3,C5AR1,CLEC4E,FCGR2B,FFAR2,PLSCR1,C3AR1,FCGR3A,FCGR2A,NFKBIZ,HCK,FPR1,FCER1G,TNFRSF21,PTPRC,CD300A,FYN,RELB,YES1,CD55,IFI16,LAT,PDE4B,TRIM5,CRK,FPR2,ARPC5,TAB2,ZC3H12A,RFTN1,C2,STAP1,PTPRJ,BTN2A1,PSMB9,ACTR2,C1QC,KLHL6,LYN,TREX1,NOD2,CEACAM1,NLRC4,ABI1,MEF2C,RBCK…
GO:BP,"immune response-regulating signaling pathway","GO:0002764","0.000011676070189405303","4.932703302962904","513","1166","69","18123","GBP1,C5AR1,CLEC4E,FCGR2B,FFAR2,PLSCR1,C3AR1,FCGR3A,FCGR2A,NFKBIZ,HCK,LILRB2,FPR1,FCER1G,JUN,TNFRSF21,PTPRC,CD300A,FYN,RELB,YES1,LAT,PDE4B,CRK,FCAR,FPR2,ARPC5,TAB2,ZC3H12A,RFTN1,CTSH,STAP1,PTPRJ,BTN2A1,PSMB9,ACTR2,KLHL6,LYN,CEACAM1,ABI1,MEF2C,RBCK1,CD209,ELMO2,…
GO:BP,"interleukin-4-mediated signaling pathway","GO:0035771","0.00001246360486930847","4.904356327787611","7","1166","7","18123","PARP14,IL2RG,STAT6,IL4R,JAK3,CD300LF,PTPN2"
GO:BP,"positive regulation of innate immune response","GO:0045089","0.000012527501432315123","4.902135538931004","217","1166","39","18123","CLEC4E,IFNB1,GBP5,FFAR2,PLSCR1,MMP12,KIR2DL4,IFI35,IRF7,HCK,PARP9,FCER1G,FYN,RELB,CCL5,IFI16,TRIM5,HLA-E,FPR2,NLRC5,TAB2,IKBKE,PSMB9,LYN,NOD2,NLRC4,CD209,AKIRIN2,RIOK3,MALT1,NMI,HAVCR2,NFKB1,CLEC4D,FCN1,PRKCD,PDPK1,TBK1,UBE2K"
GO:BP,"positive regulation of macromolecule biosynthetic process","GO:0010557","0.000013412351286929331","4.872495080356768","1859","1166","181","18123","CXCL10,IL1B,DDX58,CCL2,SPP1,IFNB1,NAMPT,PLSCR1,IL4I1,MMP12,HELZ2,THBS1,NFKBIA,NCOA7,IRF7,ARID5B,MAML2,MAFB,TRIM22,CDKN2B,ATF3,TLR2,PARP9,DLL1,DAB2,MAFF,SAMD4A,CD86,CSRNP1,BCL3,ATF5,HIVEP1,OSM,NCF1,TMEM106A,JUN,TCF7L2,IFNA2,AHR,IRF1,PAX8,ACVR2A,S…
GO:BP,"regulation of alpha-beta T cell differentiation","GO:0046637","0.000014721161566211693","4.832057920848151","68","1166","20","18123","NFKBIZ,PRDM1,CD86,HLX,SMAD7,SOCS1,ZC3H12A,ANXA1,SASH3,TGFBR2,CD83,GLI3,IL4R,NFKBID,MALT1,BCL6,JAK3,RUNX3,RC3H1,MIR21"
GO:BP,"membrane organization","GO:0061024","0.000015505557178665664","4.809512623153052","1016","1166","113","18123","C3,FCGR2B,PLSCR1,SAMD9,THBS1,SLC7A11,STX11,DAB2,HMOX1,RHOH,TAP1,ABCA1,PTPRC,DCSTAMP,MYOF,DYNLT1,CD300A,CNIH3,SH3GLB1,RAB8B,MX2,STX1A,ATP10D,CD36,VAMP4,NDRG1,PICALM,SCARB2,TOR1B,HBEGF,LMNA,NPC1,NAPA,ARPC5,CORO1C,HIP1,AP2A2,RTP4,S100A9,P2RX7,TP53BP2,SEC24A,RFTN1,ANKFY1,IL7R,STAP1,TA…
GO:BP,"cellular response to hormone stimulus","GO:0032870","0.000015915686973202532","4.798174611065464","681","1166","84","18123","IL1B,ZFP36L1,DUSP1,SOCS3,AKR1C1,KLF9,ICAM1,DAB2,PTPRE,ATP6V0D2,P2RY6,CPEB2,PAX8,RAB8B,FYN,SOCS1,FBXO32,ADCY7,STAT1,CRK,NPC1,MYO5A,RAP1B,SRA1,SRD5A1,CFLAR,DDIT4,CTSH,ACSL1,DENND4C,ADTRP,ABHD2,ANXA1,ZFP36,FOXO3,ADIPOR1,TCIRG1,PIK3C2A,LYN,ATP2B1,EDN1,EBI3,NCOA3,CEACAM1,…
GO:BP,"positive regulation of nucleobase-containing compound metabolic process","GO:0045935","0.000017351127449984567","4.760672300158504","1943","1166","187","18123","CXCL10,IL1B,DDX58,SPP1,IFNB1,ZFP36L1,NAMPT,PLSCR1,IL4I1,MMP12,HNRNPLL,HELZ2,NFKBIA,NCOA7,IRF7,ARID5B,MAML2,MAFB,TRIM22,CDKN2B,ATF3,TLR2,BTG2,PARP9,DLL1,DAB2,MAFF,SAMD4A,CD86,CSRNP1,BCL3,ATF5,HIVEP1,OSM,NCF1,JUN,PTPRC,TCF7L2,IFNA2,A…
GO:BP,"myeloid cell homeostasis","GO:0002262","0.000018008500916097858","4.744522437705915","159","1166","32","18123","ZFP36L1,ISG15,SLC7A11,MAFB,HMOX1,MERTK,ACVR2A,TRAF3IP2,PDE4B,STAT1,FCAR,SH2B3,ANXA1,ZFP36,FOXO3,HIF1A,ADAR,LYN,ADAM17,TMOD3,STAT3,BCL6,EPAS1,PTBP3,JAK3,JMJD6,VEGFA,G6PD,PTPN2,IREB2,RB1,HIPK2"
GO:BP,"positive regulation of transcription by RNA polymerase II","GO:0045944","0.000018428073619775227","4.734520061418366","1200","1166","128","18123","CXCL10,DDX58,IFNB1,NAMPT,PLSCR1,IL4I1,MMP12,HELZ2,NFKBIA,NCOA7,IRF7,MAML2,MAFB,CDKN2B,ATF3,TLR2,DLL1,DAB2,MAFF,CSRNP1,BCL3,ATF5,HIVEP1,OSM,JUN,TCF7L2,AHR,IRF1,PAX8,ACVR2A,SMAD7,YES1,ZNF267,HES1,IER5,TNIP1,IFI16,KLF6,SMAD3,TFEC,STAT1,ACVR1,TFE3,M…
GO:BP,"regulation of cellular catabolic process","GO:0031329","0.00001873226972826589","4.72740959738504","913","1166","104","18123","IL1B,ZFP36L1,NAMPT,TNFAIP3,TRIM34,TRIM22,BTG2,DAB2,HMOX1,SAMD4A,RNF19B,N4BP1,OPTN,ATP6V0D2,TRIB1,SH3GLB1,MCL1,SMAD7,TRIM21,ZC3H12D,CASP1,IFI16,TNFRSF1B,TRAF3IP2,PNPT1,PML,TRIM5,DAPK1,ZC3HAV1,SCARB2,DTX3L,IL10RA,TICAM1,NPC1,XRN1,IL10,PLK3,ITCH,DRAM1,ABL2,TAB2,C9ORF7…
GO:BP,"negative regulation of transferase activity","GO:0051348","0.000019057265688306883","4.719939411235273","314","1166","49","18123","IL1B,DUSP1,SOCS3,TNFAIP3,CDKN1A,CDKN2B,PKIG,RHOH,FABP4,PTPRC,DUSP5,TRIB1,CD300A,SMAD7,SOCS1,PML,DTX3L,DUSP10,NF1,CORO1C,GMFB,SH2B3,PRKAG2,PTPRJ,ZFP36,ADAR,RUBCN,LYN,WARS,SH3BP5,AKT1S1,CEACAM1,ADORA2A,DUSP6,DNAJA1,SPRY4,HEG1,EPHB2,ITPRIP,PSEN1,DUSP16,PTPN2,PRKCD…
GO:BP,"positive regulation of NIK/NF-kappaB signaling","GO:1901224","0.00001948688007320249","4.710257687586027","69","1166","20","18123","IL1B,CD14,MMP8,IFI35,EIF2AK2,TLR2,CD86,NLRP12,SASH1,TNFSF14,NFAT5,EDN1,NOD2,RBCK1,TNF,NMI,HAVCR2,RC3H1,LIMS1,LAPTM5"
GO:BP,"regulation of type I interferon-mediated signaling pathway","GO:0060338","0.000019749300934830664","4.7044482724688494","39","1166","15","18123","MMP12,ISG15,IRF7,OAS1,STAT2,SAMHD1,NLRC5,IFNAR2,IKBKE,ADAR,TREX1,PTPN2,MIR21,TBK1,UBE2K"
GO:BP,"regulation of catabolic process","GO:0009894","0.00002056184161761819","4.6869379904281665","1081","1166","118","18123","IL1B,ZFP36L1,NAMPT,TNFAIP3,TRIM34,TRIM22,BTG2,DAB2,HMOX1,SAMD4A,RNF19B,N4BP1,SLC2A6,OPTN,ATP6V0D2,TRIB1,SH3GLB1,MCL1,FYN,SMAD7,TRIM21,ZC3H12D,CASP1,IFI16,TNFRSF1B,TRAF3IP2,PNPT1,SMAD3,PML,TRIM5,DAPK1,ZC3HAV1,SCARB2,DTX3L,IL10RA,TICAM1,BANP,NPC1,XRN1,IL10,CREBRF,PLK3,ITCH…
GO:BP,"negative regulation of cellular metabolic process","GO:0031324","0.00002096127394041591","4.678582326245564","2785","1166","250","18123","IL1B,MMP9,HESX1,BIRC3,C3,ZFP36L1,NAMPT,DUSP1,SPOCD1,MMP12,SOCS3,TNFAIP3,PARP14,CDKN1A,ISG15,THBS1,NCOA7,IRF7,ARID5B,TRIM22,EIF2AK2,CDKN2B,ATF3,PRDM1,BTG2,PARP9,DAB2,PKIG,HMOX1,SAMD4A,RHOH,BCL3,MXD1,FABP4,ATF5,ZNFX1,HIVEP1,N4BP1,OPTN,JUN,PTPRC,DUSP5,TRIB1…
GO:BP,"regulation of neuron death","GO:1901214","0.000021694787940890207","4.6636445905935995","325","1166","50","18123","CCL3,CCL2,C5AR1,FCGR2B,KMO,NCOA7,SLC7A11,BTG2,HMOX1,NRP1,JUN,MCL1,FYN,CCL5,TNFRSF1B,PICALM,SLC23A2,IL10,NF1,TP53BP2,DDIT4,CPEB4,FOXO3,SSH1,HIF1A,NQO1,AKT1S1,GPNMB,MEF2C,TNF,ADORA2A,NR4A2,STAT3,ARRB2,CEBPB,CAPN2,CHMP4B,FOS,PTK2B,DNAJC5,DDIT3,PSEN1,CLN3,G6PD,SNX6,PDPK1,CDC42,LIG…
GO:BP,"immune response-regulating cell surface receptor signaling pathway","GO:0002768","0.000021699093399022267","4.663558410853175","510","1166","68","18123","GBP1,C5AR1,CLEC4E,FCGR2B,FFAR2,PLSCR1,C3AR1,FCGR3A,FCGR2A,NFKBIZ,HCK,LILRB2,FPR1,FCER1G,JUN,TNFRSF21,PTPRC,CD300A,FYN,RELB,YES1,LAT,PDE4B,CRK,FCAR,FPR2,ARPC5,TAB2,ZC3H12A,RFTN1,STAP1,PTPRJ,BTN2A1,PSMB9,ACTR2,KLHL6,LYN,CEACAM1,ABI1,MEF2C,R…
GO:BP,"regulation of CD4-positive, alpha-beta T cell differentiation","GO:0043370","0.000025078061850305892","4.6007060308494045","51","1166","17","18123","NFKBIZ,CD86,HLX,SMAD7,SOCS1,ZC3H12A,ANXA1,SASH3,CD83,IL4R,NFKBID,MALT1,BCL6,JAK3,RUNX3,RC3H1,MIR21"
GO:BP,"animal organ development","GO:0048513","0.000025137495272965638","4.599677998063034","3701","1166","316","18123","CXCL10,IL1B,MMP9,HESX1,CCL3,CCL2,RSAD2,C5AR1,SPP1,OAS2,IFNB1,ZFP36L1,FCGR2B,IL4I1,MMP12,SOCS3,TNFAIP3,ADM,TNFSF10,CDKN1A,ISG15,THBS1,NFKBIA,BATF2,SLC7A11,IRF7,ARID5B,MAFB,EIF2AK2,CDKN2B,IFNA1,ATF3,NFKBIZ,CCR1,ICAM1,GPR68,PRDM1,TLR2,BTG2,DLL1,DAB2,MAFF,HMOX1,RHOH,CD86,CSRNP1,BCL…
GO:BP,"organic substance transport","GO:0071702","0.00002671357693110962","4.57326795632771","2657","1166","240","18123","IL1B,IFIT1,RSAD2,AQP9,SLC7A7,C3,SPP1,PPBP,ZFP36L1,IL1RN,FFAR2,PLSCR1,MMP12,KMO,CDKN1A,AKR1C1,THBS1,NFKBIA,SLC7A11,GPR68,APOL6,TLR2,SLC2A14,STX11,DAB2,PKIG,TAP1,FABP4,SLC2A6,NCF1,ABCA1,OPTN,ZFYVE16,AP1S2,ATP6V0D2,DYNLT1,TCF7L2,BLZF1,SH3GLB1,APBB3,ARRDC3,PAX8,MCL1,RAB8B,FYN,MX2,…
GO:BP,"regulation of autophagy","GO:0010506","0.000027020975792254086","4.568298971615266","337","1166","51","18123","NAMPT,TRIM34,TRIM22,HMOX1,OPTN,ATP6V0D2,SH3GLB1,MCL1,TRIM21,CASP1,IFI16,TRIM5,DAPK1,IL10RA,TICAM1,NPC1,IL10,PLK3,DRAM1,ABL2,TAB2,C9ORF72,ZC3H12A,PRKAG2,TRIM38,FOXO3,UBQLN1,HIF1A,RUBCN,PIK3C2A,NOD2,ATP6V1C1,BNIP3,STAT3,CHMP4B,RB1CC1,TLK2,SESN2,ATP6V1B2,BNIP3L,ATP6V1D,DDIT3,MFSD8,MT…
GO:BP,"negative regulation of phosphorylation","GO:0042326","0.000027036686973472937","4.568046527127268","418","1166","59","18123","IL1B,DUSP1,SOCS3,TNFAIP3,PARP14,CDKN1A,CDKN2B,PKIG,RHOH,FABP4,PTPRC,DUSP5,TRIB1,CD300A,SMAD7,SOCS1,SAMSN1,NLRP12,DUSP10,NF1,PLPP3,CORO1C,GMFB,C9ORF72,ZC3H12A,ENG,SH2B3,DDIT4,PRKAG2,STAP1,PTPRJ,ADAR,RUBCN,LYN,WARS,SH3BP5,AKT1S1,CEACAM1,ADORA2A,DUSP6,DNAJA1,SPRY4,HEG1…
GO:BP,"NIK/NF-kappaB signaling","GO:0038061","0.00002705149114488652","4.567808790515007","196","1166","36","18123","IL1B,CD14,BIRC3,MMP8,IFI35,NFKBIA,EIF2AK2,TLR2,CD86,BCL3,RELB,NLRP12,SASH1,CYLD,TNFSF14,ZC3H12A,IKBKE,NFAT5,ADIPOR1,NFKB2,PSMB9,ADGRG3,EDN1,NOD2,RBCK1,TNF,MALT1,NMI,BIRC2,HAVCR2,PPP4C,MAP3K14,RC3H1,MIR21,LIMS1,LAPTM5"
GO:BP,"cellular response to extracellular stimulus","GO:0031668","0.00002806575976292201","4.551823196580657","279","1166","45","18123","NAMPT,CDKN1A,EIF2AK2,CDKN2B,ATF3,ICAM1,HMOX1,JUN,PTPRC,ATP6V0D2,WIPI1,UPP1,SH3GLB1,IFI16,BMPR2,SRD5A1,ZC3H12A,PRKAG2,CPEB4,FOXO3,TCIRG1,LYN,ATP2B1,FAS,VDR,PIM1,MAP1LC3B,MFSD2A,ATP6V1C1,PMAIP1,NR4A2,MAX,USF1,CEBPB,MDM2,STK24,SESN2,FOS,ATP6V1B2,ATP6V1D,CD68,BRSK1,…
GO:BP,"positive regulation of cytokine production involved in immune response","GO:0002720","0.0000298804044439271","4.52461352845714","64","1166","19","18123","IL1B,DDX58,RSAD2,CLEC7A,FFAR2,KIR2DL4,LACC1,CD55,CD36,HLA-E,TICAM1,IL1R1,SASH3,NOD2,FFAR3,MALT1,HK1,HLA-A,LAPTM5"
GO:BP,"cellular response to peptide hormone stimulus","GO:0071375","0.00003304019366751228","4.480957415695317","339","1166","51","18123","IL1B,ZFP36L1,SOCS3,PTPRE,ATP6V0D2,CPEB2,RAB8B,FYN,SOCS1,ADCY7,STAT1,CRK,MYO5A,RAP1B,SRD5A1,CFLAR,DENND4C,ADIPOR1,TCIRG1,PIK3C2A,LYN,ATP2B1,EDN1,CEACAM1,ATP6V1C1,RAB10,FFAR3,NR4A2,MAX,STAT6,USF1,SHC1,STAT3,MDM2,ATP6V1B2,NFKB1,LEPROT,JAK3,RAB13,ATP6V1D,OSBPL8,IR…
GO:BP,"positive regulation of type I interferon production","GO:0032481","0.000035414414699202655","4.4508199314741494","85","1166","22","18123","CD14,DDX58,OAS2,MMP12,IFIH1,IRF7,OAS1,TLR2,DHX58,IRF1,IFI16,STAT1,ZC3HAV1,TICAM1,MYD88,NFKB2,STAT6,RIOK3,NFKB1,LRRFIP1,FLOT1,TBK1"
GO:BP,"extrinsic apoptotic signaling pathway via death domain receptors","GO:0008625","0.000035414414699202655","4.4508199314741494","85","1166","22","18123","TNFAIP3,TNFSF10,THBS1,ATF3,ICAM1,HMOX1,SP100,SKIL,CFLAR,SERPINE1,RIPK1,FAS,TNF,PMAIP1,BLOC1S2,LGALS3,DEDD,DEDD2,ITPRIP,TNFRSF1A,PEA15,TMBIM1"
GO:BP,"positive regulation of leukocyte proliferation","GO:0070665","0.00003615351456935834","4.441849477515073","155","1166","31","18123","IL1B,CDKN1A,CD86,LILRB2,PTPRC,CD55,HES1,CCL5,HLA-E,TICAM1,IL6ST,ANXA1,MYD88,BST2,LYN,EBI3,SASH3,TGFBR2,MEF2C,CD209,IL2RA,TNFSF13B,EPHB2,GPR183,VAV3,BCL6,HAVCR2,JAK3,IL1A,HLA-A,MIR21"
GO:BP,"positive regulation of DNA-binding transcription factor activity","GO:0051091","0.000037345554291339","4.42776109027845","272","1166","44","18123","IL1B,DDX58,TRAF1,NFKBIA,ARID5B,TRIM34,TRIM22,EIF2AK2,IRAK2,ICAM1,TLR2,S100A12,TRIM21,TRIM25,SP100,CD36,SMAD3,TRIM5,TICAM1,IL10,PLPP3,TAB2,S100A9,CFLAR,TRIM38,MYD88,NFKB2,RIPK1,SAV1,EDN1,NOD2,NLRC4,RBCK1,TNF,STAT3,MALT1,NFKB1,VEGFA,FLOT1,RGCC,DD…
GO:BP,"entry into host","GO:0044409","0.00004238738879555791","4.372763336595489","156","1166","31","18123","PLSCR1,SIGLEC1,IFITM1,TRIM34,TRIM22,ICAM1,CLEC5A,CD86,NRP1,DYNLT1,IFNA2,ITGB5,TRIM21,TRIM25,CD55,PTX3,TRIM5,SCARB2,LY6E,NPC1,ITCH,ITGB7,CXCL8,TRIM38,ITGA5,CD209,ANPEP,F11R,FCN1,CTSB,GRB2"
GO:BP,"response to insulin","GO:0032868","0.00004552697599733058","4.341731195536045","293","1166","46","18123","IL1B,ZFP36L1,SOCS3,ADM,TNFSF10,ICAM1,TLR2,PTPRE,ATP6V0D2,CPEB2,RAB8B,SOCS1,STAT1,IL10,MYO5A,SRD5A1,CFLAR,DENND4C,ADIPOR1,TCIRG1,PIK3C2A,LYN,ATP2B1,CEACAM1,ATP6V1C1,RAB10,FFAR3,MAX,USF1,ACVR1C,SHC1,SESN2,ATP6V1B2,RAB13,ATP6V1D,OSBPL8,IRS1,GNAI2,PTPN2,PRKCD,KBTBD2,PDPK1,GRB2,ATP6V0D1,PPA…
GO:BP,"negative regulation of macromolecule metabolic process","GO:0010605","0.000046165026941664424","4.3356869066513335","3262","1166","283","18123","GBP1,IL1B,MMP9,HESX1,DDX58,BIRC3,CCL3,C3,IFNB1,ZFP36L1,FCGR2B,DUSP1,SPOCD1,MMP12,SOCS3,TNFAIP3,HELZ2,PARP14,MMP8,CDKN1A,IFIH1,ISG15,THBS1,NCOA7,IRF7,ARID5B,LILRA5,TRIM22,EIF2AK2,CDKN2B,OAS1,ATF3,CCR1,HERC5,PRDM1,BTG2,PARP9,DLL1,DAB2,PKIG,HMOX1,SAM…
GO:BP,"epidermal growth factor receptor signaling pathway","GO:0007173","0.00004727344157831176","4.32538277924856","124","1166","27","18123","MMP9,NCF1,HBEGF,RHBDF2,PLAUR,IFI6,HIP1,PTPRJ,PIK3C2A,ADAM17,CEACAM1,PTPN12,SHC1,IQGAP1,PTK2B,PSEN1,ARAP1,PTPN2,SNX6,PDPK1,GRB2,REPS2,MIR21,MVP,CDC42,STAM2,SOS1"
GO:BP,"process utilizing autophagic mechanism","GO:0061919","0.000049455270758284486","4.305787416114239","564","1166","72","18123","NAMPT,TRIM34,TRIM22,HMOX1,OPTN,ATP6V0D2,WIPI1,SH3GLB1,MCL1,TRIM21,CASP1,IFI16,SBF2,TRIM5,DAPK1,IL10RA,TICAM1,NPC1,IL10,MCOLN1,PLK3,DRAM1,ABL2,TAB2,C9ORF72,ZC3H12A,S100A9,LGALS8,PRKAG2,TRIM38,FOXO3,TCIRG1,UBQLN1,HIF1A,RUBCN,PIK3C2A,MAP1LC3B,SQSTM1,NOD2,WDFY3,ATP6V1C1…
GO:BP,"autophagy","GO:0006914","0.000049455270758284486","4.305787416114239","564","1166","72","18123","NAMPT,TRIM34,TRIM22,HMOX1,OPTN,ATP6V0D2,WIPI1,SH3GLB1,MCL1,TRIM21,CASP1,IFI16,SBF2,TRIM5,DAPK1,IL10RA,TICAM1,NPC1,IL10,MCOLN1,PLK3,DRAM1,ABL2,TAB2,C9ORF72,ZC3H12A,S100A9,LGALS8,PRKAG2,TRIM38,FOXO3,TCIRG1,UBQLN1,HIF1A,RUBCN,PIK3C2A,MAP1LC3B,SQSTM1,NOD2,WDFY3,ATP6V1C1,BNIP3,MFN1,STX12,HK2,STAT3,C…
GO:BP,"negative regulation of apoptotic signaling pathway","GO:2001234","0.00005063512611867275","4.295548103970836","237","1166","40","18123","IL1B,MMP9,TNFAIP3,TNFSF10,THBS1,ICAM1,HMOX1,NRP1,TCF7L2,MCL1,FYN,ACVR1,LMNA,PLAUR,SCG2,IFI6,CFLAR,CD44,HIF1A,SERPINE1,RIPK1,FAS,GRINA,TNF,NR4A2,DNAJA1,ITGA6,ARRB2,MDM2,RB1CC1,LGALS3,ITPRIP,PSEN1,IL1A,SLC35F6,GNAI2,MIR21,PEA15,TMBIM1,RB1"
GO:BP,"response to extracellular stimulus","GO:0009991","0.00005268043731684513","4.278350628480482","543","1166","70","18123","CXCL10,KYNU,SPP1,NAMPT,ADM,CDKN1A,MMP7,EIF2AK2,CDKN2B,ATF3,ICAM1,CYBB,HMOX1,ABCA1,JUN,PTPRC,ATP6V0D2,WIPI1,UPP1,SH3GLB1,TRIM25,IFI16,STAT1,ACSL4,BMPR2,SRD5A1,ZC3H12A,PRKAG2,C2,ACSL1,CPEB4,ZFP36,FOXO3,TCIRG1,NQO1,LYN,ATP2B1,FAS,VDR,PIM1,MAP1LC3B,MFSD2A,NOD2,TGFBR2,ATP6V1C…
GO:BP,"positive regulation of lymphocyte proliferation","GO:0050671","0.00005497788203597418","4.259811994900091","141","1166","29","18123","IL1B,CDKN1A,CD86,LILRB2,PTPRC,CD55,HES1,CCL5,HLA-E,TICAM1,IL6ST,ANXA1,MYD88,EBI3,SASH3,TGFBR2,MEF2C,CD209,IL2RA,TNFSF13B,EPHB2,GPR183,VAV3,BCL6,HAVCR2,JAK3,IL1A,HLA-A,MIR21"
GO:BP,"negative regulation of protein phosphorylation","GO:0001933","0.00005760352573355246","4.239550933941973","375","1166","54","18123","IL1B,DUSP1,SOCS3,TNFAIP3,PARP14,CDKN1A,CDKN2B,PKIG,FABP4,PTPRC,DUSP5,TRIB1,CD300A,SMAD7,SOCS1,SAMSN1,NLRP12,DUSP10,NF1,PLPP3,CORO1C,GMFB,C9ORF72,ZC3H12A,ENG,SH2B3,DDIT4,PRKAG2,PTPRJ,ADAR,LYN,WARS,SH3BP5,AKT1S1,CEACAM1,ADORA2A,DUSP6,DNAJA1,SPRY4,HEG1,ARRB2,PPP…
GO:BP,"positive regulation of mononuclear cell proliferation","GO:0032946","0.00006490911488392869","4.187694312970963","142","1166","29","18123","IL1B,CDKN1A,CD86,LILRB2,PTPRC,CD55,HES1,CCL5,HLA-E,TICAM1,IL6ST,ANXA1,MYD88,EBI3,SASH3,TGFBR2,MEF2C,CD209,IL2RA,TNFSF13B,EPHB2,GPR183,VAV3,BCL6,HAVCR2,JAK3,IL1A,HLA-A,MIR21"
GO:BP,"cellular response to chemical stress","GO:0062197","0.0000651698314827655","4.185953402008845","356","1166","52","18123","MMP9,ZFP36L1,TNFAIP3,GCH1,NCF2,NCOA7,SLC7A11,CYBB,HMOX1,NCF1,JUN,CPEB2,MCL1,FYN,RELB,PNPT1,CD36,PML,DAPK1,TPM1,FCAR,IL10,ZC3H12A,ANXA1,FOXO3,UBQLN1,HIF1A,RIPK1,NQO1,TREX1,FAS,SLC12A6,BNIP3,NR4A2,ARL6IP5,DNAJA1,STAT6,MDM2,STK24,SESN2,FOS,EPAS1,DDIT3,CLN3,MAPK13,G6PD,PRKC…
GO:BP,"negative regulation of adaptive immune response","GO:0002820","0.00006658229527333311","4.176641237605888","54","1166","17","18123","IFNB1,FCGR2B,IL4I1,PTPRC,IFNA2,AHR,SMAD7,SAMSN1,ZC3H12A,IL7R,NOD2,CEACAM1,IL4R,BCL6,HAVCR2,JAK3,RC3H1"
GO:BP,"regulation of protein localization","GO:0032880","0.0000681787481698871","4.166350977115655","912","1166","102","18123","GBP1,IL1B,RSAD2,SLC7A11,TRIM34,TRIM22,GPR68,TLR2,PARP9,DAB2,PKIG,NPTN,TCF7L2,SH3GLB1,APBB3,FYN,TRIM21,STX1A,TRIM25,CCL5,PECAM1,NDFIP2,SP100,CD36,SMAD3,PML,TRIM5,IFI27,RAB9A,PICALM,DTX3L,ACSL4,LMNA,RHBDF2,CREBRF,PLK3,STAC,ZC3H12A,KCNE1,TP53BP2,SWAP70,TRIM38,ADTRP,ANXA1,LI…
GO:BP,"positive regulation of alpha-beta T cell activation","GO:0046635","0.00006877787389174346","4.162551253511902","67","1166","19","18123","NFKBIZ,CD86,PTPRC,HLX,CD55,SOCS1,HLA-E,ANXA1,EBI3,SASH3,TGFBR2,CD83,GLI3,IL4R,NFKBID,MALT1,RUNX3,HLA-A,MIR21"
GO:BP,"regulation of CD4-positive, alpha-beta T cell activation","GO:2000514","0.00006877787389174346","4.162551253511902","67","1166","19","18123","NFKBIZ,CD86,HLX,SMAD7,CD55,SOCS1,ZC3H12A,ANXA1,SASH3,TGFBR2,CD83,IL4R,NFKBID,MALT1,BCL6,JAK3,RUNX3,RC3H1,MIR21"
GO:BP,"negative regulation of nitrogen compound metabolic process","GO:0051172","0.00007156361510370268","4.145307728754002","2592","1166","233","18123","IL1B,MMP9,HESX1,BIRC3,C3,ZFP36L1,DUSP1,MMP12,SOCS3,TNFAIP3,PARP14,CDKN1A,ISG15,THBS1,NCOA7,IRF7,ARID5B,TRIM22,EIF2AK2,CDKN2B,ATF3,PRDM1,BTG2,PARP9,DAB2,PKIG,SAMD4A,BCL3,MXD1,FABP4,ATF5,LILRB2,ZNFX1,HIVEP1,N4BP1,JUN,PTPRC,DUSP5,TRIB1,CD300A,TCF7L…
GO:BP,"germinal center formation","GO:0002467","0.00007592587622636602","4.119610187383621","14","1166","9","18123","TNFAIP3,BCL3,NFKB2,KLHL6,ADAM17,MEF2C,TNFSF13B,BCL6,RC3H1"
GO:BP,"regulation of T cell proliferation","GO:0042129","0.00007599670239532724","4.119205251963729","177","1166","33","18123","IL1B,IL4I1,CD86,LILRB2,TNFRSF21,PTPRC,IRF1,CD55,HES1,CCL5,TNFRSF1B,HLA-E,IL10,IL6ST,ITCH,ANXA1,EBI3,SASH3,GPNMB,TGFBR2,CD209,IL2RA,TNFSF13B,SDC4,CEBPB,LGALS3,HAVCR2,JAK3,IL1A,RC3H1,HLA-A,MIR21,SOS1"
GO:BP,"viral entry into host cell","GO:0046718","0.0000764973700425955","4.1163534955081085","143","1166","29","18123","PLSCR1,SIGLEC1,IFITM1,TRIM34,TRIM22,ICAM1,CLEC5A,CD86,NRP1,DYNLT1,IFNA2,ITGB5,TRIM21,TRIM25,CD55,PTX3,TRIM5,SCARB2,LY6E,NPC1,ITCH,ITGB7,TRIM38,ITGA5,CD209,ANPEP,F11R,FCN1,CTSB"
GO:BP,"cellular response to nutrient levels","GO:0031669","0.00007808810817629057","4.107415098602145","250","1166","41","18123","NAMPT,CDKN1A,EIF2AK2,CDKN2B,ATF3,ICAM1,HMOX1,JUN,ATP6V0D2,WIPI1,UPP1,SH3GLB1,IFI16,BMPR2,SRD5A1,ZC3H12A,PRKAG2,CPEB4,FOXO3,TCIRG1,ATP2B1,FAS,VDR,PIM1,MAP1LC3B,MFSD2A,ATP6V1C1,PMAIP1,MAX,USF1,CEBPB,MDM2,STK24,SESN2,ATP6V1B2,ATP6V1D,CD68,BRSK1,SLC38A2,ATP6V0D1,PPARG"
GO:BP,"positive regulation of interleukin-1 beta production","GO:0032731","0.00008075487620865997","4.092831244271465","61","1166","18","18123","CCL3,CLEC7A,GBP5,LILRA5,TMEM106A,PANX1,CASP1,IFI16,NLRP12,CD36,SMAD3,P2RX7,NOD2,NLRC4,TNF,STAT3,MALT1,HK1"
GO:BP,"interleukin-1 production","GO:0032612","0.0000808502809861585","4.0923184664127925","127","1166","27","18123","CCL3,CLEC7A,GBP5,TNFAIP3,LILRA5,TMEM106A,PANX1,CASP1,IFI16,NLRP12,CD36,SMAD3,PML,IL10,ZC3H12A,P2RX7,ANXA1,NOD2,CEACAM1,NLRC4,TNF,STAT3,ARRB2,MALT1,HAVCR2,HK1,SIRPA"
GO:BP,"regulation of interleukin-1 production","GO:0032652","0.0000808502809861585","4.0923184664127925","127","1166","27","18123","CCL3,CLEC7A,GBP5,TNFAIP3,LILRA5,TMEM106A,PANX1,CASP1,IFI16,NLRP12,CD36,SMAD3,PML,IL10,ZC3H12A,P2RX7,ANXA1,NOD2,CEACAM1,NLRC4,TNF,STAT3,ARRB2,MALT1,HAVCR2,HK1,SIRPA"
GO:BP,"regulation of cysteine-type endopeptidase activity","GO:2000116","0.00008185835438011038","4.086936990338454","241","1166","40","18123","MMP9,BIRC3,CLEC7A,TNFSF10,THBS1,FYN,CASP1,IFI16,NLRP12,SMAD3,PML,DAPK1,PLAUR,CASP10,F3,IFI6,TNFSF14,HIP1,S100A9,CFLAR,CD44,CTSH,PSMB9,RIPK1,FAS,NLRC4,TNF,ADORA2A,PMAIP1,ARL6IP5,XIAP,ACVR1C,ARRB2,MDM2,MALT1,BIRC2,VEGFA,PPARG,POR,LAPTM5"
GO:BP,"establishment of protein localization","GO:0045184","0.00008274122994615667","4.082278027616737","1866","1166","178","18123","IL1B,IFIT1,RSAD2,IL1RN,MMP12,TNFAIP3,CDKN1A,NFKBIA,SLC7A11,GPR68,TLR2,STX11,DAB2,PKIG,HMOX1,TAP1,NCF1,ABCA1,OPTN,ZFYVE16,AP1S2,ATP6V0D2,DYNLT1,TCF7L2,BLZF1,SH3GLB1,APBB3,ARRDC3,MCL1,RAB8B,FYN,MX2,STX1A,CCL5,NDFIP2,SP100,CD36,SMAD3,SYTL3,PML,IFI27,RAB9A,SCARB2,DTX3L,…
GO:BP,"cellular macromolecule metabolic process","GO:0044260","0.0000913942385647284","4.039081181054045","8430","1166","632","18123","CXCL10,CCL8,IL1B,MMP9,ISG20,HESX1,DDX58,BIRC3,PHLDA1,CCL3,CCL2,TRAF1,C3,CLEC7A,C5AR1,SPP1,OAS2,IFNB1,ZFP36L1,NAMPT,PLSCR1,HERC6,IL4I1,PPM1K,DUSP1,SPOCD1,MMP12,SOCS3,TNFAIP3,HELZ2,PARP14,ADM,FCGR3A,TNFSF10,CDKN1A,KLF9,IFIH1,ISG15,THBS1,NFKBIA,NCOA7,BATF2,IRF7,ARID5…
GO:BP,"lymphocyte mediated immunity","GO:0002449","0.00009490328403505506","4.022718758978127","360","1166","52","18123","IL1B,RSAD2,C3,IFNB1,FCGR2B,IL4I1,SLAMF7,KIR2DL4,IRF7,ICAM1,BCL3,RNF19B,FCER1G,PTPRC,IFNA2,AHR,SMAD7,CD55,TNFRSF1B,TRAF3IP2,CRK,HLA-E,IL10,SWAP70,RFTN1,CTSH,C2,IL7R,MYD88,TCIRG1,C1QC,NCR1,TREX1,IL1R1,SASH3,NOD2,ZBTB1,CEACAM1,TNF,STAT6,STX7,ARRB2,MR1,PLEKHM2,IL4R,MALT1,BCL6,HAVC…
GO:BP,"negative regulation of adaptive immune response based on somatic recombination of immune receptors built from immunoglobulin superfamily domains","GO:0002823","0.0000957875398551045","4.018690980734766","49","1166","16","18123","IFNB1,FCGR2B,IL4I1,PTPRC,IFNA2,AHR,SMAD7,ZC3H12A,IL7R,NOD2,CEACAM1,IL4R,BCL6,HAVCR2,JAK3,RC3H1"
GO:BP,"negative regulation of T cell differentiation","GO:0045581","0.0000957875398551045","4.018690980734766","49","1166","16","18123","IFNB1,IFNA2,HLX,IRF1,SMAD7,SOCS1,ZC3H12A,ANXA1,GLI3,IL4R,BCL6,JAK3,RUNX3,PTPN2,RC3H1,MIR21"
GO:BP,"negative regulation of protein kinase activity","GO:0006469","0.00009833886901697721","4.007274790783608","252","1166","41","18123","IL1B,DUSP1,SOCS3,TNFAIP3,CDKN1A,CDKN2B,PKIG,FABP4,PTPRC,DUSP5,TRIB1,CD300A,SOCS1,DUSP10,NF1,CORO1C,GMFB,SH2B3,PRKAG2,PTPRJ,ADAR,LYN,WARS,SH3BP5,AKT1S1,CEACAM1,ADORA2A,DUSP6,DNAJA1,SPRY4,HEG1,EPHB2,ITPRIP,PSEN1,DUSP16,PTPN2,PRKCD,SNX6,PDPK1,MVP,RB1"
GO:BP,"T cell proliferation","GO:0042098","0.00010359613062398212","3.984656465440549","206","1166","36","18123","IL1B,IL4I1,CD86,LILRB2,TNFRSF21,PTPRC,IRF1,FYN,CD55,HES1,CCL5,TNFRSF1B,HLA-E,IL10,IL6ST,ITCH,TNFSF14,ANXA1,EBI3,SASH3,GPNMB,TGFBR2,CD209,IL2RA,TNFSF13B,SDC4,CEBPB,MALT1,LGALS3,HAVCR2,JAK3,IL1A,RC3H1,HLA-A,MIR21,SOS1"
GO:BP,"regulation of proteolysis","GO:0030162","0.00010784466097927781","3.967201350465313","756","1166","88","18123","IL1B,MMP9,BIRC3,C3,CLEC7A,TNFSF10,THBS1,DAB2,RNF19B,N4BP1,TRIB1,FYN,SMAD7,TRIM21,CASP1,TNIP1,SERPINB2,IFI16,TNFRSF1B,NLRP12,SMAD3,PML,DAPK1,PICALM,PLAUR,CASP10,IL10,PLK3,ITCH,F3,IFI6,TNFSF14,ZC3H12A,HIP1,S100A9,CFLAR,CD44,CTSH,PSMB9,GSAP,UBQLN1,SERPINE1,RIPK1,BST2,LYN,FAS,CSNK1A1…
GO:BP,"small GTPase mediated signal transduction","GO:0007264","0.00010894907388051594","3.9627764571138338","520","1166","67","18123","DOCK4,RGL1,CDKN1A,RIN2,GPR65,RASGRP3,HMOX1,RHOH,TAGAP,NRP1,ABCA1,JUN,DYNLT1,LAT,TGM2,RAB9A,CRK,DOCK5,RHOC,ARHGAP18,ARHGEF3,CDC42SE1,NF1,RALA,ABL2,RAP1B,DENND4C,ARHGAP26,DOK2,GPR35,NISCH,LYN,ARHGAP25,MAP4K4,CYTH1,SQSTM1,ITSN1,RALGDS,SPRY4,F11R,SHC1,HEG1,NOTCH2,TRI…
GO:BP,"negative regulation of protein modification process","GO:0031400","0.00011678992696513163","3.9325946131492144","587","1166","73","18123","IL1B,DUSP1,SOCS3,TNFAIP3,PARP14,CDKN1A,ISG15,NCOA7,CDKN2B,PKIG,FABP4,N4BP1,PTPRC,DUSP5,TRIB1,CD300A,DCUN1D3,FYN,SMAD7,TRIM21,SOCS1,SAMSN1,NLRP12,DTX3L,PARP10,DUSP10,NF1,PLPP3,CORO1C,FAM122C,GMFB,PPP1R15A,C9ORF72,ZC3H12A,ENG,SH2B3,SWAP70,DDIT4,PRKAG2,PTP…
GO:BP,"angiogenesis","GO:0001525","0.0001207580644291768","3.91808385668293","621","1166","76","18123","CXCL10,IL1B,CCL2,C3,C5AR1,C3AR1,TNFAIP3,ADM,THBS1,CYBB,DLL1,HMOX1,SAT1,NRP1,JUN,ITGAX,RNF213,SP100,PML,SASH1,STAT1,ACVR1,TYMP,SCG2,ENPP2,MMP19,IL10,NF1,F3,HPSE,CLIC4,ZC3H12A,CXCL8,ENG,CTSH,ADTRP,ANXA1,HIF1A,ITGA5,SERPINE1,PIK3C2A,WARS,SLC12A6,EDN1,GPNMB,CEACAM1,TGFBR2,TNF,B4GALT1,FLNA,ANPEP,HK2…
GO:BP,"B cell differentiation","GO:0030183","0.00012391626791365194","3.9068716750496457","146","1166","29","18123","IFNB1,ZFP36L1,FCGR2B,IL4I1,IFNA1,DLL1,BCL3,PTPRC,IFNA2,KLF6,TRAF3IP2,IFNA8,IL10,PTPRJ,TCIRG1,ADGRG3,ADAM17,ZBTB1,SLAMF8,TNFSF13B,NOTCH2,GPR183,MALT1,PTK2B,BCL6,LFNG,JAK3,PTPN2,RABL3"
GO:BP,"regulation of response to wounding","GO:1903034","0.00012955977984064034","3.8875297986525696","172","1166","32","18123","CLEC7A,SPP1,TNFAIP3,THBS1,THBD,SERPINB2,CD36,SMAD3,CRK,HBEGF,PLAUR,IL10,PLPP3,F3,HPSE,MAP2K1,KREMEN1,SH2B3,ADTRP,ANXA1,SERPINE1,EDN1,CEACAM1,CASK,TNF,FLNA,USF1,STK24,EPHB2,RREB1,PRKCD,MIR21"
GO:BP,"regulation of cysteine-type endopeptidase activity involved in apoptotic process","GO:0043281","0.00013092521454109292","3.8829767057676148","217","1166","37","18123","MMP9,BIRC3,CLEC7A,TNFSF10,THBS1,CASP1,NLRP12,SMAD3,PML,DAPK1,PLAUR,CASP10,F3,IFI6,TNFSF14,HIP1,S100A9,CFLAR,CD44,CTSH,RIPK1,FAS,NLRC4,TNF,ADORA2A,PMAIP1,ARL6IP5,XIAP,ACVR1C,ARRB2,MDM2,MALT1,BIRC2,VEGFA,PPARG,POR,LAPTM5"
GO:BP,"negative regulation of leukocyte differentiation","GO:1902106","0.00013196774542134583","3.8795322028642274","106","1166","24","18123","CCL3,IFNB1,FCGR2B,MAFB,GPR68,TRIB1,IFNA2,HLX,IRF1,SMAD7,SOCS1,ZC3H12A,ANXA1,C1QC,LYN,CEACAM1,GLI3,IL4R,BCL6,JAK3,RUNX3,PTPN2,RC3H1,MIR21"
GO:BP,"antigen processing and presentation","GO:0019882","0.00013724958756489378","3.8624889519311303","236","1166","39","18123","FCGR2B,NCF2,THBS1,ICAM1,CYBB,TAP1,LILRB2,NCF1,FCER1G,AP1S2,ITGB5,RAB8B,RELB,CD36,HLA-E,AP2A2,HLA-DOB,SEC24A,RFTN1,CTSH,TAP2,PSMB9,TREX1,CAPZA2,NOD2,LNPEP,RAB10,CD209,CTSS,IFI30,MR1,ERAP2,SAR1B,DCTN4,CD68,SEC24D,RILP,HLA-A,DCTN5"
GO:BP,"response to nutrient levels","GO:0031667","0.00014587063940636353","3.836032113363436","513","1166","66","18123","CXCL10,KYNU,SPP1,NAMPT,ADM,CDKN1A,MMP7,EIF2AK2,CDKN2B,ATF3,ICAM1,CYBB,HMOX1,ABCA1,JUN,ATP6V0D2,WIPI1,UPP1,SH3GLB1,TRIM25,IFI16,STAT1,ACSL4,BMPR2,SRD5A1,ZC3H12A,PRKAG2,C2,ACSL1,CPEB4,ZFP36,FOXO3,TCIRG1,NQO1,ATP2B1,FAS,VDR,PIM1,MAP1LC3B,MFSD2A,NOD2,TGFBR2,ATP6V1C1,BNIP3,PMAIP1,MA…
GO:BP,"interferon-beta production","GO:0032608","0.0001640171429132616","3.7851107575404495","57","1166","17","18123","DDX58,OAS2,IFIH1,IRF7,OAS1,TLR2,DHX58,IRF1,RELB,ZC3HAV1,TICAM1,RIOK3,NMI,FLOT1,TRAF3,SIRPA,TBK1"
GO:BP,"regulation of interferon-beta production","GO:0032648","0.0001640171429132616","3.7851107575404495","57","1166","17","18123","DDX58,OAS2,IFIH1,IRF7,OAS1,TLR2,DHX58,IRF1,RELB,ZC3HAV1,TICAM1,RIOK3,NMI,FLOT1,TRAF3,SIRPA,TBK1"
GO:BP,"protein transport","GO:0015031","0.0001653102560800623","3.781700201354124","1754","1166","168","18123","IL1B,IFIT1,RSAD2,IL1RN,MMP12,CDKN1A,NFKBIA,SLC7A11,GPR68,TLR2,STX11,DAB2,PKIG,TAP1,NCF1,ABCA1,OPTN,ZFYVE16,AP1S2,ATP6V0D2,DYNLT1,TCF7L2,BLZF1,SH3GLB1,APBB3,ARRDC3,MCL1,RAB8B,FYN,MX2,STX1A,CCL5,NDFIP2,SP100,CD36,SMAD3,SYTL3,PML,IFI27,RAB9A,SCARB2,DTX3L,IL10RA,ACSL4,LMNA,RHBDF2,SCG2,EHD1,…
GO:BP,"negative regulation of kinase activity","GO:0033673","0.00016675131605216234","3.777930729813593","276","1166","43","18123","IL1B,DUSP1,SOCS3,TNFAIP3,CDKN1A,CDKN2B,PKIG,RHOH,FABP4,PTPRC,DUSP5,TRIB1,CD300A,SOCS1,DUSP10,NF1,CORO1C,GMFB,SH2B3,PRKAG2,PTPRJ,ADAR,RUBCN,LYN,WARS,SH3BP5,AKT1S1,CEACAM1,ADORA2A,DUSP6,DNAJA1,SPRY4,HEG1,EPHB2,ITPRIP,PSEN1,DUSP16,PTPN2,PRKCD,SNX6,PDPK1,MVP,RB1"
GO:BP,"regulation of cell shape","GO:0008360","0.0001820520354201995","3.739804461103455","157","1166","30","18123","CCL7,CCL3,CCL2,ICAM1,HCK,RHOH,PLXNC1,S100B,FYN,TPM1,CRK,RHOC,ARHGAP18,CDC42SE1,PLEKHO1,ANXA1,MKLN1,BAMBI,FGR,FMNL1,F11R,FMNL3,MYL12A,PTK2B,VEGFA,PLXNA1,ERMN,ARAP1,MIR21,EPB41L3"
GO:BP,"regulation of defense response to virus","GO:0050688","0.00019289557851636012","3.714677726985218","71","1166","19","18123","DDX58,IFIT1,MMP12,TNFAIP3,HERC5,PARP9,APOBEC3F,DHX58,TRAF3IP2,PML,STAT1,APOBEC3G,DTX3L,ITCH,ZC3H12A,SEC14L1,RIOK3,TRAF3,NPLOC4"
GO:BP,"leukocyte apoptotic process","GO:0071887","0.00019319214526524082","3.7140105349459334","108","1166","24","18123","SLC7A11,IRF7,IDO1,MERTK,TNFRSF21,CCL5,TRAF3IP2,FCAR,IL10,IL7R,ANXA1,HIF1A,RIPK1,LYN,FAS,ADAM17,NOD2,MEF2C,CASP7,IL2RA,GLI3,LGALS3,BCL6,JAK3"
GO:BP,"positive regulation of production of molecular mediator of immune response","GO:0002702","0.0001968871176462349","3.705782698885662","116","1166","25","18123","IL1B,DDX58,RSAD2,CLEC7A,FFAR2,KIR2DL4,LACC1,CD86,PTPRC,CD55,CD36,HLA-E,TICAM1,IL10,IL1R1,SASH3,NOD2,FFAR3,STAT6,EPHB2,IL4R,MALT1,HK1,HLA-A,LAPTM5"
GO:BP,"tube morphogenesis","GO:0035239","0.00020353789988513033","3.691354710869046","956","1166","104","18123","CXCL10,IL1B,HESX1,CCL2,C3,C5AR1,ZFP36L1,C3AR1,TNFAIP3,ADM,THBS1,RIN2,CYBB,PRDM1,DLL1,HMOX1,SAT1,NRP1,JUN,ITGAX,HLX,PAX8,RNF213,SMAD7,HES1,SP100,TGM2,SMAD3,PML,SASH1,STAT1,ACVR1,TYMP,SCG2,ENPP2,MMP19,IL10,STRA6,NF1,RALA,VASP,F3,HPSE,BMPR2,CLIC4,ZC3H12A,CXCL8,ENG,CTSH,ADTRP,ANXA1,HIF1A,I…
GO:BP,"chemical homeostasis","GO:0048878","0.00020843079919764893","3.681038106230108","1238","1166","127","18123","CXCL10,CCL7,CCL8,CXCL11,CCL3,IFIT1,AQP9,C5AR1,CCL1,FFAR2,C3AR1,ADM,AKR1C1,SLC7A11,OAS1,FTH1,CCR1,GPR65,ICAM1,LACC1,GPR68,HMOX1,FABP4,FPR1,ABCA1,PTPRC,SLC12A8,NPTN,ATP6V0D2,DYNLT1,CXCR5,TCF7L2,P2RY6,FYN,SMAD7,CD55,CCL5,CCRL2,SLC31A2,CD36,TGM2,SMAD3,PML,ADCY7,STAT1,PICALM,SOAT1,SLC4A8…
GO:BP,"immune response-activating cell surface receptor signaling pathway","GO:0002429","0.00021979663065814056","3.657978969318319","475","1166","62","18123","GBP1,C5AR1,CLEC4E,FCGR2B,FFAR2,PLSCR1,C3AR1,FCGR3A,FCGR2A,NFKBIZ,HCK,FPR1,FCER1G,TNFRSF21,PTPRC,CD300A,FYN,RELB,YES1,LAT,PDE4B,CRK,FPR2,ARPC5,TAB2,ZC3H12A,RFTN1,STAP1,PTPRJ,BTN2A1,PSMB9,ACTR2,KLHL6,LYN,CEACAM1,ABI1,MEF2C,RBCK1,CD209,ELMO2,…
GO:BP,"immune response-activating signal transduction","GO:0002757","0.00021979663065814056","3.657978969318319","475","1166","62","18123","GBP1,C5AR1,CLEC4E,FCGR2B,FFAR2,PLSCR1,C3AR1,FCGR3A,FCGR2A,NFKBIZ,HCK,FPR1,FCER1G,TNFRSF21,PTPRC,CD300A,FYN,RELB,YES1,LAT,PDE4B,CRK,FPR2,ARPC5,TAB2,ZC3H12A,RFTN1,STAP1,PTPRJ,BTN2A1,PSMB9,ACTR2,KLHL6,LYN,CEACAM1,ABI1,MEF2C,RBCK1,CD209,ELMO2,FGR,PAG1,NFKBID,MALT…
GO:BP,"B cell proliferation","GO:0042100","0.0002234297526276725","3.650858995313273","101","1166","23","18123","IFNB1,FCGR2B,CDKN1A,IFNA1,TNFRSF21,PTPRC,CD300A,IFNA2,AHR,IFNA8,TICAM1,IL10,IL7R,LYN,SASH3,MEF2C,TNFSF13B,EPHB2,GPR183,VAV3,BCL6,RC3H1,PRKCD"
GO:BP,"regulation of body fluid levels","GO:0050878","0.000227368301961245","3.6432700816134185","519","1166","66","18123","OAS2,IFNB1,PLSCR1,ADM,THBS1,SLC7A11,IFNA1,PIK3R5,MAFF,MERTK,FCER1G,THBD,IFNA2,IRF1,FYN,SERPINB2,TRAF3IP2,IFNA8,CD36,ADCY7,PLAUR,EHD1,DGKH,F3,HPSE,P2RX7,HBB,SH2B3,ADTRP,HIF1A,SERPINE1,LYN,CAPZA2,VDR,EDN1,CEACAM1,VPS45,ADORA2A,GNA15,DGKE,IRF2,NR1H2,FLNA,USF1,F11R,HK2,HEG1,ARRB…
GO:BP,"endocytosis","GO:0006897","0.0002426771346378881","3.614971141543633","700","1166","82","18123","CD14,CD163,C3,CLEC7A,FCGR2B,SIGLEC1,ADM,THBS1,RIN2,DLL1,DAB2,OLR1,RHOH,FCER1G,ABCA1,ZFYVE16,CD300A,MX2,STX1A,PTX3,APOL1,CD36,VAMP4,PICALM,SCARB2,IL10RA,EHD1,ENPP2,NPC1,FPR2,LRP10,ABL2,C9ORF72,HIP1,AP2A2,CXCL8,HBB,RABGEF1,ANKFY1,FKBP15,STAP1,ABCA13,MKLN1,SERPINE1,RUBCN,PIK3C2A,ARHGAP25,FMR1,NUMB…
GO:BP,"positive regulation of interleukin-1 production","GO:0032732","0.00024638542382366047","3.6083849886350468","72","1166","19","18123","CCL3,CLEC7A,GBP5,LILRA5,TMEM106A,PANX1,CASP1,IFI16,NLRP12,CD36,SMAD3,P2RX7,NOD2,NLRC4,TNF,STAT3,MALT1,HAVCR2,HK1"
GO:BP,"actin cytoskeleton organization","GO:0030036","0.00024988377166556446","3.6022619475748217","712","1166","83","18123","GPR65,ICAM1,HCK,RICTOR,RHOH,NRP1,TPM4,ITGB5,SMAD3,TPM1,CRK,CCL26,RHOC,TNIK,ARHGAP18,ARPC5,NF1,RALA,MYO5A,CORO1C,VASP,GMFB,ABL2,GAS7,C9ORF72,HIP1,MEF2A,TMOD2,CFLAR,SWAP70,ARHGAP26,TESK2,STAP1,ANXA1,LIMK2,MKLN1,ACTR2,SSH1,NISCH,BST2,PSTPIP2,ARHGAP25,CAPZA2,EDN1,ABI1,TNF,ELMO…
GO:BP,"cell morphogenesis","GO:0000902","0.00025326958985306996","3.5964169529329237","1045","1166","111","18123","CCL7,GBP1,CCL3,CCL2,SPP1,ICAM1,HCK,RHOH,MERTK,NRP1,LAMB3,NPTN,DYNLT1,PLXNC1,S100B,FYN,HES1,TPM1,CRK,PICALM,SKIL,DOCK5,RHOC,TNIK,SLC23A2,ENPP2,ARHGAP18,SGK1,CDC42SE1,CORO1C,VASP,PLEKHO1,GAS7,MAP2K1,BMPR2,CLIC4,C9ORF72,ITGB7,MEF2A,CD44,IL7R,ANXA1,DOK2,MKLN1,ACTR2,SSH1,BAMBI,VDR,MAP4K4,…
GO:BP,"neuron apoptotic process","GO:0051402","0.00025709186117110836","3.5899116717212967","251","1166","40","18123","CCL3,CCL2,C5AR1,BTG2,HMOX1,NRP1,JUN,TNFRSF21,MCL1,FYN,IL10,NF1,CPEB4,FOXO3,HIF1A,NQO1,FAS,AKT1S1,MEF2C,TNF,ADORA2A,BNIP3,CASP7,NR4A2,MAX,XIAP,ARRB2,CEBPB,PTK2B,DNAJC5,DDIT3,PSEN1,CLN3,G6PD,SNX6,PDPK1,CDC42,LIG4,RB1,HIPK2"
GO:BP,"positive regulation of kinase activity","GO:0033674","0.000261250840183177","3.5829423041868003","610","1166","74","18123","IL1B,C5AR1,CDKN1A,THBS1,LILRA5,EIF2AK2,IRAK2,PIK3R5,RICTOR,CD86,MERTK,S100A12,FPR1,NCF1,PTPRC,DUSP5,CD300A,FYN,CCL5,SOCS1,LAT,SASH1,ADCY7,MLKL,CRK,HBEGF,TNIK,FPR2,TAB2,MAP2K1,IKBKE,MAP3K8,CD44,PRKAG2,ACSL1,STAP1,RIPK1,LYN,MAP4K4,EDN1,ADAM17,NOD2,ABI1,TGFBR2,MEF2C,TNF,…
GO:BP,"negative regulation of phosphate metabolic process","GO:0045936","0.00026189916273603147","3.581865889966149","543","1166","68","18123","IL1B,DUSP1,SPOCD1,SOCS3,TNFAIP3,PARP14,CDKN1A,CDKN2B,PKIG,RHOH,FABP4,PTPRC,DUSP5,TRIB1,CD300A,SMAD7,SOCS1,SAMSN1,NLRP12,DUSP10,NF1,PLPP3,CORO1C,FAM122C,GMFB,PPP1R15A,C9ORF72,ZC3H12A,ENG,SH2B3,SWAP70,DDIT4,PRKAG2,FKBP15,STAP1,PTPRJ,LIMK2,ADAR,RUBCN,LYN,WAR…
GO:BP,"negative regulation of hemopoiesis","GO:1903707","0.0002798817710067975","3.553025386667693","110","1166","24","18123","CCL3,IFNB1,FCGR2B,MAFB,GPR68,TRIB1,IFNA2,HLX,IRF1,SMAD7,SOCS1,ZC3H12A,ANXA1,C1QC,LYN,CEACAM1,GLI3,IL4R,BCL6,JAK3,RUNX3,PTPN2,RC3H1,MIR21"
GO:BP,"regulation of receptor signaling pathway via STAT","GO:1904892","0.00028057021186718244","3.5519584398950985","118","1166","25","18123","IFNB1,SOCS3,PARP14,IFNA1,BCL3,PTPRC,CD300A,IFNA2,HES1,CCL5,SOCS1,IFNA8,IL10RA,IL10,SH2B3,IL7R,ADIPOR1,TNF,PTK2B,LEPROT,JAK3,CRLF2,NOTCH1,PTPN2,IL10RB"
GO:BP,"negative regulation of phosphorus metabolic process","GO:0010563","0.00028111081488702607","3.551122445906582","544","1166","68","18123","IL1B,DUSP1,SPOCD1,SOCS3,TNFAIP3,PARP14,CDKN1A,CDKN2B,PKIG,RHOH,FABP4,PTPRC,DUSP5,TRIB1,CD300A,SMAD7,SOCS1,SAMSN1,NLRP12,DUSP10,NF1,PLPP3,CORO1C,FAM122C,GMFB,PPP1R15A,C9ORF72,ZC3H12A,ENG,SH2B3,SWAP70,DDIT4,PRKAG2,FKBP15,STAP1,PTPRJ,LIMK2,ADAR,RUBCN,LYN,WA…
GO:BP,"regulation of extrinsic apoptotic signaling pathway via death domain receptors","GO:1902041","0.00028829648548875906","3.540160651896017","59","1166","17","18123","TNFAIP3,TNFSF10,THBS1,ATF3,ICAM1,HMOX1,SP100,SKIL,CFLAR,SERPINE1,RIPK1,FAS,PMAIP1,LGALS3,ITPRIP,PEA15,TMBIM1"
GO:BP,"positive regulation of chemotaxis","GO:0050921","0.0002897691693407814","3.537947824170071","143","1166","28","18123","CCL4,CXCL10,CCL7,CCL3,C5AR1,CCL1,C3AR1,THBS1,CCR1,NRP1,CCL5,SMAD3,CCL26,SCG2,FPR2,F3,TNFSF14,BMPR2,CXCL8,SWAP70,SERPINE1,EDN1,ADAM17,PTK2B,VEGFA,P2RX4,AKIRIN1,DAPK2"
GO:BP,"T-helper cell differentiation","GO:0042093","0.0003098839110913684","3.5088009713748614","66","1166","18","18123","NFKBIZ,CD86,BCL3,HLX,SMAD7,RELB,ZC3H12A,ANXA1,STAT6,STAT3,IL4R,NFKBID,GPR183,MALT1,BCL6,JAK3,RC3H1,MIR21"
GO:BP,"cellular response to organic cyclic compound","GO:0071407","0.0003119998551398623","3.5058456076224966","624","1166","75","18123","IL1B,DDX58,CCL3,CCL2,IFIT1,AQP9,SPP1,IFNB1,ZFP36L1,KLF9,IFIH1,ICAM1,DAB2,ABCA1,AHR,P2RY6,CCL5,FBXO32,PDE4B,TGM2,STAT1,HRH1,PTAFR,NPC1,XRN1,IL10,RAP1B,SRD5A1,ZC3H12A,KCNE1,P2RX7,CFLAR,DDIT4,ADTRP,ABHD2,ANXA1,ZFP36,FOXO3,ACTR2,SSH1,ATP2B1,VDR,PIM1,EDN1,NCOA3,NOD2…
GO:BP,"regulation of secretion by cell","GO:1903530","0.00033045816341507124","3.4808835151437467","591","1166","72","18123","IL1B,RSAD2,SPP1,FCGR2B,FFAR2,KMO,GPR68,TLR2,HMOX1,OSM,CD300A,TCF7L2,APBB3,PAX8,RAB8B,STX1A,CCL5,TNFRSF1B,RAB9A,ACSL4,RHBDF2,ADGRE2,PTAFR,SLC4A8,RALA,RAP1B,ADTRP,ANXA1,TCIRG1,HIF1A,LYN,CACNA1A,MAP4K4,EDN1,FMR1,KLF7,CEACAM1,MEF2C,CASK,ITSN1,TNF,ADORA2A,RAB10,SLC30A1,FFAR3,NA…
GO:BP,"negative regulation of leukocyte mediated cytotoxicity","GO:0001911","0.00033131654826190296","3.4797568718773317","20","1166","10","18123","FCGR2B,KIR2DL4,PTPRC,CRK,HLA-E,IL7R,CEACAM1,ARRB2,HAVCR2,HLA-A"
GO:BP,"negative regulation of type I interferon-mediated signaling pathway","GO:0060339","0.00033131654826190296","3.4797568718773317","20","1166","10","18123","MMP12,ISG15,OAS1,STAT2,SAMHD1,NLRC5,ADAR,TREX1,PTPN2,MIR21"
GO:BP,"nitric oxide metabolic process","GO:0046209","0.00034658324052348825","3.4601924419802885","88","1166","21","18123","IL1B,CLEC7A,GCH1,MMP8,ICAM1,TLR2,TMEM106A,PTX3,CD36,SMAD3,TICAM1,IL10,ZC3H12A,HBB,NQO1,EDN1,TNF,PTK2B,P2RX4,SIRPA,POR"
GO:BP,"positive regulation of cellular component organization","GO:0051130","0.0003815011556590597","3.418504142124324","1189","1166","122","18123","IL1B,MMP9,CD14,C3,CLEC7A,GBP5,TNFSF10,MMP1,GPR65,ICAM1,HCK,DLL1,DAB2,RICTOR,NRP1,ABCA1,DCSTAMP,NPTN,DYNLT1,PLXNC1,SH3GLB1,RAB8B,FYN,CD36,SMAD3,PML,TPM1,SCARB2,SKIL,CCL26,RHOC,LMNA,PLAUR,EHD1,ENPP2,ARPC5,RALA,CORO1C,VASP,GMFB,ABL2,RAP1B,MAP2K1,TNFSF14…
GO:BP,"reactive nitrogen species metabolic process","GO:2001057","0.0004264263445477473","3.370155972512706","89","1166","21","18123","IL1B,CLEC7A,GCH1,MMP8,ICAM1,TLR2,TMEM106A,PTX3,CD36,SMAD3,TICAM1,IL10,ZC3H12A,HBB,NQO1,EDN1,TNF,PTK2B,P2RX4,SIRPA,POR"
GO:BP,"protein catabolic process","GO:0030163","0.00043876934329545905","3.3577637240844025","983","1166","105","18123","IL1B,MMP12,TNFAIP3,ISG15,DAB2,RNF19B,N4BP1,TRIB1,FYN,RNF213,SMAD7,TRIM25,NDFIP2,TNFRSF1B,SMAD3,PML,IFI27,RNF13,DTX3L,FBXO6,CYLD,BANP,IL10,CREBRF,PLK3,ITCH,HPSE,AP2A2,SPSB1,UBE2L6,CTSH,PSMB9,SGTB,TCIRG1,UBQLN1,RIPK1,RNF149,TRIP12,CSNK1A1,FMR1,SQSTM1,TIPARP,CEACAM1,RBCK1,TNF,BNIP…
GO:BP,"negative regulation of cell population proliferation","GO:0008285","0.0004553012551188034","3.341701152480259","804","1166","90","18123","CCL8,IL1B,CCL2,IFIT3,TNFRSF9,CCL3L1,FCGR2B,IL4I1,TNFAIP3,IFITM1,ADM,CDKN1A,IFI35,KLF9,THBS1,EIF2AK2,CDKN2B,FTH1,TLR2,BTG2,DLL1,HMOX1,CD86,ATF5,LILRB2,OSM,TNFRSF21,TRIB1,CD300A,IRF1,SMAD7,CD164,HES1,SMAD3,PML,TPM1,STAT1,NDRG1,PARP10,DUSP10,LMNA,SCG2,IL10,…
GO:BP,"regulation of reactive oxygen species metabolic process","GO:2000377","0.0004822945798755345","3.316687618740306","155","1166","29","18123","CLEC7A,GCH1,MMP8,CDKN1A,AKR1C1,THBS1,FYN,CD36,FPR2,ZC3H12A,CFLAR,FOXO3,HIF1A,RIPK1,TGFBR2,TNF,BNIP3,HK2,SHC1,STAT3,PTK2B,BIRC2,SLC5A3,G6PD,GNAI2,PRKCD,GRB2,MIR21,STK17A"
GO:BP,"MyD88-dependent toll-like receptor signaling pathway","GO:0002755","0.00048256161566058794","3.3164472260861113","36","1166","13","18123","CD14,IRF7,TLR1,IRAK2,TLR2,LY96,CD300A,IRF1,TNIP1,CD36,TAB2,MYD88,CD300LF"
GO:BP,"positive regulation of NF-kappaB transcription factor activity","GO:0051092","0.0004983882371950503","3.3024322163119","164","1166","30","18123","IL1B,TRAF1,NFKBIA,TRIM34,TRIM22,EIF2AK2,IRAK2,ICAM1,TLR2,S100A12,TRIM21,TRIM25,CD36,TRIM5,TICAM1,TAB2,S100A9,CFLAR,TRIM38,MYD88,NFKB2,RIPK1,NOD2,NLRC4,RBCK1,TNF,STAT3,MALT1,NFKB1,FLOT1"
GO:BP,"necrotic cell death","GO:0070265","0.0004989106198389152","3.301977251546182","75","1166","19","18123","CD14,BIRC3,LY96,TMEM123,SLC6A6,CASP1,MLKL,CYLD,TICAM1,CFLAR,TICAM2,RIPK1,SLC6A13,FAS,RBCK1,TNF,BNIP3,BIRC2,FLOT1"
GO:BP,"T cell differentiation involved in immune response","GO:0002292","0.0004989106198389152","3.301977251546182","75","1166","19","18123","NFKBIZ,CD86,BCL3,FCER1G,HLX,SMAD7,RELB,ZC3H12A,ANXA1,STAT6,STAT3,IL4R,NFKBID,GPR183,MALT1,BCL6,JAK3,RC3H1,MIR21"
GO:BP,"CD4-positive, alpha-beta T cell differentiation involved in immune response","GO:0002294","0.0005095908166942541","3.2927784069971704","68","1166","18","18123","NFKBIZ,CD86,BCL3,HLX,SMAD7,RELB,ZC3H12A,ANXA1,STAT6,STAT3,IL4R,NFKBID,GPR183,MALT1,BCL6,JAK3,RC3H1,MIR21"
GO:BP,"regulation of epidermal growth factor receptor signaling pathway","GO:0042058","0.0005228736721913815","3.2816032252766028","90","1166","21","18123","MMP9,NCF1,HBEGF,RHBDF2,PLAUR,IFI6,HIP1,PTPRJ,ADAM17,CEACAM1,PTPN12,PSEN1,ARAP1,PTPN2,SNX6,GRB2,MIR21,MVP,CDC42,STAM2,SOS1"
GO:BP,"response to transforming growth factor beta","GO:0071559","0.0006200072481198494","3.207603233404883","269","1166","41","18123","ZFP36L1,THBS1,CDKN2B,DAB2,JUN,ITGB5,FYN,SMAD7,YES1,IL17RD,SMAD3,PML,CRK,ACVR1,SKIL,ENG,CFLAR,BAMBI,EDN1,ADAM17,TGFBR2,MEF2C,ZMIZ1,MPP5,NR3C1,F11R,ARRB2,BCL9L,FOS,PDE2A,RUNX3,SNX6,ZFHX3,LTBP1,PDPK1,ZNF703,GCNT2,LPXN,MIR21,LIMS1,HIPK2"
GO:BP,"alpha-beta T cell activation involved in immune response","GO:0002287","0.0006483519371882253","3.1881891872035353","69","1166","18","18123","NFKBIZ,CD86,BCL3,HLX,SMAD7,RELB,ZC3H12A,ANXA1,STAT6,STAT3,IL4R,NFKBID,GPR183,MALT1,BCL6,JAK3,RC3H1,MIR21"
GO:BP,"alpha-beta T cell differentiation involved in immune response","GO:0002293","0.0006483519371882253","3.1881891872035353","69","1166","18","18123","NFKBIZ,CD86,BCL3,HLX,SMAD7,RELB,ZC3H12A,ANXA1,STAT6,STAT3,IL4R,NFKBID,GPR183,MALT1,BCL6,JAK3,RC3H1,MIR21"
GO:BP,"negative regulation of alpha-beta T cell differentiation","GO:0046639","0.0006521199106920776","3.1856725395997922","26","1166","11","18123","HLX,SMAD7,SOCS1,ZC3H12A,ANXA1,GLI3,IL4R,BCL6,JAK3,RUNX3,RC3H1"
GO:BP,"regulation of interferon-gamma-mediated signaling pathway","GO:0060334","0.0006521199106920776","3.1856725395997922","26","1166","11","18123","SOCS3,PARP14,PARP9,IFNGR2,SOCS1,STAT1,NLRC5,IFNGR1,NR1H2,PTPN2,PPARG"
GO:BP,"regulation of response to interferon-gamma","GO:0060330","0.0006521199106920776","3.1856725395997922","26","1166","11","18123","SOCS3,PARP14,PARP9,IFNGR2,SOCS1,STAT1,NLRC5,IFNGR1,NR1H2,PTPN2,PPARG"
GO:BP,"nitrogen compound transport","GO:0071705","0.0006784086530437605","3.168508621327418","2216","1166","200","18123","IL1B,IFIT1,RSAD2,AQP9,SLC7A7,ZFP36L1,IL1RN,FFAR2,MMP12,KMO,CDKN1A,NFKBIA,SLC7A11,GPR68,TLR2,STX11,DAB2,PKIG,TAP1,NCF1,ABCA1,OPTN,ZFYVE16,AP1S2,ATP6V0D2,DYNLT1,TCF7L2,BLZF1,SH3GLB1,APBB3,ARRDC3,PAX8,MCL1,RAB8B,FYN,MX2,SLC6A6,STX1A,CCL5,NDFIP2,SP100,PNPT1,CD36,SMAD3,SYTL3,PML,IF…
GO:BP,"stress-activated protein kinase signaling cascade","GO:0031098","0.0006940245889253452","3.1586251424480003","290","1166","43","18123","IL1B,TRAF1,CLEC7A,ZFP36L1,FCGR2B,DUSP1,MMP8,EIF2AK2,IRAK2,NCF1,TRIB1,SASH1,MLKL,RNF13,CYLD,DUSP10,TNIK,ITCH,TAB2,MAP2K1,ZC3H12A,MAP3K8,ZFP36,MYD88,RIPK1,LYN,FAS,MAP4K4,NOD2,TNF,ARL6IP5,DNAJA1,RB1CC1,MAP3K2,PTK2B,NFKB1,SPAG9,VEGFA,MAPK13,TRAF3,SIRPA,CDC42,H…
GO:BP,"positive regulation of proteolysis","GO:0045862","0.0007163792902159706","3.1448569776456328","383","1166","52","18123","IL1B,CLEC7A,TNFSF10,DAB2,RNF19B,TRIB1,FYN,SMAD7,CASP1,TNIP1,IFI16,TNFRSF1B,NLRP12,SMAD3,PML,DAPK1,PICALM,CASP10,PLK3,F3,ZC3H12A,HIP1,S100A9,CFLAR,CTSH,UBQLN1,RIPK1,LYN,FAS,CSNK1A1,FMR1,NLRC4,TNF,TANK,PMAIP1,ARL6IP5,AKIRIN2,MBP,ACVR1C,STAT3,MDM2,MALT1,PTK2B,PSEN1,SNX9,MFI…
GO:BP,"negative regulation of alpha-beta T cell activation","GO:0046636","0.0007185918483991895","3.1435177136764993","43","1166","14","18123","CD300A,HLX,SMAD7,SOCS1,ITCH,ZC3H12A,ANXA1,ADORA2A,GLI3,IL4R,BCL6,JAK3,RUNX3,RC3H1"
GO:BP,"Ras protein signal transduction","GO:0007265","0.0007423794412554847","3.129374063557683","352","1166","49","18123","CDKN1A,GPR65,RASGRP3,RHOH,NRP1,ABCA1,JUN,DYNLT1,LAT,RAB9A,CRK,ARHGEF3,CDC42SE1,NF1,RALA,ABL2,RAP1B,DENND4C,DOK2,GPR35,NISCH,LYN,MAP4K4,CYTH1,SQSTM1,RALGDS,SPRY4,F11R,SHC1,HEG1,NOTCH2,EPHB2,BCL6,RIT1,FLOT1,NOTCH1,PHACTR4,RREB1,GNA12,RAP1A,MYO9B,GRB2,PPP2CB,RAP2C,CDC42,RABL3,R…
GO:BP,"response to dsRNA","GO:0043331","0.0007764317851337851","3.1098966940131274","56","1166","16","18123","DDX58,IFIT1,IFNB1,IFIH1,NFKBIA,IFNA1,IFNA2,IFNA8,TICAM1,RFTN1,NOD2,PMAIP1,RIOK3,NFKB1,FLOT1,SLC3A2"
GO:BP,"lymphocyte migration","GO:0072676","0.0008026275611544351","3.0954859312558396","116","1166","24","18123","CCL4,CXCL10,CCL7,CCL8,CXCL11,CCL4L1,CCL20,CCL3,CCL2,CCL3L1,CCL1,ICAM1,CCL5,CRK,CCL26,TNFSF14,ITGB7,ADTRP,ADAM17,F11R,MIA3,GPR183,PTK2B,STK10"
GO:BP,"regulation of receptor signaling pathway via JAK-STAT","GO:0046425","0.0008179159724014931","3.0872913107502082","108","1166","23","18123","IFNB1,SOCS3,PARP14,IFNA1,BCL3,PTPRC,CD300A,IFNA2,HES1,CCL5,SOCS1,IFNA8,IL10RA,IL10,SH2B3,ADIPOR1,TNF,PTK2B,LEPROT,JAK3,NOTCH1,PTPN2,IL10RB"
GO:BP,"positive regulation of interleukin-8 production","GO:0032757","0.0008234480866611731","3.084363775227995","63","1166","17","18123","IL1B,CD14,DDX58,CLEC7A,FFAR2,TLR1,TLR2,F3,MYD88,SERPINE1,RIPK1,NOD2,TNF,STAT3,FCN1,DDIT3,CD58"
GO:BP,"lymphocyte chemotaxis","GO:0048247","0.0008234480866611731","3.084363775227995","63","1166","17","18123","CCL4,CXCL10,CCL7,CCL8,CXCL11,CCL4L1,CCL20,CCL3,CCL2,CCL3L1,CCL1,CCL5,CCL26,TNFSF14,ADAM17,GPR183,PTK2B"
GO:BP,"positive regulation of cellular catabolic process","GO:0031331","0.0008298356901250185","3.0810078906795795","460","1166","59","18123","IL1B,ZFP36L1,TNFAIP3,TRIM34,TRIM22,BTG2,DAB2,HMOX1,SAMD4A,RNF19B,OPTN,TRIB1,SH3GLB1,SMAD7,TRIM21,ZC3H12D,TNFRSF1B,PNPT1,TRIM5,DAPK1,ZC3HAV1,DTX3L,TICAM1,PLK3,ITCH,C9ORF72,ZC3H12A,P2RX7,PFKFB4,TRIM38,ZFP36,FOXO3,UBQLN1,HIF1A,PIK3C2A,CSNK1A1,FMR1,MOV10,NOD2,…
GO:BP,"response to reactive oxygen species","GO:0000302","0.0009040917962554042","3.0437874715343707","224","1166","36","18123","MMP9,DUSP1,TNFAIP3,GCH1,HMOX1,NCF1,JUN,FYN,CD36,TPM1,STAT1,CRK,IL10,PLK3,HBB,ANXA1,FOXO3,HIF1A,RIPK1,NQO1,TREX1,EDN1,BNIP3,STAT6,CAPN2,MDM2,PPP1R15B,STK24,SESN2,FOS,PTK2B,MAPK13,PRKCD,SIRPA,MIR21,PPP2CB"
GO:BP,"interleukin-1 beta production","GO:0032611","0.0009743927001046246","3.011265978319734","109","1166","23","18123","CCL3,CLEC7A,GBP5,TNFAIP3,LILRA5,TMEM106A,PANX1,CASP1,IFI16,NLRP12,CD36,SMAD3,PML,ZC3H12A,P2RX7,NOD2,NLRC4,TNF,STAT3,ARRB2,MALT1,HK1,SIRPA"
GO:BP,"regulation of interleukin-1 beta production","GO:0032651","0.0009743927001046246","3.011265978319734","109","1166","23","18123","CCL3,CLEC7A,GBP5,TNFAIP3,LILRA5,TMEM106A,PANX1,CASP1,IFI16,NLRP12,CD36,SMAD3,PML,ZC3H12A,P2RX7,NOD2,NLRC4,TNF,STAT3,ARRB2,MALT1,HK1,SIRPA"
GO:BP,"positive regulation of CD4-positive, alpha-beta T cell activation","GO:2000516","0.0010019385092557337","2.9991589310739384","38","1166","13","18123","NFKBIZ,CD86,HLX,CD55,SOCS1,ANXA1,SASH3,TGFBR2,CD83,IL4R,NFKBID,MALT1,MIR21"
GO:BP,"stress-activated MAPK cascade","GO:0051403","0.0010260944454774093","2.9888126633353744","274","1166","41","18123","IL1B,TRAF1,CLEC7A,ZFP36L1,FCGR2B,DUSP1,MMP8,EIF2AK2,IRAK2,NCF1,TRIB1,SASH1,MLKL,CYLD,DUSP10,TNIK,ITCH,TAB2,MAP2K1,ZC3H12A,MAP3K8,ZFP36,MYD88,RIPK1,FAS,MAP4K4,NOD2,TNF,ARL6IP5,DNAJA1,RB1CC1,MAP3K2,PTK2B,NFKB1,SPAG9,VEGFA,MAPK13,TRAF3,SIRPA,CDC42,HIPK2"
GO:BP,"positive regulation of chemokine production","GO:0032722","0.0010340094177911155","2.985475505655919","71","1166","18","18123","IL1B,CLEC7A,FFAR2,EIF2AK2,OAS1,TLR2,HMOX1,TICAM1,TICAM2,MYD88,HIF1A,ADAM17,NOD2,TNF,FFAR3,MBP,IL4R,HAVCR2"
GO:BP,"regulation of tumor necrosis factor-mediated signaling pathway","GO:0010803","0.0010546337333184135","2.9768983415198766","64","1166","17","18123","BIRC3,TRAF1,TNFAIP3,CASP1,CYLD,CFLAR,RIPK1,CASP4,ADAM17,RBCK1,TNF,SPPL2A,BIRC2,TNFRSF1A,PTPN2,UBE2K,LAPTM5"
GO:BP,"positive regulation of catabolic process","GO:0009896","0.0010786362225980142","2.96712499939155","530","1166","65","18123","IL1B,ZFP36L1,TNFAIP3,TRIM34,TRIM22,BTG2,DAB2,HMOX1,SAMD4A,RNF19B,OPTN,TRIB1,SH3GLB1,SMAD7,TRIM21,ZC3H12D,TNFRSF1B,PNPT1,TRIM5,DAPK1,ZC3HAV1,DTX3L,TICAM1,CREBRF,PLK3,ITCH,C9ORF72,ZC3H12A,P2RX7,PFKFB4,TRIM38,ZFP36,FOXO3,UBQLN1,HIF1A,PIK3C2A,CSNK1A1,FMR1,MOV10,NOD2,TIPA…
GO:BP,"lipid storage","GO:0019915","0.0010791787369218882","2.9669066201638623","86","1166","20","18123","IL1B,C3,FFAR2,NFKBIA,ABCA1,CD36,SOAT1,EHD1,ZC3H12A,PLIN2,IKBKE,OSBPL11,TNF,NR1H2,ACVR1C,NFKB1,OSBPL8,SQLE,PTPN2,PPARG"
GO:BP,"tumor necrosis factor-mediated signaling pathway","GO:0033209","0.0011097111645902895","2.954790044589829","179","1166","31","18123","BIRC3,TRAF1,TNFRSF9,TNFAIP3,NFKBIA,CASP1,TNFRSF1B,TRAF3IP2,STAT1,CYLD,TNFSF14,CFLAR,FOXO3,PSMB9,RIPK1,FAS,CASP4,ADAM17,RBCK1,TNF,SPPL2A,TNFSF13B,PTK2B,BIRC2,MAP3K14,TNFRSF1A,PTPN2,TRAF3,LIMS1,UBE2K,LAPTM5"
GO:BP,"response to oxygen levels","GO:0070482","0.0011352984389813737","2.944889959293957","410","1166","54","18123","ZFP36L1,NAMPT,ADM,CDKN1A,THBS1,ICAM1,CYBB,TLR2,HMOX1,S100B,CPEB2,CASP1,SMAD3,PML,NDRG1,LMNA,NF1,PLK3,BACH1,ENG,CFLAR,DDIT4,CPEB4,FOXO3,PSMB9,UBQLN1,HIF1A,FAS,EDN1,ADAM17,TGFBR2,BNIP3,PMAIP1,NR4A2,USF1,HK2,CAPN2,MDM2,PTK2B,BIRC2,EPAS1,BNIP3L,PAM,VEGFA,RGCC,STC1,NOTCH1,CUL2,ATP6V0D1…
GO:BP,"positive regulation of interleukin-6 production","GO:0032755","0.0011442015992348775","2.9414974495624873","94","1166","21","18123","IL1B,DDX58,CLEC7A,MMP8,IFIH1,LILRA5,TLR1,TLR2,LILRB2,TMEM106A,CD36,TICAM1,PTAFR,MYD88,NOD2,TNF,AKIRIN2,MBP,STAT3,IL1A,MAPK13"
GO:BP,"response to purine-containing compound","GO:0014074","0.001257317093872439","2.900555179949548","153","1166","28","18123","AQP9,ZFP36L1,DUSP1,JUN,THBD,AHR,P2RY6,PANX1,CASP1,PNPT1,STAT1,PTAFR,XRN1,RAP1B,SRD5A1,KCNE1,P2RX7,SSH1,ADORA2A,FOS,PTK2B,BIRC2,PDE2A,P2RX4,STC1,RAP1A,ITPR2,PPARG"
GO:BP,"negative regulation of lymphocyte differentiation","GO:0045620","0.0013191215612388778","2.879715180994465","58","1166","16","18123","IFNB1,IFNA2,HLX,IRF1,SMAD7,SOCS1,ZC3H12A,ANXA1,GLI3,IL4R,BCL6,JAK3,RUNX3,PTPN2,RC3H1,MIR21"
GO:BP,"response to organophosphorus","GO:0046683","0.0013363232344819952","2.87408848050355","136","1166","26","18123","AQP9,ZFP36L1,DUSP1,AKR1C1,JUN,THBD,AHR,P2RY6,PANX1,CASP1,PNPT1,STAT1,PTAFR,RAP1B,SRD5A1,KCNE1,P2RX7,SSH1,FOS,PTK2B,BIRC2,PDE2A,P2RX4,STC1,RAP1A,ITPR2"
GO:BP,"intrinsic apoptotic signaling pathway","GO:0097193","0.0013540410156444732","2.8683681801130043","297","1166","43","18123","MMP9,CDKN1A,HMOX1,BCL3,MCL1,IFI16,TNFRSF1B,PML,SKIL,CYLD,PLAUR,IFI6,PPP1R15A,FNIP2,S100A9,IKBKE,TP53BP2,CD44,DDIT4,UBQLN1,HIF1A,CASP4,GRINA,TNF,BNIP3,PMAIP1,ARL6IP5,DNAJA1,CEBPB,MDM2,STK24,BCL2A1,DDIT3,CUL2,DAPK2,TNFRSF1A,NBN,PTPN2,PRKCD,PDK1,MIR21,UBE2K,HIPK2"
GO:BP,"positive regulation of leukocyte chemotaxis","GO:0002690","0.001380937499227893","2.8598259770004346","95","1166","21","18123","CCL4,CXCL10,CCL7,CCL3,C5AR1,CCL1,C3AR1,THBS1,CCR1,CCL5,FPR2,TNFSF14,CXCL8,SWAP70,SERPINE1,EDN1,ADAM17,PTK2B,VEGFA,AKIRIN1,DAPK2"
GO:BP,"regulation of T-helper cell differentiation","GO:0045622","0.001414728586829723","2.8493268707745534","39","1166","13","18123","NFKBIZ,CD86,HLX,SMAD7,ZC3H12A,ANXA1,IL4R,NFKBID,MALT1,BCL6,JAK3,RC3H1,MIR21"
GO:BP,"regulation of interleukin-6 production","GO:0032675","0.0014531797755857655","2.8376806549963733","172","1166","30","18123","IL1B,DDX58,CLEC7A,TNFAIP3,MMP8,IFIH1,LILRA5,TLR1,TLR2,LILRB2,TMEM106A,NLRP12,CD36,TICAM1,PTAFR,IL10,ZC3H12A,MYD88,NOD2,TNF,AKIRIN2,MBP,STAT3,ARRB2,CEBPB,CAPN2,HAVCR2,IL1A,MAPK13,SIRPA"
GO:BP,"interleukin-6 production","GO:0032635","0.0014531797755857655","2.8376806549963733","172","1166","30","18123","IL1B,DDX58,CLEC7A,TNFAIP3,MMP8,IFIH1,LILRA5,TLR1,TLR2,LILRB2,TMEM106A,NLRP12,CD36,TICAM1,PTAFR,IL10,ZC3H12A,MYD88,NOD2,TNF,AKIRIN2,MBP,STAT3,ARRB2,CEBPB,CAPN2,HAVCR2,IL1A,MAPK13,SIRPA"
GO:BP,"response to oxidative stress","GO:0006979","0.0014879580608303511","2.827409309520408","457","1166","58","18123","MMP9,DUSP1,TNFAIP3,GCH1,NCF2,NCOA7,SLC7A11,CYBB,HMOX1,NCF1,JUN,CPEB2,MCL1,FYN,PNPT1,CD36,PML,DAPK1,TPM1,STAT1,CRK,FCAR,SLC23A2,IL10,PLK3,ZC3H12A,HBB,MTF1,ANXA1,FOXO3,UBQLN1,HIF1A,RIPK1,NQO1,TREX1,EDN1,BNIP3,NR4A2,ARL6IP5,STAT6,CAPN2,MDM2,PPP1R15B,STK24,SESN2,FOS,PTK2B,EPAS1,PSE…
GO:BP,"regulation of secretion","GO:0051046","0.0015825271951100978","2.8006488180658877","650","1166","75","18123","IL1B,RSAD2,SPP1,OAS2,FCGR2B,FFAR2,KMO,GPR68,TLR2,HMOX1,OSM,CD300A,TCF7L2,APBB3,PAX8,RAB8B,STX1A,CCL5,TNFRSF1B,RAB9A,ACSL4,RHBDF2,ADGRE2,PTAFR,SLC4A8,SGK1,RALA,RAP1B,ADTRP,ANXA1,TCIRG1,HIF1A,LYN,CACNA1A,MAP4K4,EDN1,FMR1,KLF7,CEACAM1,MEF2C,CASK,ITSN1,TNF,ADORA2A,RAB10,SLC30A1,FFAR3,N…
GO:BP,"ERBB signaling pathway","GO:0038127","0.0016182223723985327","2.7909617988734734","146","1166","27","18123","MMP9,NCF1,HBEGF,RHBDF2,PLAUR,IFI6,HIP1,PTPRJ,PIK3C2A,ADAM17,CEACAM1,PTPN12,SHC1,IQGAP1,PTK2B,PSEN1,ARAP1,PTPN2,SNX6,PDPK1,GRB2,REPS2,MIR21,MVP,CDC42,STAM2,SOS1"
GO:BP,"cell development","GO:0048468","0.00162440148124859","2.789306623160211","2122","1166","191","18123","GBP1,IL1B,C3,CLEC7A,C5AR1,SPP1,ADM,CDKN1A,ARID5B,ICAM1,GPR68,PRDM1,TLR2,BTG2,DLL1,MAPK6,CLEC5A,RHOH,ATF5,MERTK,NRP1,TNFRSF21,PTPRC,LAMB3,NPTN,MYOF,DYNLT1,TRIB1,PLXNC1,S100B,PANX1,FYN,SMAD7,PTX3,HES1,OLIG1,PECAM1,TNFRSF1B,TGM2,SMAD3,TPM1,CRK,NDRG1,PICALM,ACVR1,SCARB2,SKIL,DOCK5,DUSP10,ACSL4…
GO:BP,"response to interleukin-15","GO:0070672","0.001686792768970414","2.7729382694089995","14","1166","8","18123","ACSL4,IL15RA,IL2RG,SHC1,STAT3,JAK3,IL2RB,GRB2"
GO:BP,"erythrocyte homeostasis","GO:0034101","0.001690169817084807","2.772069658156887","129","1166","25","18123","ZFP36L1,ISG15,MAFB,HMOX1,ACVR2A,STAT1,SH2B3,ZFP36,FOXO3,HIF1A,ADAR,LYN,TMOD3,STAT3,BCL6,EPAS1,PTBP3,JAK3,JMJD6,VEGFA,G6PD,PTPN2,IREB2,RB1,HIPK2"
GO:BP,"metabolic process","GO:0008152","0.0016915986554027088","2.7717026687316966","11915","1166","842","18123","CXCL10,CCL8,GBP1,IL1B,MMP10,MMP9,ISG20,CD14,HESX1,DDX58,KYNU,BIRC3,PHLDA1,CCL3,CCL2,RSAD2,SLC7A7,TRAF1,C3,CLEC7A,C5AR1,CCL1,SPP1,OAS2,TDO2,CXCL6,IFNB1,ZFP36L1,RGL1,GBP5,NAMPT,IL1RN,FCGR2B,FFAR2,PLSCR1,AMPD3,C3AR1,HERC6,IL4I1,PPM1K,DUSP1,SPOCD1,MMP12,SOCS3,TNFAIP3,HNRNPLL,CMPK2,KMO,GCH…
GO:BP,"regulation of B cell proliferation","GO:0030888","0.0017017904642048956","2.7690939141936304","66","1166","17","18123","FCGR2B,CDKN1A,TNFRSF21,PTPRC,CD300A,AHR,TICAM1,IL10,LYN,SASH3,MEF2C,TNFSF13B,EPHB2,GPR183,VAV3,BCL6,RC3H1"
GO:BP,"regulation of GTPase activity","GO:0043087","0.0018214639125211473","2.7395794287307043","493","1166","61","18123","CCL4,CCL7,CCL8,CCL4L1,CCL20,CCL3,CCL2,DOCK4,CCL3L1,CCL1,RIN2,GPR65,ICAM1,RASGRP3,RICTOR,RHOH,TAGAP,NRP1,JUN,DYNLT1,PLXNC1,CPEB2,CCL5,SBF2,TGM2,CRK,PICALM,CCL26,DOCK5,ACAP2,ARHGAP18,CDC42SE1,NF1,CORO1C,ARHGAP26,AGFG1,ARHGAP25,MAP4K4,ASAP1,ITGA6,F11R,ARRB2,SMAP2,TBC1D8,SIPA1L2,…
GO:BP,"organic substance metabolic process","GO:0071704","0.0018242070013508938","2.738925881773181","11397","1166","810","18123","CXCL10,CCL8,GBP1,IL1B,MMP10,MMP9,ISG20,CD14,HESX1,DDX58,KYNU,BIRC3,PHLDA1,CCL3,CCL2,RSAD2,SLC7A7,TRAF1,C3,CLEC7A,C5AR1,CCL1,SPP1,OAS2,TDO2,CXCL6,IFNB1,ZFP36L1,GBP5,NAMPT,IL1RN,FCGR2B,FFAR2,PLSCR1,AMPD3,C3AR1,HERC6,IL4I1,PPM1K,DUSP1,SPOCD1,MMP12,SOCS3,TNFAIP3,HNRNPLL,C…
GO:BP,"positive regulation of nitric oxide metabolic process","GO:1904407","0.0018330322336009273","2.736829897966354","46","1166","14","18123","IL1B,CLEC7A,MMP8,ICAM1,TMEM106A,PTX3,CD36,SMAD3,TICAM1,HBB,EDN1,TNF,PTK2B,P2RX4"
GO:BP,"organic substance catabolic process","GO:1901575","0.001923867273254451","2.7158248930474325","2289","1166","203","18123","IL1B,ISG20,KYNU,SPP1,OAS2,TDO2,ZFP36L1,AMPD3,IL4I1,MMP12,TNFAIP3,KMO,HELZ2,ISG15,IDO1,GK,BTG2,APOBEC3F,DAB2,HMOX1,SAMD4A,SAT1,FABP4,RNF19B,N4BP1,SLC2A6,TRIB1,SAMHD1,ACER3,UPP1,SH3GLB1,FYN,RNF213,SMAD7,HNMT,TRIM25,ZC3H12D,NDFIP2,UPB1,TNFRSF1B,TRAF3IP2,PNPT1,PDE4B,SMAD3,…
GO:BP,"regulation of ERBB signaling pathway","GO:1901184","0.00199394786686139","2.7002862008039035","97","1166","21","18123","MMP9,NCF1,HBEGF,RHBDF2,PLAUR,IFI6,HIP1,PTPRJ,ADAM17,CEACAM1,PTPN12,PSEN1,ARAP1,PTPN2,SNX6,GRB2,MIR21,MVP,CDC42,STAM2,SOS1"
GO:BP,"positive regulation of transferase activity","GO:0051347","0.0021223369673530044","2.6731856612245943","690","1166","78","18123","IL1B,C5AR1,CDKN1A,THBS1,LILRA5,EIF2AK2,IRAK2,PIK3R5,RICTOR,CD86,MERTK,S100A12,FPR1,NCF1,PTPRC,DUSP5,CD300A,DCUN1D3,ARRDC3,FYN,CCL5,SOCS1,LAT,SASH1,ADCY7,MLKL,CRK,DTX3L,HBEGF,TNIK,FPR2,TAB2,MAP2K1,IKBKE,MAP3K8,CD44,PRKAG2,ACSL1,STAP1,RIPK1,LYN,MAP4K4,EDN1,ADAM17,…
GO:BP,"macromolecule metabolic process","GO:0043170","0.002128593328153019","2.6719073034322105","9867","1166","714","18123","CXCL10,CCL8,GBP1,IL1B,MMP10,MMP9,ISG20,CD14,HESX1,DDX58,BIRC3,PHLDA1,CCL3,CCL2,RSAD2,TRAF1,C3,CLEC7A,C5AR1,CCL1,SPP1,OAS2,CXCL6,IFNB1,ZFP36L1,GBP5,NAMPT,FCGR2B,FFAR2,PLSCR1,C3AR1,HERC6,IL4I1,PPM1K,DUSP1,SPOCD1,MMP12,SOCS3,TNFAIP3,HNRNPLL,HELZ2,PARP14,MMP8,OASL,ADM,FCGR3A,K…
GO:BP,"cellular response to insulin stimulus","GO:0032869","0.002161283383018869","2.6652882855866546","232","1166","36","18123","IL1B,ZFP36L1,SOCS3,PTPRE,ATP6V0D2,CPEB2,RAB8B,SOCS1,STAT1,MYO5A,SRD5A1,CFLAR,DENND4C,ADIPOR1,TCIRG1,PIK3C2A,ATP2B1,CEACAM1,ATP6V1C1,RAB10,FFAR3,USF1,SHC1,ATP6V1B2,RAB13,ATP6V1D,OSBPL8,IRS1,GNAI2,PTPN2,PRKCD,PDPK1,GRB2,ATP6V0D1,PPARG,SOS1"
GO:BP,"actin filament-based process","GO:0030029","0.002284217378941452","2.641262568559952","810","1166","88","18123","GPR65,ICAM1,HCK,RICTOR,RHOH,NRP1,TPM4,ITGB5,PDE4B,SMAD3,TPM1,CRK,CCL26,RHOC,ACAP2,TNIK,ARHGAP18,ARPC5,NF1,RALA,MYO5A,CORO1C,VASP,GMFB,ABL2,GAS7,C9ORF72,HIP1,KCNE1,MEF2A,TMOD2,CFLAR,SWAP70,ARHGAP26,TESK2,STAP1,ANXA1,LIMK2,MKLN1,ACTR2,SSH1,NISCH,BST2,PSTPIP2,ARHGAP25,CAPZA2,EDN1,A…
GO:BP,"cellular response to transforming growth factor beta stimulus","GO:0071560","0.002480201183944167","2.6055130895233694","263","1166","39","18123","ZFP36L1,THBS1,CDKN2B,DAB2,JUN,ITGB5,FYN,SMAD7,YES1,IL17RD,SMAD3,PML,CRK,ACVR1,SKIL,ENG,CFLAR,BAMBI,EDN1,ADAM17,TGFBR2,MEF2C,ZMIZ1,MPP5,NR3C1,F11R,ARRB2,BCL9L,FOS,PDE2A,SNX6,LTBP1,PDPK1,ZNF703,GCNT2,LPXN,MIR21,LIMS1,HIPK2"
GO:BP,"tube development","GO:0035295","0.002693847857933016","2.56962693583129","1158","1166","116","18123","CXCL10,IL1B,HESX1,CCL2,C3,C5AR1,ZFP36L1,C3AR1,MMP12,TNFAIP3,ADM,CDKN1A,THBS1,SLC7A11,RIN2,CYBB,PRDM1,DLL1,HMOX1,SAT1,NRP1,JUN,ITGAX,HLX,PAX8,RNF213,SMAD7,HES1,SP100,TGM2,SMAD3,PML,SASH1,STAT1,ACVR1,TYMP,SCG2,ENPP2,MMP19,IL10,STRA6,IL6ST,NF1,RALA,REC8,VASP,F3,HPSE,MAP2K1,BMPR2,CLIC4,ZC3H12A…
GO:BP,"positive regulation of interferon-beta production","GO:0032728","0.0027195971226367708","2.565495426985952","41","1166","13","18123","DDX58,OAS2,IFIH1,IRF7,OAS1,TLR2,DHX58,IRF1,ZC3HAV1,TICAM1,RIOK3,FLOT1,TBK1"
GO:BP,"cytoplasmic pattern recognition receptor signaling pathway in response to virus","GO:0039528","0.00275737422819207","2.5595042878625236","35","1166","12","18123","DDX58,BIRC3,OASL,IFIH1,IRF7,DDX60,DHX58,ZC3HAV1,SEC14L1,RIOK3,BIRC2,NPLOC4"
GO:BP,"negative regulation of T cell mediated immunity","GO:0002710","0.0027729765575204577","2.5570538018907794","24","1166","10","18123","IFNB1,FCGR2B,IL4I1,PTPRC,IFNA2,AHR,SMAD7,IL7R,NOD2,CEACAM1"
GO:BP,"negative regulation of cell killing","GO:0031342","0.0027729765575204577","2.5570538018907794","24","1166","10","18123","FCGR2B,KIR2DL4,PTPRC,CRK,HLA-E,IL7R,CEACAM1,ARRB2,HAVCR2,HLA-A"
GO:BP,"regulation of endocytosis","GO:0030100","0.0027926308023003012","2.553986476086354","215","1166","34","18123","CD14,C3,DLL1,DAB2,ZFYVE16,CD300A,CD36,VAMP4,PICALM,ABL2,HIP1,ANKFY1,STAP1,ABCA13,MKLN1,SERPINE1,RUBCN,FMR1,NUMB,ITSN1,SCYL2,NR1H2,ARRB2,EHD4,RAB5A,LGALS3,RAB5C,VEGFA,FLOT1,SYNJ1,CLN3,TNK2,CDC42,PPARG"
GO:BP,"regulation of protein serine/threonine kinase activity","GO:0071900","0.0029357202558826846","2.5322853306070403","500","1166","61","18123","CXCL10,IL1B,C5AR1,DUSP1,TNFAIP3,CDKN1A,THBS1,CDKN2B,IRAK2,PIK3R5,HERC5,PKIG,RICTOR,S100A12,FPR1,PTPRC,DUSP5,TRIB1,CD300A,SASH1,MLKL,DUSP10,TNIK,SERTAD1,NF1,TAB2,MAP2K1,IKBKE,SH2B3,PRKAG2,ACSL1,PTPRJ,RIPK1,LYN,EDN1,ADAM17,NOD2,MEF2C,TNF,DUSP6,DNAJA1,SP…
GO:BP,"maintenance of location","GO:0051235","0.0030008443846095537","2.5227565252874666","337","1166","46","18123","CXCL10,IL1B,CXCL11,CCL3,C3,FFAR2,NFKBIA,FTH1,BCL3,ABCA1,PTPRC,P2RY6,SP100,CD36,PML,SOAT1,EHD1,IL10,MCOLN1,ZC3H12A,S100A9,PLIN2,IKBKE,LYN,OSBPL11,NFKBIE,HRC,TNF,NR1H2,FLNA,ACVR1C,HK2,PTK2B,NFKB1,MORC3,DDIT3,PSEN1,OSBPL8,SQLE,HK1,PTPN2,LTBP1,PDPK1,OS9,ITPR2,PPARG"
GO:BP,"cellular response to oxidative stress","GO:0034599","0.003070387150671039","2.5128068600930815","306","1166","43","18123","MMP9,TNFAIP3,GCH1,NCF2,NCOA7,SLC7A11,CYBB,HMOX1,NCF1,JUN,CPEB2,MCL1,FYN,PNPT1,CD36,PML,DAPK1,TPM1,FCAR,IL10,ZC3H12A,ANXA1,FOXO3,UBQLN1,HIF1A,RIPK1,NQO1,TREX1,BNIP3,NR4A2,ARL6IP5,STAT6,MDM2,STK24,SESN2,FOS,EPAS1,MAPK13,G6PD,PRKCD,PDK1,SIRPA,MIR21"
GO:BP,"positive regulation of endopeptidase activity","GO:0010950","0.003332727183491643","2.477200236160504","188","1166","31","18123","CLEC7A,TNFSF10,FYN,CASP1,IFI16,NLRP12,SMAD3,PML,DAPK1,PICALM,CASP10,F3,HIP1,S100A9,CFLAR,CTSH,RIPK1,LYN,FAS,NLRC4,TNF,PMAIP1,ARL6IP5,AKIRIN2,MBP,ACVR1C,STAT3,MALT1,MIR21,PPARG,LAPTM5"
GO:BP,"regulation of chemokine production","GO:0032642","0.003388066210393602","2.4700481111726122","100","1166","21","18123","IL1B,CLEC7A,CXCL6,FFAR2,EIF2AK2,OAS1,TLR2,HMOX1,TICAM1,IL10,TICAM2,MYD88,HIF1A,ADAM17,NOD2,TNF,FFAR3,MBP,IL4R,HAVCR2,SIRPA"
GO:BP,"regulation of myeloid leukocyte mediated immunity","GO:0002886","0.0035229864186197652","2.453089031053745","55","1166","15","18123","DDX58,C3,CXCL6,FCGR2B,HMOX1,CD300A,HLA-E,TICAM1,ADGRE2,PTAFR,STAP1,LYN,FGR,IL4R,PDPK1"
GO:BP,"interleukin-2 production","GO:0032623","0.0035320057208309105","2.4519786016620557","62","1166","16","18123","GBP1,IL1B,CLEC7A,TNFAIP3,CD86,PTPRC,PDE4B,ANXA1,ZFP36,SASH3,NOD2,CD83,MALT1,HAVCR2,IL1A,LAPTM5"
GO:BP,"regulation of interleukin-2 production","GO:0032663","0.0035320057208309105","2.4519786016620557","62","1166","16","18123","GBP1,IL1B,CLEC7A,TNFAIP3,CD86,PTPRC,PDE4B,ANXA1,ZFP36,SASH3,NOD2,CD83,MALT1,HAVCR2,IL1A,LAPTM5"
GO:BP,"protein localization to plasma membrane","GO:0072659","0.0035342570701781565","2.451701864535134","287","1166","41","18123","GBP1,DAB2,OPTN,BLZF1,RAB8B,PICALM,TNIK,EHD1,MYO5A,STAC,DENND4C,SQSTM1,NUMB,MPP5,TNF,RAB10,ARL6IP5,FLNA,F11R,STX7,NSF,ATP2C1,EHD4,MYL12A,EPHB2,LGALS3,FLOT1,RAB13,GRIPAP1,TNFRSF1A,CLN3,RAP1A,PDPK1,GAK,PTPN9,S100A10,EFR3A,TMBIM1,PPFIA1,EPB41L3,MAP7"
GO:BP,"positive regulation of protein kinase activity","GO:0045860","0.0036020618510259686","2.443448834179268","537","1166","64","18123","IL1B,C5AR1,CDKN1A,THBS1,LILRA5,EIF2AK2,IRAK2,PIK3R5,RICTOR,CD86,S100A12,FPR1,NCF1,PTPRC,DUSP5,CD300A,FYN,CCL5,SOCS1,LAT,SASH1,ADCY7,MLKL,CRK,HBEGF,TNIK,TAB2,MAP2K1,IKBKE,MAP3K8,PRKAG2,ACSL1,STAP1,RIPK1,MAP4K4,EDN1,ADAM17,NOD2,ABI1,TGFBR2,MEF2C,TNF,DUSP6,SDC4,S…
GO:BP,"response to decreased oxygen levels","GO:0036293","0.003650869163634774","2.4376037306026133","382","1166","50","18123","ZFP36L1,NAMPT,ADM,THBS1,ICAM1,CYBB,TLR2,HMOX1,S100B,CPEB2,CASP1,SMAD3,PML,NDRG1,LMNA,NF1,PLK3,BACH1,ENG,CFLAR,DDIT4,CPEB4,FOXO3,PSMB9,UBQLN1,HIF1A,EDN1,ADAM17,TGFBR2,BNIP3,PMAIP1,NR4A2,USF1,HK2,CAPN2,MDM2,PTK2B,BIRC2,EPAS1,BNIP3L,PAM,VEGFA,RGCC,STC1,NOTCH1,CUL2,ITPR2,PDK…
GO:BP,"type 2 immune response","GO:0042092","0.0038947805344577992","2.4095170092004707","36","1166","12","18123","RSAD2,IFNB1,CD86,BCL3,IFNA2,HLX,IL10,ANXA1,NOD2,STAT6,IL4R,BCL6"
GO:BP,"chemokine production","GO:0032602","0.004021502028918806","2.395611707852147","101","1166","21","18123","IL1B,CLEC7A,CXCL6,FFAR2,EIF2AK2,OAS1,TLR2,HMOX1,TICAM1,IL10,TICAM2,MYD88,HIF1A,ADAM17,NOD2,TNF,FFAR3,MBP,IL4R,HAVCR2,SIRPA"
GO:BP,"cellular macromolecule localization","GO:0070727","0.004053374750501973","2.3921832421622473","1856","1166","169","18123","GBP1,IL1B,GBP2,ZFP36L1,GBP5,MMP12,TNFAIP3,CDKN1A,NFKBIA,SLC7A11,PARP9,STX11,DAB2,PKIG,HMOX1,BCL3,NRP1,NCF1,OPTN,SH3PXD2B,ZFYVE16,AP1S2,NPTN,WIPI1,TCF7L2,BLZF1,SH3GLB1,RAB8B,FYN,SMAD7,STX1A,SP100,CD36,SMAD3,SYTL3,PML,IFI27,PICALM,SCARB2,TOR1B,DTX3L,IL10RA,LMNA,TNIK,BANP…
GO:BP,"lymphocyte homeostasis","GO:0002260","0.0044540678941653086","2.3512431672219143","63","1166","16","18123","TNFAIP3,LAT,TRAF3IP2,SKIL,TNFSF14,TCIRG1,HIF1A,LYN,FAS,MEF2C,PMAIP1,IL2RA,TNFSF13B,JAK3,RC3H1,SOS1"
GO:BP,"regulation of lipid storage","GO:0010883","0.0045278234796512044","2.3441105127623123","56","1166","15","18123","C3,NFKBIA,ABCA1,CD36,EHD1,ZC3H12A,PLIN2,IKBKE,OSBPL11,TNF,NR1H2,NFKB1,OSBPL8,PTPN2,PPARG"
GO:BP,"vesicle organization","GO:0016050","0.004537508799115678","2.343182519773202","342","1166","46","18123","SAMD9,STX11,TAP1,ABCA1,ZFYVE16,CNIH3,RAB8B,MX2,STX1A,VAMP4,PICALM,SCARB2,NAPA,CORO1C,SEC24A,ANKFY1,TAP2,ANXA1,CHMP5,SQSTM1,PI4K2A,PI4K2B,STX12,SDC4,STX7,NSF,CHMP4B,BLOC1S2,MIA3,VAV3,VPS37C,DYSF,SAR1B,RAB13,SYNJ1,SEC24D,CLN3,RAB20,CSNK1D,RILP,TMF1,MYO18A,S100A10,STAM2,CPLX3,OSBP"
GO:BP,"macromolecule catabolic process","GO:0009057","0.004711042217501795","2.3268830038607016","1479","1166","140","18123","IL1B,ISG20,OAS2,ZFP36L1,MMP12,TNFAIP3,HELZ2,ISG15,BTG2,DAB2,SAMD4A,RNF19B,N4BP1,TRIB1,SH3GLB1,FYN,RNF213,SMAD7,TRIM25,ZC3H12D,NDFIP2,TNFRSF1B,TRAF3IP2,PNPT1,SMAD3,PML,IFI27,RNF13,ZC3HAV1,DTX3L,FBXO6,CYLD,BANP,XRN1,IL10,CREBRF,PLK3,ITCH,HPSE,ZC3H12A,AP2A2,DAZL,IKBKE,SPSB1,U…
GO:BP,"negative regulation of cytokine-mediated signaling pathway","GO:0001960","0.004827332418899528","2.316292793842812","86","1166","19","18123","IL1RN,MMP12,PARP14,ISG15,OAS1,PTPRC,STAT2,SAMHD1,CCL5,IL6ST,NLRC5,SH2B3,STAP1,ADAR,TREX1,NR1H2,PTPN2,MIR21,PPARG"
GO:BP,"regulation of nitric oxide metabolic process","GO:0080164","0.0051588102124242655","2.287450449101493","71","1166","17","18123","IL1B,CLEC7A,MMP8,ICAM1,TMEM106A,PTX3,CD36,SMAD3,TICAM1,IL10,ZC3H12A,HBB,EDN1,TNF,PTK2B,P2RX4,SIRPA"
GO:BP,"ion homeostasis","GO:0050801","0.005198279485644055","2.2841403743521376","814","1166","87","18123","CXCL10,CCL7,CCL8,CXCL11,CCL3,C5AR1,CCL1,C3AR1,ADM,SLC7A11,FTH1,CCR1,GPR65,LACC1,HMOX1,FPR1,PTPRC,SLC12A8,NPTN,ATP6V0D2,CXCR5,P2RY6,FYN,SMAD7,CD55,CCL5,CCRL2,SLC31A2,CD36,TGM2,SMAD3,PML,PICALM,SLC4A8,FPR2,MCOLN1,ABL2,IFI6,CLIC4,KCTD7,S100A9,P2RX7,SWAP70,GPR35,TCIRG1,HIF1A,LYN,CACNA1A,ATP2B1,…
GO:BP,"cation homeostasis","GO:0055080","0.005253453779757993","2.2795550843418986","754","1166","82","18123","CXCL10,CCL7,CCL8,CXCL11,CCL3,C5AR1,CCL1,C3AR1,ADM,FTH1,CCR1,GPR65,LACC1,HMOX1,FPR1,PTPRC,SLC12A8,NPTN,ATP6V0D2,CXCR5,P2RY6,FYN,CD55,CCL5,CCRL2,SLC31A2,CD36,TGM2,SMAD3,PML,PICALM,SLC4A8,FPR2,MCOLN1,ABL2,CLIC4,KCTD7,S100A9,P2RX7,SWAP70,GPR35,TCIRG1,HIF1A,LYN,CACNA1A,ATP2B1,VDR,SLC12A6,HRC,…
GO:BP,"inorganic ion homeostasis","GO:0098771","0.005255441425626362","2.279390799966418","766","1166","83","18123","CXCL10,CCL7,CCL8,CXCL11,CCL3,C5AR1,CCL1,C3AR1,ADM,FTH1,CCR1,GPR65,LACC1,HMOX1,FPR1,PTPRC,SLC12A8,NPTN,ATP6V0D2,CXCR5,P2RY6,FYN,CD55,CCL5,CCRL2,SLC31A2,CD36,TGM2,SMAD3,PML,PICALM,SLC4A8,FPR2,MCOLN1,ABL2,CLIC4,KCTD7,S100A9,P2RX7,SWAP70,GPR35,TCIRG1,HIF1A,LYN,CACNA1A,ATP2B1,VDR,SLC12A…
GO:BP,"lipid localization","GO:0010876","0.005315614581123157","2.2744465159459315","464","1166","57","18123","IL1B,AQP9,C3,SPP1,FFAR2,PLSCR1,AKR1C1,THBS1,NFKBIA,APOL6,FABP4,ABCA1,APOL1,ATP10D,CD36,SOAT1,SCARB2,ACSL4,EHD1,NPC1,STRA6,LRP10,ZC3H12A,PLIN2,IKBKE,P2RX7,PRKAG2,ACSL1,ANXA1,PNPLA8,ABCA13,OSBPL11,EDN1,MFSD2A,CEACAM1,CHKA,SLCO2B1,TNF,NR1H2,EEPD1,STX12,ACVR1C,NFKB1,P2RX4,OSBPL8,ATP11B,SQLE,…
GO:BP,"positive regulation of alpha-beta T cell differentiation","GO:0046638","0.0056228739121917575","2.2500416550382254","50","1166","14","18123","NFKBIZ,CD86,HLX,SOCS1,ANXA1,SASH3,TGFBR2,CD83,GLI3,IL4R,NFKBID,MALT1,RUNX3,MIR21"
GO:BP,"erythrocyte differentiation","GO:0030218","0.005755282371943622","2.239933363681706","120","1166","23","18123","ZFP36L1,ISG15,MAFB,ACVR2A,STAT1,SH2B3,ZFP36,FOXO3,HIF1A,ADAR,LYN,TMOD3,STAT3,BCL6,EPAS1,PTBP3,JAK3,JMJD6,VEGFA,G6PD,PTPN2,RB1,HIPK2"
GO:BP,"response to hypoxia","GO:0001666","0.006052906254530091","2.218036052248948","367","1166","48","18123","ZFP36L1,ADM,THBS1,ICAM1,CYBB,TLR2,HMOX1,S100B,CPEB2,CASP1,SMAD3,PML,NDRG1,LMNA,NF1,PLK3,BACH1,ENG,CFLAR,DDIT4,FOXO3,PSMB9,UBQLN1,HIF1A,EDN1,ADAM17,TGFBR2,BNIP3,PMAIP1,NR4A2,USF1,HK2,CAPN2,MDM2,PTK2B,BIRC2,EPAS1,BNIP3L,PAM,VEGFA,RGCC,STC1,NOTCH1,CUL2,ITPR2,PDK1,MIR21,HIPK2"
GO:BP,"cellular protein localization","GO:0034613","0.006153200940409462","2.210898902255366","1842","1166","167","18123","GBP1,IL1B,GBP2,GBP5,MMP12,TNFAIP3,CDKN1A,NFKBIA,SLC7A11,PARP9,STX11,DAB2,PKIG,HMOX1,BCL3,NRP1,NCF1,OPTN,SH3PXD2B,ZFYVE16,AP1S2,NPTN,WIPI1,TCF7L2,BLZF1,SH3GLB1,RAB8B,FYN,SMAD7,STX1A,SP100,CD36,SMAD3,SYTL3,PML,IFI27,PICALM,SCARB2,TOR1B,DTX3L,IL10RA,LMNA,TNIK,BANP,EHD1,NPC1,NAPA…
GO:BP,"regulation of wound healing","GO:0061041","0.0062082081048885395","2.20703373355239","138","1166","25","18123","CLEC7A,TNFAIP3,THBS1,THBD,SERPINB2,CD36,SMAD3,CRK,HBEGF,PLAUR,PLPP3,F3,HPSE,SH2B3,ADTRP,ANXA1,SERPINE1,EDN1,CEACAM1,CASK,TNF,USF1,EPHB2,RREB1,PRKCD"
GO:BP,"cell-substrate adhesion","GO:0031589","0.006537900116627774","2.184561718678983","368","1166","48","18123","GBP1,SIGLEC1,MMP12,THBS1,RIN2,MERTK,NRP1,LAMB3,ITGB5,CD36,SMAD3,CRK,DOCK5,NF1,CORO1C,HPSE,ITGB7,CD44,TESK2,PTPRJ,COL13A1,MKLN1,ITGA5,SERPINE1,MAP4K4,CASK,FLNA,ITGA6,SDC4,SPRY4,FERMT3,CCDC80,IQGAP1,PTK2B,BCL6,VEGFA,NOTCH1,RREB1,MEGF9,NID2,MFI2,PDPK1,GCNT2,LPXN,S100A10,CDC42,LIMS1,PPFI…
GO:BP,"regulation of interleukin-8 production","GO:0032677","0.00662404723774864","2.178876579148837","104","1166","21","18123","IL1B,CD14,DDX58,CLEC7A,FFAR2,TLR1,TLR2,BCL3,PTPRC,IL10,F3,ANXA1,MYD88,SERPINE1,RIPK1,NOD2,TNF,STAT3,FCN1,DDIT3,CD58"
GO:BP,"positive regulation of adaptive immune response","GO:0002821","0.00662404723774864","2.178876579148837","104","1166","21","18123","IL1B,RSAD2,C3,NFKBIZ,PTPRC,CD55,HLA-E,IL6ST,IL1R1,SASH3,NOD2,ZBTB1,TNF,STAT6,TNFSF13B,STX7,MR1,NFKBID,MALT1,HLA-A,MIR21"
GO:BP,"interleukin-8 production","GO:0032637","0.00662404723774864","2.178876579148837","104","1166","21","18123","IL1B,CD14,DDX58,CLEC7A,FFAR2,TLR1,TLR2,BCL3,PTPRC,IL10,F3,ANXA1,MYD88,SERPINE1,RIPK1,NOD2,TNF,STAT3,FCN1,DDIT3,CD58"
GO:BP,"positive regulation of T cell proliferation","GO:0042102","0.00662404723774864","2.178876579148837","104","1166","21","18123","IL1B,CD86,LILRB2,PTPRC,CD55,HES1,CCL5,HLA-E,IL6ST,ANXA1,EBI3,SASH3,TGFBR2,CD209,IL2RA,TNFSF13B,HAVCR2,JAK3,IL1A,HLA-A,MIR21"
GO:BP,"regulation of protein transport","GO:0051223","0.0067321361245618995","2.171847111123369","570","1166","66","18123","IL1B,RSAD2,SLC7A11,GPR68,TLR2,PKIG,TCF7L2,SH3GLB1,APBB3,FYN,STX1A,CCL5,NDFIP2,SP100,CD36,SMAD3,IFI27,ACSL4,RHBDF2,CREBRF,PLK3,ZC3H12A,KCNE1,TP53BP2,ADTRP,ANXA1,TCIRG1,HIF1A,CACNA1A,MAP4K4,KLF7,TNF,ADORA2A,NADK,PMAIP1,DNAJA1,NR1H2,FLNA,ACVR1C,PIM3,ATP2C1,GLI3,MDM2,LEPROT,CAMK…
GO:BP,"regulation of stress-activated protein kinase signaling cascade","GO:0070302","0.00739180363676214","2.1312495786661105","195","1166","31","18123","IL1B,TRAF1,CLEC7A,FCGR2B,DUSP1,MMP8,EIF2AK2,NCF1,SASH1,RNF13,CYLD,DUSP10,ITCH,MAP2K1,ZC3H12A,MYD88,RIPK1,LYN,FAS,MAP4K4,NOD2,TNF,ARL6IP5,DNAJA1,RB1CC1,PTK2B,VEGFA,TRAF3,SIRPA,CDC42,HIPK2"
GO:BP,"interleukin-2-mediated signaling pathway","GO:0038110","0.007404714247038591","2.1304916965389733","12","1166","7","18123","IL2RG,IL2RA,SHC1,PTK2B,JAK3,PTPN2,IL2RB"
GO:BP,"positive regulation of CD4-positive, alpha-beta T cell differentiation","GO:0043372","0.007607734875564548","2.11874463067706","32","1166","11","18123","NFKBIZ,CD86,HLX,SOCS1,ANXA1,SASH3,CD83,IL4R,NFKBID,MALT1,MIR21"
GO:BP,"positive regulation of lipid localization","GO:1905954","0.007784955031407006","2.1087438917237606","105","1166","21","18123","IL1B,C3,SPP1,NFKBIA,ABCA1,CD36,EHD1,ZC3H12A,PLIN2,IKBKE,ACSL1,ABCA13,OSBPL11,EDN1,NR1H2,EEPD1,NFKB1,P2RX4,PRKCD,TMEM30A,TMF1"
GO:BP,"circulatory system process","GO:0003013","0.008361382259101765","2.077721921379416","632","1166","71","18123","CXCL10,DOCK4,NAMPT,C3AR1,GCH1,ADM,ICAM1,DLL1,OLR1,HMOX1,MYOF,FYN,SMAD7,SLC6A6,YES1,CD36,PDE4B,SMAD3,TPM1,STAT1,HRH1,DOCK5,HBEGF,PTAFR,SLC4A8,SGK1,ADORA3,BMPR2,ZC3H12A,KCNE1,ENG,HBB,MEF2A,PTPRJ,NISCH,PIK3C2A,SLC6A13,TREX1,ATP2B1,HRC,EDN1,MFSD2A,CEACAM1,SLC2A5,SLCO2B1,LNPEP,ADORA2A,…
GO:BP,"positive regulation of peptidase activity","GO:0010952","0.008532702294759524","2.0689134065997106","206","1166","32","18123","CLEC7A,TNFSF10,FYN,CASP1,IFI16,NLRP12,SMAD3,PML,DAPK1,PICALM,CASP10,F3,HIP1,S100A9,CFLAR,CTSH,RIPK1,LYN,FAS,NLRC4,TNF,TANK,PMAIP1,ARL6IP5,AKIRIN2,MBP,ACVR1C,STAT3,MALT1,MIR21,PPARG,LAPTM5"
GO:BP,"response to corticosteroid","GO:0031960","0.008708998632409195","2.0600317776467563","168","1166","28","18123","ZFP36L1,IL1RN,DUSP1,ADM,CDKN1A,KLF9,ICAM1,CYBB,S100B,HNMT,FBXO32,PTAFR,IL10,SRD5A1,ENG,CFLAR,DDIT4,ANXA1,ZFP36,FOXO3,ATP2B1,EDN1,TNF,NR3C1,FOS,PAM,STC1,NOTCH1"
GO:BP,"positive regulation of nitric oxide biosynthetic process","GO:0045429","0.008850929311211592","2.053011127771945","45","1166","13","18123","IL1B,CLEC7A,MMP8,ICAM1,PTX3,CD36,SMAD3,TICAM1,HBB,EDN1,TNF,PTK2B,P2RX4"
GO:BP,"positive regulation of epithelial to mesenchymal transition","GO:0010718","0.009395521502919795","2.0270791091712637","52","1166","14","18123","IL1B,DAB2,TCF7L2,SMAD3,ACVR1,ENG,BAMBI,TGFBR2,BCL9L,RGCC,NOTCH1,ZNF703,GCNT2,MIR21"
GO:BP,"regulation of cellular localization","GO:0060341","0.009656080263783381","2.0151991329300376","851","1166","89","18123","CXCL10,GBP1,IL1B,CXCL11,ZFP36L1,SLC7A11,GPR68,PARP9,DAB2,PKIG,HMOX1,NPTN,CD300A,TCF7L2,SH3GLB1,P2RY6,FYN,MX2,SP100,CD36,SMAD3,PML,IFI27,PICALM,DTX3L,LMNA,ADGRE2,EHD1,CREBRF,PLK3,MAP2K1,STAC,ZC3H12A,KCNE1,P2RX7,TP53BP2,ZFP36,LIMK2,SSH1,HIF1A,LYN,MAP4K4,HRC,SQSTM1,NUMB,KLF…
GO:BP,"acute inflammatory response","GO:0002526","0.009850679977779697","2.0065337897658524","115","1166","22","18123","IL1B,CD163,C3,IL1RN,FCGR2B,FFAR2,PLSCR1,ICAM1,TREM1,OSM,ACVR1,HLA-E,IL6ST,F3,TNF,B4GALT1,FFAR3,STAT3,CEBPB,IL1A,PPARG,IL31RA"
GO:BP,"negative regulation of DNA-binding transcription factor activity","GO:0043433","0.009852881419797696","2.0064367439470447","188","1166","30","18123","TNFAIP3,NFKBIA,IRAK2,HMOX1,TRIB1,TCF7L2,SMAD7,TRIM21,HES1,SP100,NLRP12,PARP10,CYLD,IL10,ADORA3,ITCH,NLRC5,ZC3H12A,ADGRG3,NFKBIE,PIM1,NOD2,RBCK1,FLNA,ARRB2,HAVCR2,DDIT3,TRAF3,MIR21,RB1"
GO:BP,"regulation of syncytium formation by plasma membrane fusion","GO:0060142","0.009983564113083826","2.0007143887408683","27","1166","10","18123","CXCL10,DCSTAMP,EHD1,TNFSF14,CFLAR,CD53,CAPN2,IL4R,CAMK1,FLOT1"
GO:BP,"positive regulation of adaptive immune response based on somatic recombination of immune receptors built from immunoglobulin superfamily domains","GO:0002824","0.011357639513904784","1.9447119197348324","99","1166","20","18123","IL1B,RSAD2,C3,NFKBIZ,PTPRC,CD55,HLA-E,IL1R1,SASH3,NOD2,ZBTB1,TNF,STAT6,TNFSF13B,STX7,MR1,NFKBID,MALT1,HLA-A,MIR21"
GO:BP,"negative regulation of transport","GO:0051051","0.011533179913800944","1.9380509330684608","487","1166","58","18123","IL1B,MMP9,RSAD2,FCGR2B,PLSCR1,THBS1,ICAM1,TLR2,PKIG,HMOX1,LILRB2,OSM,CD300A,NDFIP2,TNFRSF1B,SP100,CD36,PICALM,ACSL4,RHBDF2,RAP1B,KCNE1,CTTNBP2NL,ADTRP,ANXA1,GPR35,UBQLN1,RUBCN,BST2,MAP4K4,EDN1,FMR1,KLF7,CEACAM1,TNF,SLC30A1,ARL6IP5,NR1H2,ACVR1C,PIM3,EPHB2,PTK2B,LGALS3,NFKB1,…
GO:BP,"heterotypic cell-cell adhesion","GO:0034113","0.01161949000578803","1.9348129332651958","60","1166","15","18123","IL1B,IL1RN,LILRB2,PTPRC,ITGAX,IL10,ITGB7,CD44,ITGA5,TNF,MBP,FLOT1,GCNT2,SIRPA,CD58"
GO:BP,"negative regulation of CD4-positive, alpha-beta T cell differentiation","GO:0043371","0.011776445854711139","1.9289857603626153","22","1166","9","18123","HLX,SMAD7,ZC3H12A,ANXA1,IL4R,BCL6,JAK3,RUNX3,RC3H1"
GO:BP,"tyrosine phosphorylation of STAT protein","GO:0007260","0.011801554487982665","1.9280607841270088","91","1166","19","18123","SOCS3,PARP14,PARP9,OSM,IFNA2,FYN,HES1,CCL5,SOCS1,IL6ST,SH2B3,LYN,TNF,STAT3,JAK3,TNFRSF1A,PTPN2,IL31RA,OSBP"
GO:BP,"regulation of neuron apoptotic process","GO:0043523","0.011840281055254","1.9266379885508338","219","1166","33","18123","CCL3,CCL2,C5AR1,BTG2,HMOX1,NRP1,JUN,MCL1,FYN,IL10,NF1,CPEB4,FOXO3,HIF1A,NQO1,AKT1S1,MEF2C,TNF,ADORA2A,NR4A2,ARRB2,CEBPB,PTK2B,DNAJC5,DDIT3,PSEN1,CLN3,G6PD,SNX6,PDPK1,CDC42,LIG4,HIPK2"
GO:BP,"nitric oxide biosynthetic process","GO:0006809","0.011908113123342738","1.9241570483442438","83","1166","18","18123","IL1B,CLEC7A,GCH1,MMP8,ICAM1,PTX3,CD36,SMAD3,TICAM1,IL10,ZC3H12A,HBB,NQO1,EDN1,TNF,PTK2B,P2RX4,SIRPA"
GO:BP,"positive regulation of angiogenesis","GO:0045766","0.01228010723241242","1.910797840829895","190","1166","30","18123","IL1B,C3,C5AR1,C3AR1,ADM,THBS1,CYBB,DLL1,HMOX1,NRP1,ITGAX,SASH1,IL10,F3,ZC3H12A,CXCL8,ENG,CTSH,HIF1A,ITGA5,SERPINE1,TGFBR2,HK2,STAT3,PTK2B,VEGFA,IL1A,PDPK1,MIR21,HIPK2"
GO:BP,"positive regulation of vasculature development","GO:1904018","0.01228010723241242","1.910797840829895","190","1166","30","18123","IL1B,C3,C5AR1,C3AR1,ADM,THBS1,CYBB,DLL1,HMOX1,NRP1,ITGAX,SASH1,IL10,F3,ZC3H12A,CXCL8,ENG,CTSH,HIF1A,ITGA5,SERPINE1,TGFBR2,HK2,STAT3,PTK2B,VEGFA,IL1A,PDPK1,MIR21,HIPK2"
GO:BP,"cellular process","GO:0009987","0.012731872796056181","1.8951077090587982","17186","1166","1136","18123","CCL4,CXCL10,CCL7,CCL8,GBP1,IL1B,MMP10,CXCL11,TNFAIP6,CCL4L1,MMP9,CCL20,ISG20,CD14,HESX1,GBP2,EMP1,DDX58,KYNU,BIRC3,PHLDA1,CCL3,CCL2,IFIT1,RSAD2,AQP9,IFIT3,SLC7A7,TRAF1,CD163,DOCK4,GPR84,TNFRSF9,IFIT2,CCL3L1,C3,CLEC7A,C5AR1,CCL1,SPP1,CLEC4E,OAS2,TDO2,CXCL6,IFNB1,PPBP,ZFP36L1,CXCL2,RGL1,…
GO:BP,"negative regulation of intracellular signal transduction","GO:1902532","0.013088702057698277","1.8831034181648811","558","1166","64","18123","GBP1,IL1B,MMP9,DUSP1,TNFAIP3,IFI35,THBS1,ATF3,RHOH,DHX58,OPTN,PTPRC,DUSP5,CD300A,MCL1,TNIP1,NLRP12,STAT1,CYLD,DUSP10,PLAUR,NF1,ITCH,ABL2,ZC3H12A,P2RX7,SH2B3,CARD19,CD44,DDIT4,PTPRJ,ADIPOR1,HIF1A,RIPK1,LYN,RNF149,ADGRG3,ARHGAP25,AKT1S1,GRINA,TANK,DUSP…
GO:BP,"activation of protein kinase activity","GO:0032147","0.01316678585175969","1.8805202278632818","334","1166","44","18123","IL1B,C5AR1,THBS1,EIF2AK2,IRAK2,RICTOR,CD86,FPR1,PTPRC,DUSP5,CD300A,CCL5,SOCS1,ADCY7,MLKL,CRK,TNIK,TAB2,MAP2K1,IKBKE,MAP3K8,PRKAG2,RIPK1,MAP4K4,NOD2,TGFBR2,TNF,DUSP6,SHC1,MAP3K2,MALT1,PTK2B,SPAG9,VEGFA,MAP3K14,RGCC,PSEN1,OSBPL8,RAP1A,PRKCD,PDPK1,CAB39,MIR21,PEA15"
GO:BP,"macrophage chemotaxis","GO:0048246","0.013672573111049389","1.8641497456537863","40","1166","12","18123","CCL3,CCL2,C5AR1,C3AR1,THBS1,CCL5,MTUS1,STAP1,SLAMF8,PTK2B,LGALS3,AKIRIN1"
GO:BP,"endothelial cell differentiation","GO:0045446","0.013680477103332995","1.8638987564366853","126","1166","23","18123","IL1B,ICAM1,DLL1,NRP1,PECAM1,ACVR1,RAP1B,BMPR2,CLIC4,ENG,MYD88,CEACAM1,TNF,F11R,HEG1,PDE2A,VEGFA,STC1,NOTCH1,TNFRSF1A,RAP1A,MIR21,RAP2C"
GO:BP,"cellular response to starvation","GO:0009267","0.0136893726033045","1.8636164555304815","191","1166","30","18123","CDKN1A,EIF2AK2,ATF3,JUN,ATP6V0D2,WIPI1,UPP1,SH3GLB1,IFI16,BMPR2,SRD5A1,ZC3H12A,PRKAG2,CPEB4,FOXO3,TCIRG1,FAS,MAP1LC3B,MFSD2A,ATP6V1C1,PMAIP1,MAX,CEBPB,STK24,SESN2,ATP6V1B2,ATP6V1D,BRSK1,SLC38A2,ATP6V0D1"
GO:BP,"endothelium development","GO:0003158","0.01374543748738505","1.8618414329515727","144","1166","25","18123","CXCL10,IL1B,ICAM1,DLL1,NRP1,ITGAX,PECAM1,ACVR1,RAP1B,BMPR2,CLIC4,ENG,MYD88,CEACAM1,TNF,F11R,HEG1,PDE2A,VEGFA,STC1,NOTCH1,TNFRSF1A,RAP1A,MIR21,RAP2C"
GO:BP,"negative regulation of response to cytokine stimulus","GO:0060761","0.013987526556970714","1.8542590759034585","92","1166","19","18123","IL1RN,MMP12,PARP14,ISG15,OAS1,PTPRC,STAT2,SAMHD1,CCL5,IL6ST,NLRC5,SH2B3,STAP1,ADAR,TREX1,NR1H2,PTPN2,MIR21,PPARG"
GO:BP,"programmed necrotic cell death","GO:0097300","0.014500142136456033","1.8386277406080607","61","1166","15","18123","CD14,BIRC3,LY96,CASP1,MLKL,CYLD,TICAM1,CFLAR,TICAM2,RIPK1,FAS,RBCK1,TNF,BIRC2,FLOT1"
GO:BP,"cellular cation homeostasis","GO:0030003","0.014774939726871472","1.83047428211104","678","1166","74","18123","CXCL10,CCL7,CCL8,CXCL11,CCL3,C5AR1,CCL1,C3AR1,ADM,FTH1,CCR1,GPR65,LACC1,HMOX1,FPR1,PTPRC,NPTN,ATP6V0D2,CXCR5,P2RY6,FYN,CD55,CCL5,CCRL2,SLC31A2,CD36,TGM2,SMAD3,PML,SLC4A8,FPR2,MCOLN1,ABL2,CLIC4,KCTD7,S100A9,P2RX7,SWAP70,GPR35,TCIRG1,HIF1A,LYN,CACNA1A,ATP2B1,VDR,HRC,EDN1,GRINA,ATP6V…
GO:BP,"interleukin-15-mediated signaling pathway","GO:0035723","0.015149533899947512","1.8196007287322862","13","1166","7","18123","IL15RA,IL2RG,SHC1,STAT3,JAK3,IL2RB,GRB2"
GO:BP,"cellular response to interleukin-15","GO:0071350","0.015149533899947512","1.8196007287322862","13","1166","7","18123","IL15RA,IL2RG,SHC1,STAT3,JAK3,IL2RB,GRB2"
GO:BP,"cellular response to interleukin-2","GO:0071352","0.015149533899947512","1.8196007287322862","13","1166","7","18123","IL2RG,IL2RA,SHC1,PTK2B,JAK3,PTPN2,IL2RB"
GO:BP,"necroptotic process","GO:0070266","0.015271269827195774","1.8161248492556061","54","1166","14","18123","CD14,BIRC3,LY96,MLKL,CYLD,TICAM1,CFLAR,TICAM2,RIPK1,FAS,RBCK1,TNF,BIRC2,FLOT1"
GO:BP,"regulation of nitric oxide biosynthetic process","GO:0045428","0.016131447164733914","1.7923266699659002","69","1166","16","18123","IL1B,CLEC7A,MMP8,ICAM1,PTX3,CD36,SMAD3,TICAM1,IL10,ZC3H12A,HBB,EDN1,TNF,PTK2B,P2RX4,SIRPA"
GO:BP,"regulation of coagulation","GO:0050818","0.016929111650527677","1.7713658307508495","77","1166","17","18123","THBS1,THBD,SERPINB2,CD36,PLAUR,F3,HPSE,SH2B3,ADTRP,SERPINE1,EDN1,CEACAM1,USF1,EPHB2,PSEN1,PRKCD,ANXA5"
GO:BP,"regulation of MAP kinase activity","GO:0043405","0.017212854071523214","1.7641471131270507","316","1166","42","18123","IL1B,C5AR1,DUSP1,THBS1,IRAK2,PIK3R5,S100A12,FPR1,PTPRC,DUSP5,TRIB1,CD300A,SASH1,MLKL,DUSP10,TNIK,NF1,TAB2,MAP2K1,IKBKE,SH2B3,PTPRJ,RIPK1,LYN,EDN1,NOD2,MEF2C,TNF,DUSP6,DNAJA1,SPRY4,SHC1,EPHB2,IQGAP1,MAP3K2,PTK2B,SPAG9,VEGFA,PSEN1,DUSP16,PRKCD,PEA15"
GO:BP,"positive regulation of apoptotic process involved in morphogenesis","GO:1902339","0.017253125595075938","1.7631322162005572","6","1166","5","18123","TNFRSF1B,PML,VDR,NOTCH1,TNFRSF1A"
GO:BP,"cellular ion homeostasis","GO:0006873","0.017305155719289145","1.7618244883823513","693","1166","75","18123","CXCL10,CCL7,CCL8,CXCL11,CCL3,C5AR1,CCL1,C3AR1,ADM,FTH1,CCR1,GPR65,LACC1,HMOX1,FPR1,PTPRC,NPTN,ATP6V0D2,CXCR5,P2RY6,FYN,CD55,CCL5,CCRL2,SLC31A2,CD36,TGM2,SMAD3,PML,SLC4A8,FPR2,MCOLN1,ABL2,CLIC4,KCTD7,S100A9,P2RX7,SWAP70,GPR35,TCIRG1,HIF1A,LYN,CACNA1A,ATP2B1,VDR,HRC,EDN1,GRINA,ATP6V1…
GO:BP,"response to starvation","GO:0042594","0.017488274755182026","1.7572530322172177","233","1166","34","18123","ADM,CDKN1A,EIF2AK2,ATF3,JUN,ATP6V0D2,WIPI1,UPP1,SH3GLB1,IFI16,BMPR2,SRD5A1,ZC3H12A,PRKAG2,CPEB4,ZFP36,FOXO3,TCIRG1,FAS,MAP1LC3B,MFSD2A,ATP6V1C1,PMAIP1,MAX,CEBPB,STK24,SESN2,ATP6V1B2,ATP6V1D,DDIT3,BRSK1,SLC38A2,ATP6V0D1,PPARG"
GO:BP,"regulation of endopeptidase activity","GO:0052548","0.017635244706319244","1.7536185096927321","437","1166","53","18123","MMP9,BIRC3,C3,CLEC7A,TNFSF10,THBS1,FYN,CASP1,SERPINB2,IFI16,NLRP12,SMAD3,PML,DAPK1,PICALM,PLAUR,CASP10,F3,IFI6,TNFSF14,HIP1,S100A9,CFLAR,CD44,CTSH,PSMB9,SERPINE1,RIPK1,BST2,LYN,FAS,NLRC4,TNF,ADORA2A,PMAIP1,ARL6IP5,XIAP,SERPINB8,AKIRIN2,MBP,ACVR1C,STAT3,ARRB2,MDM2,UBE2Z,…
GO:BP,"nucleotide-binding oligomerization domain containing signaling pathway","GO:0070423","0.018204839037289033","1.739813156638096","41","1166","12","18123","BIRC3,TNFAIP3,NFKBIA,IRAK2,LACC1,CYLD,ITCH,TAB2,NOD2,SLC15A3,XIAP,BIRC2"
GO:BP,"negative regulation of regulated secretory pathway","GO:1903306","0.018243537065097775","1.7388909566363364","23","1166","9","18123","FCGR2B,HMOX1,CD300A,RAP1B,FMR1,CEACAM1,NOTCH1,RAP1A,GNAI2"
GO:BP,"cellular response to interferon-beta","GO:0035458","0.018243537065097775","1.7388909566363364","23","1166","9","18123","IFNB1,OAS1,IRF1,IFI16,PNPT1,STAT1,TREX1,CAPN2,UBE2K"
GO:BP,"positive regulation of endocytosis","GO:0045807","0.01831001116544626","1.7373113908654134","102","1166","20","18123","CD14,C3,DLL1,DAB2,CD36,HIP1,ANKFY1,STAP1,ABCA13,SERPINE1,FMR1,ITSN1,SCYL2,ARRB2,VEGFA,FLOT1,SYNJ1,CLN3,CDC42,PPARG"
GO:BP,"proteolysis","GO:0006508","0.019281947042522295","1.7148491142542845","1851","1166","165","18123","IL1B,MMP10,MMP9,DDX58,BIRC3,C3,CLEC7A,MMP12,TNFAIP3,MMP8,TNFSF10,IFIH1,MMP7,ISG15,THBS1,NFKBIA,MMP1,DAB2,OLR1,MMP13,RNF19B,N4BP1,TRIB1,OTUD1,FYN,RNF213,SMAD7,TRIM21,LAP3,TRIM25,CASP1,TNIP1,SERPINB2,IFI16,NDFIP2,TNFRSF1B,NLRP12,TGM2,SMAD3,PML,DAPK1,IFI27,RNF13,PICALM,DTX3L,FBXO6,CYLD,RHBDF2,PL…
GO:BP,"negative regulation of interleukin-12 production","GO:0032695","0.0194764669907107","1.71048982084532","18","1166","8","18123","THBS1,LILRA5,IL10,NOD2,ARRB2,NFKB1,JAK3,MIR21"
GO:BP,"negative regulation of T-helper cell differentiation","GO:0045623","0.0194764669907107","1.71048982084532","18","1166","8","18123","HLX,SMAD7,ZC3H12A,ANXA1,IL4R,BCL6,JAK3,RC3H1"
GO:BP,"positive regulation of extrinsic apoptotic signaling pathway","GO:2001238","0.019519834771213426","1.7095238628093865","48","1166","13","18123","TNFSF10,THBS1,ATF3,PTPRC,PML,SKIL,CYLD,RIPK1,RBCK1,TNF,PMAIP1,DEDD2,PEA15"
GO:BP,"endothelial cell development","GO:0001885","0.01967522947927845","1.7060801936066032","70","1166","16","18123","IL1B,ICAM1,PECAM1,RAP1B,CLIC4,ENG,MYD88,TNF,F11R,HEG1,PDE2A,VEGFA,STC1,TNFRSF1A,RAP1A,RAP2C"
GO:BP,"regulation of angiogenesis","GO:0045765","0.019759047716664178","1.7042339899793517","361","1166","46","18123","CXCL10,IL1B,C3,C5AR1,C3AR1,TNFAIP3,ADM,THBS1,CYBB,DLL1,HMOX1,NRP1,ITGAX,SP100,PML,SASH1,STAT1,ENPP2,IL10,NF1,F3,ZC3H12A,CXCL8,ENG,CTSH,HIF1A,ITGA5,SERPINE1,WARS,GPNMB,CEACAM1,TGFBR2,TNF,HK2,SHC1,STAT3,TMEM2,PTK2B,STAB1,VEGFA,RGCC,IL1A,PDPK1,MIR21,PPARG,HIPK2"
GO:BP,"ameboidal-type cell migration","GO:0001667","0.020276315061028786","1.6930109691647925","496","1166","58","18123","MMP9,THBS1,ARID5B,RIN2,HMOX1,NRP1,SP100,PML,SASH1,ACVR1,DOCK5,HBEGF,DUSP10,SCG2,ENPP2,NF1,PLPP3,CORO1C,BMPR2,ZC3H12A,ITGB7,CTSH,LGALS8,ADTRP,ANXA1,ADIPOR1,HIF1A,PIK3C2A,MAP4K4,EDN1,ADAM17,CEACAM1,TGFBR2,MEF2C,TNF,ZFAND5,SDC4,ACVR1C,MIA3,EVL,PTK2B,VEGFA,RGCC,P2RX4,RAB13,STC1,NO…
GO:BP,"response to drug","GO:0042493","0.02098852359917515","1.6780181100256304","406","1166","50","18123","IL1B,TDO2,CDKN1A,THBS1,ICAM1,CYBB,HMOX1,ABCA1,JUN,FYN,TRAF3IP2,PDE4B,STAT1,NPC1,IL10,CYP2R1,RAP1B,SRD5A1,PLIN2,ENG,ACSL1,ANXA1,FOXO3,NQO1,LYN,RNF149,EDN1,ADAM17,TGFBR2,MEF2C,SLAMF8,PDE4A,ADORA2A,DUSP6,ARL6IP5,STAT3,TGIF1,MDM2,FOS,PTK2B,VAV3,PAM,PDE2A,SEMA3C,GNA12,RAP1A,TMEM30A,S100A10,PPARG…
GO:BP,"mast cell activation","GO:0045576","0.022233905989993627","1.6529842349669164","63","1166","15","18123","PLSCR1,HMOX1,RHOH,S100A12,CD300A,LAT,NDRG1,MILR1,ADGRE2,LYN,FGR,IL4R,CRLF2,CD300LF,PDPK1"
GO:BP,"nucleotide-binding domain, leucine rich repeat containing receptor signaling pathway","GO:0035872","0.0240036262318746","1.6197231443912843","42","1166","12","18123","BIRC3,TNFAIP3,NFKBIA,IRAK2,LACC1,CYLD,ITCH,TAB2,NOD2,SLC15A3,XIAP,BIRC2"
GO:BP,"response to amyloid-beta","GO:1904645","0.024201230568086478","1.6161625507409658","56","1166","14","18123","MMP9,NAMPT,FCGR2B,MMP12,ICAM1,MMP13,FYN,CD36,FPR2,FOXO3,CACNA1A,CASP4,PSEN1,SNX6"
GO:BP,"cellular protein catabolic process","GO:0044257","0.024847689148832536","1.6047139947204414","822","1166","85","18123","TNFAIP3,ISG15,DAB2,RNF19B,N4BP1,TRIB1,RNF213,SMAD7,TRIM25,NDFIP2,PML,IFI27,RNF13,DTX3L,FBXO6,CYLD,PLK3,ITCH,AP2A2,SPSB1,UBE2L6,CTSH,PSMB9,SGTB,TCIRG1,UBQLN1,RIPK1,RNF149,TRIP12,CSNK1A1,FMR1,SQSTM1,RBCK1,BNIP3,FBXO11,PMAIP1,UBA7,CTSS,FAF2,ARRB2,CAPN2,CHMP4B,DDI2,MDM2,UBAP1…
GO:BP,"response to glucocorticoid","GO:0051384","0.025616393271097954","1.5914820179452052","149","1166","25","18123","ZFP36L1,IL1RN,DUSP1,ADM,CDKN1A,KLF9,ICAM1,S100B,HNMT,FBXO32,PTAFR,IL10,SRD5A1,CFLAR,DDIT4,ANXA1,ZFP36,FOXO3,ATP2B1,EDN1,TNF,NR3C1,FOS,PAM,STC1"
GO:BP,"cellular metabolic process","GO:0044237","0.02573123589337141","1.5895393537515214","10941","1166","773","18123","CXCL10,CCL8,IL1B,MMP9,ISG20,HESX1,DDX58,KYNU,BIRC3,PHLDA1,CCL3,CCL2,SLC7A7,TRAF1,C3,CLEC7A,C5AR1,SPP1,OAS2,TDO2,IFNB1,ZFP36L1,NAMPT,PLSCR1,AMPD3,HERC6,IL4I1,PPM1K,DUSP1,SPOCD1,MMP12,SOCS3,TNFAIP3,HNRNPLL,CMPK2,KMO,GCH1,HELZ2,PARP14,CCDC71L,MMP8,OASL,ADM,FCGR3A,TNFSF10,CDKN1A,AK…
GO:BP,"leukocyte mediated cytotoxicity","GO:0001909","0.026144106494163773","1.582626196109525","113","1166","21","18123","CXCL6,FCGR2B,SLAMF7,KIR2DL4,ICAM1,RNF19B,PTPRC,CRK,HLA-E,CTSH,IL7R,STAP1,MYD88,NCR1,CEACAM1,STX7,ARRB2,MR1,PLEKHM2,HAVCR2,HLA-A"
GO:BP,"response to cAMP","GO:0051591","0.02686281256471637","1.5708485181978733","96","1166","19","18123","AQP9,ZFP36L1,DUSP1,JUN,THBD,AHR,PNPT1,STAT1,PTAFR,RAP1B,SRD5A1,KCNE1,FOS,PTK2B,BIRC2,PDE2A,STC1,RAP1A,ITPR2"
GO:BP,"regulation of protein modification by small protein conjugation or removal","GO:1903320","0.027213144330486303","1.5652212749609764","248","1166","35","18123","BIRC3,TNFAIP3,ISG15,N4BP1,DCUN1D3,ARRDC3,FYN,SMAD7,TRIM21,TNIP1,NDFIP2,SASH1,DTX3L,PARP10,TICAM1,ITCH,ZC3H12A,UBQLN1,HIF1A,TRIP12,SQSTM1,NOD2,ZMIZ1,TANK,DNAJA1,XIAP,ARRB2,MALT1,NMI,BIRC2,EPAS1,PSEN1,UBE2D1,RPS15,LAPTM5"
GO:BP,"cellular homeostasis","GO:0019725","0.027215854821031792","1.5651780204052623","986","1166","98","18123","CXCL10,CCL7,CCL8,CXCL11,CCL3,CCL2,C5AR1,CCL1,C3AR1,ADM,NCF2,FTH1,CCR1,GPR65,ICAM1,LACC1,GPR68,CYBB,HMOX1,FPR1,NCF1,PTPRC,SLC12A8,NPTN,ATP6V0D2,CXCR5,P2RY6,MCL1,FYN,CD55,CCL5,CCRL2,SLC31A2,CD36,TGM2,SMAD3,PML,SLC4A8,FPR2,MCOLN1,ABL2,CLIC4,KCTD7,S100A9,P2RX7,SWAP70,FOXO3,GPR35,TCIRG1,HIF…
GO:BP,"positive regulation of cytokine production involved in inflammatory response","GO:1900017","0.02752587336964409","1.560258892388922","24","1166","9","18123","CLEC7A,GBP5,TICAM1,MYD88,HIF1A,NOD2,TNF,STAT3,MIR21"
GO:BP,"tissue development","GO:0009888","0.02768076902905672","1.557821848448072","2093","1166","182","18123","CXCL10,IL1B,MMP9,HESX1,EMP1,CCL3,C3,SPP1,ZFP36L1,DUSP1,MMP12,SOCS3,MMP8,ADM,CDKN1A,AKR1C1,ISG15,SLC7A11,ARID5B,ATF3,CCR1,ICAM1,PRDM1,BTG2,HCK,DLL1,DAB2,MAFF,MMP13,TDRD7,NRP1,SH3PXD2B,PTPRC,ITGAX,LAMB3,DUSP5,TCF7L2,S100B,HLX,SPRR2F,ITGB5,ARRDC3,PAX8,ACVR2A,SMAD7,HES1,PECAM1,IL17RD,TGM2,SM…
GO:BP,"response to inorganic substance","GO:0010035","0.027973704467900422","1.5532500175956967","583","1166","65","18123","MMP9,CD14,HESX1,AQP9,PLSCR1,DUSP1,TNFAIP3,GCH1,THBS1,ICAM1,CYBB,HMOX1,FABP4,NCF1,JUN,FYN,CD36,ADCY7,STAT1,CRK,NDRG1,NPC1,IL10,MCOLN1,CYP2R1,CLIC4,ZC3H12A,HBB,MEF2A,CFLAR,MTF1,ANXA1,FOXO3,TCIRG1,HIF1A,RIPK1,NQO1,TREX1,EDN1,FMR1,MEF2C,BNIP3,SLC30A1,STAT6,CAPN2,DDI2,HNRNPD,MDM2…
GO:BP,"regulation of establishment of protein localization","GO:0070201","0.02826863228747112","1.54869520333833","595","1166","66","18123","IL1B,RSAD2,SLC7A11,GPR68,TLR2,PKIG,TCF7L2,SH3GLB1,APBB3,FYN,STX1A,CCL5,NDFIP2,SP100,CD36,SMAD3,IFI27,ACSL4,RHBDF2,CREBRF,PLK3,ZC3H12A,KCNE1,TP53BP2,ADTRP,ANXA1,TCIRG1,HIF1A,CACNA1A,MAP4K4,KLF7,TNF,ADORA2A,NADK,PMAIP1,DNAJA1,NR1H2,FLNA,ACVR1C,PIM3,ATP2C1,GLI3…
GO:BP,"regulation of cellular response to stress","GO:0080135","0.028432707429866474","1.5461817837894347","727","1166","77","18123","IL1B,TRAF1,CLEC7A,SPP1,NAMPT,FCGR2B,DUSP1,GCH1,MMP8,KIR2DL4,IER3,NCOA7,SLC7A11,EIF2AK2,ATF3,PARP9,NCF1,MCL1,FYN,IER5,PNPT1,CD36,PML,SASH1,RNF13,SKIL,DTX3L,FCAR,CYLD,DUSP10,IL10,CREBRF,ITCH,MAP2K1,PPP1R15A,ZC3H12A,KREMEN1,CD44,FOXO3,MYD88,ACTR2,UBQLN1,HIF1A,RIPK1,LY…
GO:BP,"response to interleukin-2","GO:0070669","0.02861227503092465","1.5434476090211884","14","1166","7","18123","IL2RG,IL2RA,SHC1,PTK2B,JAK3,PTPN2,IL2RB"
GO:BP,"interferon-alpha production","GO:0032607","0.029768663506133105","1.5262406629999272","30","1166","10","18123","DDX58,MMP12,IFIH1,IRF7,STAT1,ZC3HAV1,IL10,NMI,HAVCR2,TBK1"
GO:BP,"regulation of interferon-alpha production","GO:0032647","0.029768663506133105","1.5262406629999272","30","1166","10","18123","DDX58,MMP12,IFIH1,IRF7,STAT1,ZC3HAV1,IL10,NMI,HAVCR2,TBK1"
GO:BP,"cellular response to glucocorticoid stimulus","GO:0071385","0.030198107223085528","1.5200202771862443","57","1166","14","18123","ZFP36L1,KLF9,ICAM1,FBXO32,SRD5A1,CFLAR,DDIT4,ANXA1,ZFP36,FOXO3,ATP2B1,EDN1,NR3C1,STC1"
GO:BP,"regulation of vasculature development","GO:1901342","0.030486567804489807","1.5158914660076308","367","1166","46","18123","CXCL10,IL1B,C3,C5AR1,C3AR1,TNFAIP3,ADM,THBS1,CYBB,DLL1,HMOX1,NRP1,ITGAX,SP100,PML,SASH1,STAT1,ENPP2,IL10,NF1,F3,ZC3H12A,CXCL8,ENG,CTSH,HIF1A,ITGA5,SERPINE1,WARS,GPNMB,CEACAM1,TGFBR2,TNF,HK2,SHC1,STAT3,TMEM2,PTK2B,STAB1,VEGFA,RGCC,IL1A,PDPK1,MIR21,PPARG,HIPK2"
GO:BP,"negative regulation of NF-kappaB transcription factor activity","GO:0032088","0.03141906164658827","1.5028067896268602","97","1166","19","18123","TNFAIP3,NFKBIA,IRAK2,TRIM21,NLRP12,PARP10,CYLD,IL10,ADORA3,ITCH,NLRC5,ZC3H12A,NOD2,RBCK1,ARRB2,HAVCR2,DDIT3,TRAF3,MIR21"
GO:BP,"regulation of myeloid cell differentiation","GO:0045637","0.031436641416698836","1.502563858692064","260","1166","36","18123","CCL3,ZFP36L1,ISG15,THBS1,NFKBIA,IRF7,MAFB,CCR1,GPR68,DLL1,JUN,DCSTAMP,TRIB1,ACVR2A,STAT1,TFE3,MITF,CDC73,ZFP36,FOXO3,HIF1A,C1QC,RIPK1,LYN,MOV10,CEACAM1,MEF2C,TNF,STAT3,CEBPB,NOTCH2,FOS,PTK2B,LGALS3,PTPN2,RB1"
GO:BP,"regulation of myoblast fusion","GO:1901739","0.03174371029285252","1.4983423130714564","19","1166","8","18123","CXCL10,EHD1,TNFSF14,CFLAR,CD53,CAPN2,IL4R,FLOT1"
GO:BP,"positive regulation of receptor signaling pathway via STAT","GO:1904894","0.03182893159594663","1.4971779391286772","50","1166","13","18123","CD300A,HES1,CCL5,SOCS1,IL10RA,IL10,IL7R,ADIPOR1,TNF,PTK2B,CRLF2,NOTCH1,IL10RB"
GO:BP,"response to exogenous dsRNA","GO:0043330","0.03182893159594663","1.4971779391286772","50","1166","13","18123","DDX58,IFIT1,IFNB1,IFIH1,NFKBIA,IFNA1,IFNA2,IFNA8,TICAM1,RFTN1,NOD2,FLOT1,SLC3A2"
GO:BP,"regulation of epithelial cell proliferation","GO:0050678","0.031928668369334286","1.4958191939538126","401","1166","49","18123","CCL2,C5AR1,ZFP36L1,MMP12,TNFAIP3,KLF9,THBS1,CDKN2B,RICTOR,HMOX1,NRP1,TCF7L2,HES1,SMAD3,STAT1,CCL26,DUSP10,SCG2,IL10,NF1,F3,BMPR2,CDC73,ENG,CFLAR,ZFP36,HIF1A,SAV1,VDR,ADAM17,NOD2,CEACAM1,MEF2C,CASK,TNF,B4GALT1,STAT3,NOTCH2,VEGFA,RGCC,NOTCH1,RUNX3,RREB1,PDPK1,ZNF70…
GO:BP,"response to hydrogen peroxide","GO:0042542","0.03254925088264923","1.487459002219461","151","1166","25","18123","DUSP1,TNFAIP3,HMOX1,JUN,FYN,STAT1,CRK,IL10,HBB,ANXA1,FOXO3,RIPK1,NQO1,BNIP3,STAT6,CAPN2,MDM2,PPP1R15B,STK24,PTK2B,MAPK13,PRKCD,SIRPA,MIR21,PPP2CB"
GO:BP,"regulation of tyrosine phosphorylation of STAT protein","GO:0042509","0.033462268541835934","1.4754446198050437","89","1166","18","18123","SOCS3,PARP14,PARP9,OSM,IFNA2,FYN,HES1,CCL5,SOCS1,IL6ST,SH2B3,LYN,TNF,STAT3,TNFRSF1A,PTPN2,IL31RA,OSBP"
GO:BP,"cellular chemical homeostasis","GO:0055082","0.03458935291166214","1.4610575625743378","854","1166","87","18123","CXCL10,CCL7,CCL8,CXCL11,CCL3,C5AR1,CCL1,C3AR1,ADM,FTH1,CCR1,GPR65,ICAM1,LACC1,GPR68,HMOX1,FPR1,PTPRC,NPTN,ATP6V0D2,CXCR5,P2RY6,FYN,CD55,CCL5,CCRL2,SLC31A2,CD36,TGM2,SMAD3,PML,SLC4A8,FPR2,MCOLN1,ABL2,CLIC4,KCTD7,S100A9,P2RX7,SWAP70,FOXO3,GPR35,TCIRG1,HIF1A,LYN,CACNA1A,ATP2B1,VDR…
GO:BP,"cellular calcium ion homeostasis","GO:0006874","0.035014239426920134","1.4557553028810086","459","1166","54","18123","CXCL10,CCL7,CCL8,CXCL11,CCL3,C5AR1,CCL1,C3AR1,ADM,CCR1,GPR65,FPR1,PTPRC,NPTN,CXCR5,P2RY6,FYN,CD55,CCL5,CCRL2,CD36,TGM2,SMAD3,PML,FPR2,MCOLN1,ABL2,P2RX7,SWAP70,GPR35,TCIRG1,LYN,CACNA1A,ATP2B1,VDR,HRC,EDN1,GRINA,BNIP3,SLC30A1,GNA15,ATP2C1,PTK2B,TMEM165,SLC24A3,P2RX4,STC1,TRPV…
GO:BP,"metal ion homeostasis","GO:0055065","0.03555188016454624","1.4491374266221027","671","1166","72","18123","CXCL10,CCL7,CCL8,CXCL11,CCL3,C5AR1,CCL1,C3AR1,ADM,FTH1,CCR1,GPR65,HMOX1,FPR1,PTPRC,SLC12A8,NPTN,CXCR5,P2RY6,FYN,CD55,CCL5,CCRL2,SLC31A2,CD36,TGM2,SMAD3,PML,PICALM,FPR2,MCOLN1,ABL2,KCTD7,S100A9,P2RX7,SWAP70,GPR35,TCIRG1,HIF1A,LYN,CACNA1A,ATP2B1,VDR,SLC12A6,HRC,EDN1,GRINA,ADORA2A,BNIP3,S…
GO:BP,"epithelial cell proliferation","GO:0050673","0.03725997862691645","1.4287573985598758","460","1166","54","18123","CCL2,C5AR1,ZFP36L1,MMP12,TNFAIP3,KLF9,THBS1,CDKN2B,RICTOR,HMOX1,NRP1,TCF7L2,ACVR2A,HES1,SMAD3,STAT1,CCL26,DUSP10,SCG2,IL10,NF1,F3,MAP2K1,BMPR2,CDC73,ENG,CFLAR,ZFP36,HIF1A,SAV1,VDR,ADAM17,NOD2,CEACAM1,MEF2C,CASK,TNF,B4GALT1,STAT6,STAT3,CEBPB,NOTCH2,VEGFA,RGCC,NOTCH1,PSEN1,RUNX3,…
GO:BP,"cellular response to lipoprotein particle stimulus","GO:0071402","0.037417107156075095","1.4269297923228752","37","1166","11","18123","FCER1G,ABCA1,CD36,TICAM1,NPC1,ADTRP,MYD88,ADAM17,MIA3,CD68,PPARG"
GO:BP,"T cell cytokine production","GO:0002369","0.037417107156075095","1.4269297923228752","37","1166","11","18123","IL1B,RSAD2,IFNB1,IFNA2,SMAD7,CD55,TNFRSF1B,IL1R1,SASH3,MALT1,HLA-A"
GO:BP,"regulation of T cell cytokine production","GO:0002724","0.037417107156075095","1.4269297923228752","37","1166","11","18123","IL1B,RSAD2,IFNB1,IFNA2,SMAD7,CD55,TNFRSF1B,IL1R1,SASH3,MALT1,HLA-A"
GO:BP,"morphogenesis of an epithelial sheet","GO:0002011","0.037471409142979535","1.42629997460001","58","1166","14","18123","MMP12,HBEGF,RHOC,CD44,ITGA5,ADAM17,CEACAM1,MPP5,FLNA,NOTCH2,NOTCH1,PHACTR4,RREB1,SOS1"
GO:BP,"cardiac septum development","GO:0003279","0.03874300049395823","1.4118067479042642","107","1166","20","18123","PRDM1,NRP1,PAX8,SMAD7,HES1,ACVR1,DHRS3,STRA6,BMPR2,ENG,SAV1,TGFBR2,HEG1,NOTCH2,MDM2,PDE2A,NDST1,NOTCH1,SEMA3C,DCTN5"
GO:BP,"positive regulation of stress-activated protein kinase signaling cascade","GO:0070304","0.039967542402132385","1.3982925556179706","125","1166","22","18123","IL1B,TRAF1,CLEC7A,FCGR2B,MMP8,EIF2AK2,NCF1,SASH1,RNF13,ZC3H12A,MYD88,RIPK1,LYN,NOD2,TNF,ARL6IP5,RB1CC1,PTK2B,VEGFA,TRAF3,CDC42,HIPK2"
GO:BP,"establishment of endothelial barrier","GO:0061028","0.04022220863922224","1.3955340855669505","51","1166","13","18123","IL1B,ICAM1,PECAM1,RAP1B,ENG,MYD88,TNF,F11R,PDE2A,VEGFA,TNFRSF1A,RAP1A,RAP2C"
GO:BP,"epithelial cell migration","GO:0010631","0.04039180249712397","1.3937067658672078","371","1166","46","18123","MMP9,THBS1,RIN2,HMOX1,NRP1,SP100,SASH1,DOCK5,HBEGF,DUSP10,SCG2,ENPP2,NF1,PLPP3,CORO1C,BMPR2,ZC3H12A,CTSH,LGALS8,ADTRP,ANXA1,ADIPOR1,HIF1A,PIK3C2A,MAP4K4,EDN1,ADAM17,CEACAM1,TGFBR2,MEF2C,TNF,MIA3,EVL,PTK2B,VEGFA,RGCC,P2RX4,RAB13,STC1,NOTCH1,RREB1,PDPK1,LPXN,MIR21,ARSB,PPARG"
GO:BP,"regulation of viral-induced cytoplasmic pattern recognition receptor signaling pathway","GO:0039531","0.040559301321875574","1.3919095348055766","25","1166","9","18123","BIRC3,OASL,DDX60,DHX58,ZC3HAV1,SEC14L1,RIOK3,BIRC2,NPLOC4"
GO:BP,"negative regulation of cytokine production involved in immune response","GO:0002719","0.040559301321875574","1.3919095348055766","25","1166","9","18123","IFNB1,HMOX1,IFNA2,SMAD7,IL10,BST2,TNF,BCL6,JAK3"
GO:BP,"positive regulation of mononuclear cell migration","GO:0071677","0.040724270937856716","1.3901466818629147","66","1166","15","18123","CCL4,CXCL10,CCL7,CCL20,CCL3,CCL1,CCR1,CCL5,FPR2,TNFSF14,SERPINE1,ADAM17,TNF,PTK2B,LGALS3"
GO:BP,"fat cell differentiation","GO:0045444","0.041015214871301296","1.3870550089167153","232","1166","33","18123","ZFP36L1,FFAR2,CCDC71L,ARID5B,MAFB,FABP4,ATF5,LAMB3,TCF7L2,HES1,SOCS1,SMAD3,DUSP10,TFE3,METRNL,ZC3H12A,BBS12,ZFP36,SAV1,OSBPL11,PIM1,TNF,BNIP3,NR4A2,CEBPB,TRIO,DDIT3,OSBPL8,RREB1,ARL4A,ZNF516,MIR21,PPARG"
GO:BP,"positive regulation of reactive oxygen species metabolic process","GO:2000379","0.04182675358438234","1.378545842211207","74","1166","16","18123","CLEC7A,MMP8,CDKN1A,AKR1C1,THBS1,CD36,FPR2,ZC3H12A,FOXO3,RIPK1,TGFBR2,PTK2B,SLC5A3,GNAI2,PRKCD,GRB2"
GO:BP,"positive regulation of cell development","GO:0010720","0.04225599371729689","1.3741116807088924","306","1166","40","18123","IL1B,CLEC7A,GPR68,TLR2,NRP1,NPTN,TRIB1,PLXNC1,SMAD7,HES1,TNFRSF1B,TGM2,CRK,SKIL,DOCK5,IL6ST,MAP2K1,BMPR2,ACTR2,HIF1A,LYN,NUMB,CUX2,TNF,FLNA,F11R,GLI3,EPHB2,SHOX2,VEGFA,NOTCH1,PLXNA1,TRPV2,SYNJ1,RREB1,S100A10,CDC42,LIG4,LIMS1,PPARG"
GO:BP,"regulation of epithelial cell migration","GO:0010632","0.04225599371729689","1.3741116807088924","306","1166","40","18123","MMP9,THBS1,RIN2,HMOX1,NRP1,SP100,SASH1,DOCK5,HBEGF,DUSP10,ENPP2,NF1,PLPP3,CORO1C,BMPR2,ZC3H12A,CTSH,ANXA1,ADIPOR1,HIF1A,PIK3C2A,MAP4K4,EDN1,ADAM17,CEACAM1,TGFBR2,MEF2C,TNF,EVL,PTK2B,VEGFA,RGCC,P2RX4,STC1,NOTCH1,RREB1,PDPK1,MIR21,ARSB,PPARG"
GO:BP,"regulation of stress-activated MAPK cascade","GO:0032872","0.042323957078916785","1.3734137347063733","192","1166","29","18123","IL1B,TRAF1,CLEC7A,FCGR2B,DUSP1,MMP8,EIF2AK2,NCF1,SASH1,CYLD,DUSP10,ITCH,MAP2K1,ZC3H12A,MYD88,RIPK1,FAS,MAP4K4,NOD2,TNF,ARL6IP5,DNAJA1,RB1CC1,PTK2B,VEGFA,TRAF3,SIRPA,CDC42,HIPK2"
GO:BP,"cellular response to oxygen levels","GO:0071453","0.043655166723487605","1.3599643488264546","243","1166","34","18123","ZFP36L1,NAMPT,ICAM1,CYBB,HMOX1,S100B,CPEB2,NDRG1,LMNA,PLK3,BACH1,CFLAR,CPEB4,FOXO3,PSMB9,UBQLN1,HIF1A,FAS,EDN1,BNIP3,PMAIP1,MDM2,EPAS1,BNIP3L,VEGFA,RGCC,STC1,NOTCH1,CUL2,ATP6V0D1,PDK1,MIR21,PPARG,HIPK2"
GO:BP,"regulation of calcium ion transport","GO:0051924","0.044186394001920884","1.3547114392380712","264","1166","36","18123","CCL4,CXCL10,CXCL11,CCL3,CCL2,LILRA5,CCR1,ICAM1,LILRB2,P2RY6,FYN,CCL5,PDE4B,PML,STAC,P2RX7,GPR35,UBQLN1,LYN,ATP2B1,HRC,FMR1,CASK,ADORA2A,SLC30A1,ARRB2,PTK2B,LGALS3,P2RX4,STC1,TRPV2,G6PD,GNAI2,PDPK1,MIR21,BEST1"
GO:BP,"negative regulation of secretion by cell","GO:1903531","0.04617146478022622","1.3356263473271663","154","1166","25","18123","IL1B,RSAD2,FCGR2B,HMOX1,OSM,CD300A,TNFRSF1B,ACSL4,RHBDF2,RAP1B,ADTRP,ANXA1,MAP4K4,EDN1,FMR1,KLF7,CEACAM1,SLC30A1,ACVR1C,PIM3,NOTCH1,IRS1,TNFRSF1A,RAP1A,GNAI2"
GO:BP,"regulation of small GTPase mediated signal transduction","GO:0051056","0.04669218592169431","1.330755793845858","329","1166","42","18123","GPR65,RHOH,TAGAP,NRP1,ABCA1,DYNLT1,TGM2,CRK,RHOC,ARHGAP18,ARHGEF3,CDC42SE1,ABL2,DENND4C,ARHGAP26,GPR35,LYN,ARHGAP25,MAP4K4,CYTH1,SQSTM1,ITSN1,SPRY4,F11R,SHC1,HEG1,NOTCH2,TRIO,SIPA1L2,EPHB2,VAV3,BCL6,FLOT1,NOTCH1,ARAP1,MYO9B,GRB2,PPP2CB,CDC42,RABL3,RASA2…
GO:BP,"cellular response to abiotic stimulus","GO:0071214","0.0468931056442271","1.3288910037830848","340","1166","43","18123","IL1B,MMP9,ZFP36L1,NAMPT,CDKN1A,MMP7,MMP1,GPR68,N4BP1,IRF1,RELB,CASP1,IFI16,PTAFR,MCOLN1,TNFSF14,ENG,MYD88,TREX1,FAS,SLC12A6,FMR1,ZBTB1,TANK,BNIP3,F11R,MDM2,TLK2,MAP3K2,NFKB1,PDE2A,MAP3K14,HUS1,TNFRSF1A,CLN3,MAPK13,PRKCD,SLC38A2,DDB1,CAB39,GRB2,PPID,LIG4"
GO:BP,"cellular response to environmental stimulus","GO:0104004","0.0468931056442271","1.3288910037830848","340","1166","43","18123","IL1B,MMP9,ZFP36L1,NAMPT,CDKN1A,MMP7,MMP1,GPR68,N4BP1,IRF1,RELB,CASP1,IFI16,PTAFR,MCOLN1,TNFSF14,ENG,MYD88,TREX1,FAS,SLC12A6,FMR1,ZBTB1,TANK,BNIP3,F11R,MDM2,TLK2,MAP3K2,NFKB1,PDE2A,MAP3K14,HUS1,TNFRSF1A,CLN3,MAPK13,PRKCD,SLC38A2,DDB1,CAB39,GRB2,PPID,LIG4"
GO:BP,"regulation of MyD88-dependent toll-like receptor signaling pathway","GO:0034124","0.04736724216964992","1.3245219001647839","4","1166","4","18123","IRF7,CD300A,IRF1,CD300LF"
GO:BP,"negative regulation of extracellular matrix constituent secretion","GO:0003332","0.04736724216964992","1.3245219001647839","4","1166","4","18123","TNFRSF1B,ADTRP,NOTCH1,TNFRSF1A"
GO:BP,"negative regulation of response to tumor cell","GO:0002835","0.04736724216964992","1.3245219001647839","4","1166","4","18123","IL4I1,AHR,CEACAM1,HAVCR2"
GO:BP,"negative regulation of immune response to tumor cell","GO:0002838","0.04736724216964992","1.3245219001647839","4","1166","4","18123","IL4I1,AHR,CEACAM1,HAVCR2"
GO:BP,"negative regulation of cell differentiation","GO:0045596","0.047396465136984166","1.3242540471180615","701","1166","74","18123","CXCL10,GBP1,IL1B,MMP9,CCL3,SPP1,IFNB1,ZFP36L1,FCGR2B,NFKBIA,MAFB,GPR68,DLL1,NRP1,ABCA1,DYNLT1,TRIB1,IFNA2,S100B,HLX,IRF1,SMAD7,HES1,SOCS1,IL17RD,SMAD3,STAT1,SKIL,DUSP10,NF1,CORO1C,SRA1,BMPR2,ZC3H12A,CDC73,BBS12,ANXA1,ZFP36,FOXO3,ADIPOR1,C1QC,BAMBI,LYN,CDK5RAP2,CE…
GO:BP,"regulation of leukocyte apoptotic process","GO:2000106","0.048758472786158455","1.3119499058209094","83","1166","17","18123","SLC7A11,IRF7,IDO1,MERTK,CCL5,FCAR,IL10,IL7R,ANXA1,HIF1A,LYN,ADAM17,NOD2,MEF2C,LGALS3,BCL6,JAK3"
GO:BP,"epithelium migration","GO:0090132","0.0496825293589614","1.303796302149572","374","1166","46","18123","MMP9,THBS1,RIN2,HMOX1,NRP1,SP100,SASH1,DOCK5,HBEGF,DUSP10,SCG2,ENPP2,NF1,PLPP3,CORO1C,BMPR2,ZC3H12A,CTSH,LGALS8,ADTRP,ANXA1,ADIPOR1,HIF1A,PIK3C2A,MAP4K4,EDN1,ADAM17,CEACAM1,TGFBR2,MEF2C,TNF,MIA3,EVL,PTK2B,VEGFA,RGCC,P2RX4,RAB13,STC1,NOTCH1,RREB1,PDPK1,LPXN,MIR21,ARSB,PPARG"
g:Profiler analysis of KEGG pathways related to the significantly upregulated genes
source,"term_name","term_id","adjusted_p_value","negative_log10_of_adjusted_p_value","term_size","query_size","intersection_size","effective_domain_size","intersections"
KEGG,"NOD-like receptor signaling pathway","KEGG:04621","1.3284342062398884e-17","16.876659950154377","177","660","56","8000","GBP1,IL1B,GBP2,BIRC3,CCL2,OAS2,IFNB1,CXCL2,GBP5,NAMPT,TNFAIP3,NFKBIA,IRF7,IFNA1,OAS1,CYBB,GBP3,JUN,STAT2,IFNA2,PANX1,IRF9,CASP1,CCL5,IFI16,IFNA8,NLRP12,CARD16,STAT1,TICAM1,TAB2,IFNAR2,IKBKE,P2RX7,CXCL8,MYD88,RIPK1,CASP4,NOD2,NLRC4,RBCK1,TNF,TANK,XIAP,MFN1,BIRC2,NFKB1,TRPV…
KEGG,"TNF signaling pathway","KEGG:04668","3.5441579881365452e-15","14.450486926783126","112","660","41","8000","CXCL10,IL1B,MMP9,CCL20,BIRC3,CCL2,TRAF1,CXCL6,IFNB1,CXCL2,SOCS3,TNFAIP3,NFKBIA,ICAM1,BCL3,JUN,IRF1,CCL5,TNFRSF1B,MLKL,CASP10,ITCH,TAB2,MAP2K1,CXCL5,MAP3K8,CFLAR,RIPK1,FAS,EDN1,NOD2,TNF,CASP7,CEBPB,FOS,BIRC2,NFKB1,MAP3K14,TNFRSF1A,MAPK13,TRAF3"
KEGG,"Toll-like receptor signaling pathway","KEGG:04620","3.738847356504996e-15","14.427262265142863","102","660","39","8000","CCL4,CXCL10,IL1B,CXCL11,CCL4L1,CD14,CCL3,CCL3L1,SPP1,IFNB1,NFKBIA,IRF7,IFNA1,TLR1,TLR2,CD86,JUN,LY96,IFNA2,CCL5,IFNA8,STAT1,TICAM1,TAB2,MAP2K1,IFNAR2,IKBKE,CXCL8,MAP3K8,TICAM2,MYD88,RIPK1,TNF,FOS,NFKB1,IFNAR1,MAPK13,TRAF3,TBK1"
KEGG,"Osteoclast differentiation","KEGG:04380","8.539240320083148e-15","14.068580763909482","125","660","43","8000","IL1B,IFNB1,FCGR2B,SOCS3,FCGR3A,NCF2,FCGR2A,LILRA6,NFKBIA,LILRA5,LILRB2,NCF1,JUN,LILRB1,STAT2,IFNGR2,FYN,RELB,IRF9,SOCS1,STAT1,CYLD,MITF,TAB2,MAP2K1,IFNAR2,NFKB2,IL1R1,SQSTM1,FOSL2,TGFBR2,TNF,IFNGR1,FOS,NFKB1,MAP3K14,IL1A,IFNAR1,TNFRSF1A,MAPK13,GRB2,SIRPA,PPARG"
KEGG,"NF-kappa B signaling pathway","KEGG:04064","1.845260774071498e-13","12.733942250243455","102","660","37","8000","CCL4,IL1B,CCL4L1,CD14,DDX58,BIRC3,TRAF1,CXCL2,TNFAIP3,NFKBIA,ICAM1,LY96,RELB,TRIM25,LAT,CYLD,TICAM1,TAB2,TNFSF14,CXCL8,CFLAR,TICAM2,MYD88,NFKB2,RIPK1,LYN,IL1R1,TNF,XIAP,TNFSF13B,BCL2A1,MALT1,BIRC2,NFKB1,MAP3K14,TNFRSF1A,TRAF3"
KEGG,"Lipid and atherosclerosis","KEGG:05417","1.3462974884151755e-11","10.870858964404883","214","660","53","8000","IL1B,MMP9,CD14,CCL3,CCL2,CCL3L1,IFNB1,CXCL2,TNFSF10,NCF2,NFKBIA,IRF7,MMP1,IFNA1,ICAM1,HSPA6,CYBB,TLR2,OLR1,NCF1,ABCA1,JUN,LY96,IFNA2,CASP1,CCL5,IFNA8,CD36,TICAM1,TAB2,RAP1B,IKBKE,CXCL8,TICAM2,MYD88,LYN,FAS,TNF,TANK,CASP7,STAT3,FOS,VAV3,NFKB1,DDIT3,TNFRSF1A,MAPK13,RAP1A,PDPK1,TRAF3,…
KEGG,"Cytokine-cytokine receptor interaction","KEGG:04060","1.928268845419985e-11","10.7148324154837","293","660","64","8000","CCL4,CXCL10,CCL7,CCL8,IL1B,CXCL11,CCL4L1,CCL20,CCL3,CCL2,TNFRSF9,CCL3L1,CCL1,CXCL6,IFNB1,PPBP,CXCL2,IL1RN,TNFSF10,IFNA1,CCR1,OSM,TNFRSF21,CXCR5,IFNA2,IFNGR2,CSF2RB,ACVR2A,CCL5,TNFRSF1B,IL3RA,IFNA8,ACVR1,CCL26,IL10RA,IL10,IL6ST,CSF2RA,IL15RA,TNFSF14,BMPR2,CXCL5,IFNAR2,CXCL…
KEGG,"Chemokine signaling pathway","KEGG:04062","2.274749679015568e-11","10.643066387579877","190","660","49","8000","CCL4,CXCL10,CCL7,CCL8,CXCL11,CCL4L1,CCL20,CCL3,CCL2,CCL3L1,CCL1,CXCL6,PPBP,CXCL2,NFKBIA,CCR1,PIK3R5,HCK,NCF1,STAT2,CXCR5,CCL5,ADCY7,STAT1,CRK,CCL26,RAP1B,MAP2K1,CXCL5,CXCL8,GNB4,FOXO3,LYN,FGR,SHC1,STAT3,ARRB2,PTK2B,VAV3,ADRBK2,NFKB1,JAK3,RAP1A,GNAI2,GRK6,PRKCD,GRB2,CDC42,SOS1"
KEGG,"Epstein-Barr virus infection","KEGG:05169","3.087862004222882e-11","10.51034211641391","198","660","50","8000","CXCL10,DDX58,OAS2,IFNB1,TNFAIP3,CDKN1A,ISG15,NFKBIA,IRF7,EIF2AK2,IFNA1,OAS1,ICAM1,TLR2,TAP1,JUN,STAT2,IFNA2,RELB,IRF9,HES1,IFNA8,STAT1,HLA-E,TAB2,IFNAR2,IKBKE,HLA-DOB,CD44,TAP2,MYD88,NFKB2,RIPK1,LYN,FAS,NFKBIE,TNF,STAT3,MDM2,NFKB1,JAK3,MAP3K14,RUNX3,IFNAR1,MAPK13,TRAF3,HLA-A,CD58,…
KEGG,"Measles","KEGG:05162","8.903180864872872e-11","10.050454804000202","139","660","40","8000","IL1B,DDX58,OAS2,IFNB1,FCGR2B,TNFAIP3,IFIH1,NFKBIA,IRF7,EIF2AK2,IFNA1,OAS1,HSPA6,TLR2,JUN,STAT2,IFNA2,MX2,IRF9,IFNA8,RAB9A,STAT1,TAB2,IFNAR2,IKBKE,MYD88,IL2RG,ADAR,FAS,CD209,IL2RA,STAT3,FOS,NFKB1,JAK3,IL1A,IFNAR1,IL2RB,TRAF3,TBK1"
KEGG,"Influenza A","KEGG:05164","2.8590325281237393e-10","9.54378090350725","169","660","44","8000","CXCL10,IL1B,DDX58,CCL2,RSAD2,OAS2,IFNB1,SOCS3,TNFSF10,IFIH1,NFKBIA,IRF7,EIF2AK2,IFNA1,OAS1,ICAM1,STAT2,IFNA2,IFNGR2,MX2,TRIM25,IRF9,CASP1,CCL5,IFNA8,PML,STAT1,TICAM1,MAP2K1,IFNAR2,IKBKE,CXCL8,HLA-DOB,MYD88,ADAR,FAS,TNF,IFNGR1,NFKB1,IL1A,IFNAR1,TNFRSF1A,TRAF3,TBK1"
KEGG,"Viral protein interaction with cytokine and cytokine receptor","KEGG:04061","4.358427389114025e-10","9.360670184912866","98","660","32","8000","CCL4,CXCL10,CCL7,CCL8,CXCL11,CCL4L1,CCL20,CCL3,CCL2,CCL3L1,CCL1,CXCL6,PPBP,CXCL2,TNFSF10,CCR1,CXCR5,CCL5,TNFRSF1B,CCL26,IL10RA,IL10,IL6ST,TNFSF14,CXCL5,CXCL8,IL2RG,TNF,IL2RA,TNFRSF1A,IL10RB,IL2RB"
KEGG,"Necroptosis","KEGG:04217","2.2928246698993096e-9","8.639629154082328","159","660","41","8000","IL1B,BIRC3,IFNB1,TNFAIP3,TNFSF10,EIF2AK2,IFNA1,FTH1,CYBB,STAT2,IFNA2,IFNGR2,IRF9,CASP1,IFNA8,MLKL,STAT1,CYLD,TICAM1,HIST1H2AC,IFNAR2,CFLAR,TICAM2,RIPK1,FAS,CHMP5,SQSTM1,RBCK1,TNF,IFNGR1,XIAP,STAT6,STAT3,CAPN2,CHMP4B,BIRC2,JAK3,IL1A,IFNAR1,TNFRSF1A,PPID"
KEGG,"Kaposi sarcoma-associated herpesvirus infection","KEGG:05167","2.5676163202208783e-9","8.590469872526883","193","660","46","8000","C3,IFNB1,CXCL2,CDKN1A,NFKBIA,IRF7,EIF2AK2,IFNA1,CCR1,ICAM1,PIK3R5,HCK,CD86,JUN,STAT2,TCF7L2,IFNA2,IRF9,IFNA8,STAT1,HLA-E,TICAM1,IL6ST,MAP2K1,IFNAR2,IKBKE,CXCL8,GNB4,ZFP36,HIF1A,LYN,FAS,IFNGR1,STAT3,FOS,NFKB1,VEGFA,IFNAR1,TNFRSF1A,MAPK13,TRAF3,RCAN1,ITPR2,HLA-A,T…
KEGG,"Tuberculosis","KEGG:05152","4.088667568728778e-9","8.388418198551976","175","660","43","8000","IL1B,CD14,C3,CLEC7A,CLEC4E,IFNB1,FCGR2B,FCGR3A,FCGR2A,IFNA1,TLR1,IRAK2,TLR2,FCER1G,ITGAX,ATP6V0D2,IFNA2,IFNGR2,IFNA8,STAT1,IL10RA,CASP10,IL10,PLK3,HLA-DOB,MYD88,TCIRG1,VDR,NOD2,TNF,CD209,IFNGR1,CTSS,CEBPB,RAB5A,MALT1,RAB5C,NFKB1,IL1A,TNFRSF1A,MAPK13,IL10RB,ATP6V0D1"
KEGG,"Coronavirus disease - COVID-19","KEGG:05171","1.4342333474470975e-8","7.843380183909401","231","660","50","8000","CXCL10,IL1B,DDX58,CCL2,C3,C5AR1,OAS2,IFNB1,C3AR1,IFIH1,FCGR2A,ISG15,NFKBIA,MMP1,EIF2AK2,IFNA1,OAS1,CYBB,TLR2,NRP1,JUN,STAT2,IFNA2,MX2,IRF9,CASP1,IFNA8,STAT1,HBEGF,IL6ST,TAB2,IFNAR2,IKBKE,CXCL8,C2,MYD88,ADAR,C1QC,ADAM17,TNF,STAT3,FOS,NFKB1,IFNAR1,TNFRSF1A,MAPK13,RPL28,TRAF3,TBK1,…
KEGG,"Hepatitis B","KEGG:05161","1.7257095383228633e-8","7.763032300462682","162","660","40","8000","MMP9,DDX58,IFNB1,CDKN1A,IFIH1,NFKBIA,IRF7,IFNA1,TLR2,JUN,STAT2,IFNA2,IFNA8,SMAD3,STAT1,TICAM1,CASP10,TAB2,MAP2K1,IKBKE,CXCL8,TICAM2,MYD88,FAS,TGFBR2,TNF,STAT6,STAT3,FOS,PTK2B,NFKB1,JAK3,IFNAR1,MAPK13,DDB1,TRAF3,GRB2,TBK1,RB1,SOS1"
KEGG,"Chagas disease","KEGG:05142","2.9693602098526707e-8","7.527337115417647","101","660","30","8000","IL1B,CCL3,CCL2,CCL3L1,C3,IFNB1,NFKBIA,TLR2,JUN,IFNGR2,CCL5,TICAM1,IL10,CXCL8,CFLAR,MYD88,SERPINE1,C1QC,FAS,TGFBR2,TNF,GNA15,IFNGR1,FOS,NFKB1,TNFRSF1A,MAPK13,GNAI2,PPP2CB,PPP2R2A"
KEGG,"JAK-STAT signaling pathway","KEGG:04630","6.600056810430187e-8","7.180452326223259","162","660","39","8000","IFNB1,SOCS3,CDKN1A,IFNA1,OSM,STAT2,IFNA2,IFNGR2,CSF2RB,MCL1,IRF9,SOCS1,IL3RA,IFNA8,STAT1,IL10RA,IL10,IL6ST,CSF2RA,IL15RA,IFNAR2,IL7R,IL2RG,PIM1,IFNGR1,STAT6,IL2RA,STAT3,IL4R,IL13RA1,JAK3,CRLF2,IFNAR1,PTPN2,IL10RB,IL2RB,GRB2,STAM2,SOS1"
KEGG,"Hepatitis C","KEGG:05160","9.36085178736719e-8","7.0286846309924345","157","660","38","8000","CXCL10,DDX58,IFIT1,RSAD2,OAS2,IFNB1,SOCS3,CDKN1A,NFKBIA,IRF7,EIF2AK2,IFNA1,OAS1,STAT2,IFNA2,MX2,IRF9,IFNA8,STAT1,TICAM1,MAP2K1,IFNAR2,IKBKE,CFLAR,RIPK1,FAS,TNF,STAT3,NFKB1,IFNAR1,TNFRSF1A,TRAF3,GRB2,PPP2CB,PPP2R2A,TBK1,RB1,SOS1"
KEGG,"Rheumatoid arthritis","KEGG:05323","1.0613747345642165e-7","6.974131254722407","88","660","27","8000","IL1B,CCL20,CCL3,CCL2,CCL3L1,CXCL6,CXCL2,MMP1,ICAM1,TLR2,CD86,JUN,ATP6V0D2,CCL5,CXCL5,CXCL8,HLA-DOB,TCIRG1,ATP6V1C1,TNF,TNFSF13B,FOS,ATP6V1B2,VEGFA,ATP6V1D,IL1A,ATP6V0D1"
KEGG,"IL-17 signaling pathway","KEGG:04657","3.1857531956464455e-7","6.496787872577781","92","660","27","8000","CXCL10,CCL7,IL1B,MMP9,CCL20,CCL2,CXCL6,CXCL2,TNFAIP3,NFKBIA,MMP1,MAPK6,MMP13,JUN,TRAF3IP2,TAB2,CXCL5,S100A9,IKBKE,CXCL8,TNF,CEBPB,FOS,NFKB1,MAPK13,TRAF3,TBK1"
KEGG,"RIG-I-like receptor signaling pathway","KEGG:04622","4.3095981404864177e-7","6.365563224852268","70","660","23","8000","CXCL10,DDX58,IFNB1,IFIH1,ISG15,NFKBIA,IRF7,IFNA1,DHX58,IFNA2,TRIM25,IFNA8,CYLD,CASP10,IKBKE,CXCL8,RIPK1,TNF,TANK,NFKB1,MAPK13,TRAF3,TBK1"
KEGG,"Pathways in cancer","KEGG:05200","4.3690821506870713e-7","6.359609789290281","529","660","83","8000","MMP9,BIRC3,TRAF1,CDKN1A,NFKBIA,MMP1,CDKN2B,IFNA1,DLL1,RASGRP3,HMOX1,JUN,LAMB3,STAT2,TCF7L2,IFNA2,IFNGR2,CSF2RB,PAX8,HES1,IL3RA,IFNA8,SMAD3,PML,ADCY7,DAPK1,STAT1,CRK,MITF,IL6ST,RALA,CSF2RA,IL15RA,MAP2K1,IFNAR2,CXCL8,IL7R,GNB4,NFKB2,HIF1A,IL2RG,NQO1,FAS,PIM1,EDN1,NCOA3,TGFBR2,CASP7,IFNGR1,PMA…
KEGG,"Pertussis","KEGG:05133","4.852236958317194e-7","6.314057998576947","76","660","24","8000","IL1B,CD14,C3,CXCL6,JUN,LY96,IRF1,CASP1,TICAM1,IL10,CXCL5,CXCL8,C2,TICAM2,MYD88,ITGA5,C1QC,TNF,CASP7,FOS,NFKB1,IL1A,MAPK13,GNAI2"
KEGG,"Salmonella infection","KEGG:05132","6.762005891703131e-7","6.1699244551713965","249","660","49","8000","IL1B,CD14,BIRC3,TNFSF10,NFKBIA,TLR2,RHOH,JUN,LY96,PTPRC,DYNLT1,TCF7L2,CASP1,MLKL,RAB9A,ARPC5,RALA,TAB2,MAP2K1,CXCL8,MYD88,ACTR2,RIPK1,PIK3C2A,DYNLT3,CASP4,CYTH1,NLRC4,ABI1,TNF,CASP7,ELMO2,FLNA,MYL12A,PLEKHM2,FOS,RAB5A,BIRC2,RAB5C,NFKB1,DCTN4,SNX9,TNFRSF1A,MAPK13,RILP,S100A10,CDC42,KPNA4,D…
KEGG,"C-type lectin receptor signaling pathway","KEGG:04625","0.0000013618633733543216","5.865866460099152","104","660","28","8000","IL1B,CLEC7A,CLEC4E,NFKBIA,BCL3,FCER1G,JUN,STAT2,IRF1,RELB,IRF9,CASP1,STAT1,CYLD,IL10,PLK3,IKBKE,NFKB2,TNF,CD209,MDM2,MALT1,NFKB1,CLEC4D,MAP3K14,MAPK13,PRKCD,ITPR2"
KEGG,"Phagosome","KEGG:04145","0.0000025575486142899318","5.592176102398911","147","660","34","8000","CD14,C3,CLEC7A,FCGR2B,FCGR3A,NCF2,FCGR2A,THBS1,CYBB,TLR2,OLR1,TAP1,NCF1,ATP6V0D2,ITGB5,CD36,FCAR,HLA-E,HLA-DOB,TAP2,TCIRG1,ITGA5,ATP6V1C1,CD209,CTSS,STX12,STX7,RAB5A,ATP6V1B2,RAB5C,ATP6V1D,RILP,ATP6V0D1,HLA-A"
KEGG,"Shigellosis","KEGG:05131","0.000003700414670209877","5.431749605961882","246","660","47","8000","IL1B,CD14,C3,IFNB1,NFKBIA,JUN,WIPI1,CASP1,CCL5,TNIP1,CRK,ARPC5,TAB2,CXCL8,CD44,FOXO3,MYD88,ACTR2,ITGA5,RIPK1,IL1R1,CASP4,AKT1S1,CYTH1,SQSTM1,NLRC4,RBCK1,TNF,BNIP3,ELMO2,HK2,CAPN2,MYL12A,MDM2,MALT1,NFKB1,UBE2D3,HK1,TNFRSF1A,MAPK13,PRKCD,ITPR2,PPID,UBE2D1,HK3,CDC42,TBK1"
KEGG,"Human cytomegalovirus infection","KEGG:05163","0.0000038450210372427796","5.415101279703003","223","660","44","8000","CCL4,IL1B,CCL4L1,CCL3,CCL2,CCL3L1,IFNB1,CDKN1A,NFKBIA,IFNA1,CCR1,TAP1,IFNA2,CCL5,IFNA8,ADCY7,CRK,IL10RA,HLA-E,MAP2K1,CXCL8,GNB4,TAP2,RIPK1,FAS,IL1R1,TNF,STAT3,MDM2,PTK2B,NFKB1,VEGFA,GNA12,TNFRSF1A,MAPK13,GNAI2,IL10RB,GRB2,ITPR2,HLA-A,TBK1,RB1,SOS1,PTGER2"
KEGG,"Leishmaniasis","KEGG:05140","0.000004260209447865362","5.37056904882777","72","660","22","8000","IL1B,C3,FCGR3A,NCF2,FCGR2A,NFKBIA,CYBB,TLR2,NCF1,JUN,IFNGR2,STAT1,IL10,TAB2,HLA-DOB,MYD88,TNF,IFNGR1,FOS,NFKB1,IL1A,MAPK13"
KEGG,"Apoptosis","KEGG:04210","0.000004328896553831516","5.363622792250353","136","660","32","8000","BIRC3,TRAF1,TNFSF10,NFKBIA,JUN,CSF2RB,MCL1,IL3RA,LMNA,CASP10,MAP2K1,CFLAR,CTSH,RIPK1,FAS,TNF,CASP7,PMAIP1,XIAP,CTSS,CAPN2,BCL2A1,FOS,BIRC2,NFKB1,CTSO,MAP3K14,CTSB,DDIT3,TNFRSF1A,PDPK1,ITPR2"
KEGG,"Human papillomavirus infection","KEGG:05165","0.00000595421373871014","5.225175579518605","331","660","57","8000","SPP1,IFNB1,OASL,CDKN1A,ISG15,THBS1,MAML2,EIF2AK2,IFNA1,LAMB3,ATP6V0D2,STAT2,TCF7L2,IFNA2,IRF1,ITGB5,MX2,IRF9,HES1,IFNA8,STAT1,HLA-E,TICAM1,MAP2K1,ITGB7,IFNAR2,IKBKE,TCIRG1,ITGA5,FAS,CSNK1A1,ATP6V1C1,MPP5,TNF,ITGA6,NOTCH2,MDM2,MAML3,ATP6V1B2,LFNG,NFKB1,VEGFA,ATP6V1D,NOTCH1,PSEN1…
KEGG,"Toxoplasmosis","KEGG:05145","0.000016588124352904548","4.780202717606438","109","660","27","8000","BIRC3,NFKBIA,PIK3R5,HSPA6,TLR2,LY96,LAMB3,IFNGR2,SOCS1,STAT1,IL10RA,IL10,TAB2,HLA-DOB,MYD88,TNF,IFNGR1,XIAP,ITGA6,STAT3,BIRC2,NFKB1,TNFRSF1A,MAPK13,GNAI2,IL10RB,PDPK1"
KEGG,"Cytosolic DNA-sensing pathway","KEGG:04623","0.00003486359625755033","4.457627816472914","62","660","19","8000","CCL4,CXCL10,IL1B,CCL4L1,DDX58,IFNB1,NFKBIA,IRF7,IFNA1,IFNA2,CASP1,CCL5,IFNA8,IKBKE,ADAR,RIPK1,TREX1,NFKB1,TBK1"
KEGG,"Legionellosis","KEGG:05134","0.000043333116337893176","4.363180077185707","57","660","18","8000","IL1B,CD14,C3,CXCL2,NFKBIA,HSPA6,TLR2,CASP1,CXCL8,MYD88,NFKB2,NLRC4,TNF,BNIP3,CASP7,NFKB1,SAR1B,CLK4"
KEGG,"Th1 and Th2 cell differentiation","KEGG:04658","0.00006247531378611328","4.204291553925238","89","660","23","8000","NFKBIA,MAML2,DLL1,JUN,IFNGR2,LAT,STAT1,HLA-DOB,IL2RG,NFKBIE,IFNGR1,STAT6,IL2RA,NOTCH2,IL4R,FOS,MAML3,NFKB1,JAK3,NOTCH1,RUNX3,MAPK13,IL2RB"
KEGG,"Th17 cell differentiation","KEGG:04659","0.00008897458780202908","4.050734015301851","104","660","25","8000","IL1B,NFKBIA,JUN,AHR,IFNGR2,LAT,SMAD3,STAT1,IL6ST,HLA-DOB,HIF1A,IL2RG,IL1R1,NFKBIE,TGFBR2,IFNGR1,STAT6,IL2RA,STAT3,IL4R,FOS,NFKB1,JAK3,MAPK13,IL2RB"
KEGG,"Natural killer cell mediated cytotoxicity","KEGG:04650","0.00021978358824708733","3.658004740483213","123","660","27","8000","IFNB1,CD48,FCGR3A,TNFSF10,IFNA1,ICAM1,FCER1G,IFNA2,IFNGR2,FYN,LAT,IFNA8,HLA-E,MAP2K1,IFNAR2,SH3BP2,NCR1,FAS,TNF,IFNGR1,SHC1,PTK2B,VAV3,IFNAR1,GRB2,HLA-A,SOS1"
KEGG,"Epithelial cell signaling in Helicobacter pylori infection","KEGG:05120","0.0002750251688849749","3.5606275599599773","70","660","19","8000","CXCL2,NFKBIA,JUN,ATP6V0D2,CCL5,HBEGF,CXCL8,TCIRG1,LYN,ADAM17,ATP6V1C1,F11R,ATP6V1B2,NFKB1,MAP3K14,ATP6V1D,MAPK13,ATP6V0D1,CDC42"
KEGG,"Yersinia infection","KEGG:05135","0.000540109130495052","3.2675184809485764","136","660","28","8000","IL1B,CCL2,IFNB1,FCGR2A,NFKBIA,JUN,CASP1,LAT,CRK,TICAM1,IL10,ARPC5,TAB2,MAP2K1,CXCL8,MYD88,ACTR2,ITGA5,NLRC4,TNF,ELMO2,FOS,PTK2B,VAV3,NFKB1,MAPK13,CDC42,TBK1"
KEGG,"Fluid shear stress and atherosclerosis","KEGG:05418","0.0007265047995829958","3.138761512232408","138","660","28","8000","IL1B,MMP9,CCL2,DUSP1,NCF2,ICAM1,HMOX1,NCF1,JUN,THBD,ACVR2A,PECAM1,ACVR1,BMPR2,MEF2A,NQO1,IL1R1,EDN1,SQSTM1,MEF2C,TNF,SDC4,FOS,NFKB1,VEGFA,IL1A,TNFRSF1A,MAPK13"
KEGG,"Inflammatory bowel disease","KEGG:05321","0.0008064476483139353","3.0934238201985553","62","660","17","8000","IL1B,TLR2,JUN,IFNGR2,SMAD3,STAT1,IL10,HLA-DOB,IL2RG,NOD2,TNF,IFNGR1,STAT6,STAT3,IL4R,NFKB1,IL1A"
KEGG,"Bladder cancer","KEGG:05219","0.0017661267370700552","2.752978134713572","41","660","13","8000","MMP9,CDKN1A,THBS1,MMP1,DAPK1,TYMP,HBEGF,MAP2K1,CXCL8,MDM2,VEGFA,DAPK2,RB1"
KEGG,"MAPK signaling pathway","KEGG:04010","0.0017695370002884193","2.752140352013135","294","660","46","8000","IL1B,CD14,DUSP1,HSPA6,RASGRP3,JUN,DUSP5,RELB,CRK,DUSP10,NF1,TAB2,RAP1B,MAP2K1,MAP3K8,MYD88,NFKB2,CACNA1A,FAS,IL1R1,MAP4K4,TGFBR2,MEF2C,TNF,DUSP6,MAX,FLNA,ARRB2,MKNK1,FOS,MAP3K2,NFKB1,VEGFA,MAP3K14,DDIT3,IL1A,GNA12,TNFRSF1A,DUSP16,MAPK13,RAP1A,GRB2,CDC42,RASA2,SOS1,ELK4"
KEGG,"B cell receptor signaling pathway","KEGG:04662","0.0018851317659365977","2.7246582883127393","79","660","19","8000","FCGR2B,IFITM1,LILRA6,NFKBIA,LILRA5,RASGRP3,LILRB2,JUN,LILRB1,MAP2K1,LYN,NFKBIE,FOS,MALT1,VAV3,PIK3AP1,NFKB1,GRB2,SOS1"
KEGG,"AGE-RAGE signaling pathway in diabetic complications","KEGG:04933","0.0019006422513720561","2.721099620576015","100","660","22","8000","IL1B,CCL2,ICAM1,CYBB,JUN,THBD,SMAD3,STAT1,F3,CXCL8,SERPINE1,PIM1,EDN1,TGFBR2,TNF,STAT3,NFKB1,VEGFA,IL1A,MAPK13,PRKCD,CDC42"
KEGG,"Human immunodeficiency virus 1 infection","KEGG:05170","0.002076472118000684","2.682673896039653","210","660","36","8000","IFNB1,NFKBIA,IFNA1,TLR2,APOBEC3F,TAP1,JUN,AP1S2,SAMHD1,IFNA2,TNFRSF1B,IFNA8,TRIM5,CRK,APOBEC3G,HLA-E,TAB2,MAP2K1,GNB4,TAP2,LIMK2,MYD88,RIPK1,BST2,FAS,TNF,FOS,PTK2B,NFKB1,TNFRSF1A,MAPK13,GNAI2,DDB1,ITPR2,HLA-A,TBK1"
KEGG,"Endocytosis","KEGG:04144","0.01013962182128489","1.9939782426350265","252","660","39","8000","HSPA6,DAB2,ZFYVE16,SH3GLB1,SMAD3,PML,ACAP2,HLA-E,EHD1,ARPC5,ITCH,AP2A2,ACTR2,IL2RG,CAPZA2,CYTH1,CHMP5,TGFBR2,VPS45,RAB10,ASAP1,IL2RA,ARRB2,SMAP2,EHD4,CHMP4B,MDM2,RAB5A,ADRBK2,RAB5C,VPS37C,SNX2,ARAP1,GRK6,SNX6,IL2RB,HLA-A,CDC42,STAM2"
KEGG,"PD-L1 expression and PD-1 checkpoint pathway in cancer","KEGG:05235","0.011014929122380338","1.9580182930532177","89","660","19","8000","NFKBIA,BATF2,TLR2,JUN,IFNGR2,LAT,STAT1,TICAM1,MAP2K1,TICAM2,MYD88,HIF1A,NFKBIE,IFNGR1,STAT3,FOS,NFKB1,EML4,MAPK13"
KEGG,"Transcriptional misregulation in cancer","KEGG:05202","0.02248550414376371","1.6480973707422408","191","660","31","8000","MMP9,CD14,BIRC3,TRAF1,CDKN1A,NFKBIZ,CD86,PAX8,PML,TFE3,MITF,ITGB7,CXCL8,TGFBR2,MEF2C,DUSP6,MAX,CEBPB,MDM2,BCL2A1,BCL6,BIRC2,NFKB1,JMJD1C,DDIT3,IL2RB,RUNX2,CCNT2,PPARG,ETV6,ELK4"
KEGG,"Notch signaling pathway","KEGG:04330","0.028592197953077877","1.543752458066194","59","660","14","8000","MAML2,DLL1,HES1,DTX3L,TLE4,DTX4,ADAM17,NUMB,TLE3,NOTCH2,MAML3,LFNG,NOTCH1,PSEN1"
KEGG,"T cell receptor signaling pathway","KEGG:04660","0.028677110272743438","1.5424646136678004","103","660","20","8000","NFKBIA,JUN,PTPRC,FYN,LAT,IL10,MAP2K1,MAP3K8,NFKBIE,TNF,FOS,MALT1,VAV3,NFKB1,MAP3K14,MAPK13,PDPK1,GRB2,CDC42,SOS1"
KEGG,"Fc gamma R-mediated phagocytosis","KEGG:04666","0.03153834361696231","1.5011611194060719","96","660","19","8000","FCGR2B,FCGR3A,FCGR2A,HCK,NCF1,PTPRC,LAT,CRK,ARPC5,PLPP3,VASP,MAP2K1,LIMK2,ACTR2,LYN,ASAP1,VAV3,PRKCD,CDC42"
KEGG,"Lysosome","KEGG:04142","0.03364681610079387","1.4730560255046958","128","660","23","8000","AP1S2,ATP6V0D2,CD164,SCARB2,NPC1,MCOLN1,CTSH,TCIRG1,CTSS,GALC,CTSO,GNPTAB,HEXA,LAPTM4A,IDS,CTSB,MFSD8,CD68,CLN3,ATP6V0D1,ARSB,PSAP,LAPTM5"
KEGG,"Human T-cell leukemia virus 1 infection","KEGG:05166","0.0448057135820692","1.3486666016503739","216","660","33","8000","CDKN1A,MMP7,NFKBIA,CDKN2B,ICAM1,NRP1,JUN,RELB,SMAD3,ADCY7,HLA-E,IL15RA,MAP2K1,HLA-DOB,ZFP36,NFKB2,IL2RG,ETS2,IL1R1,TGFBR2,TNF,XIAP,IL2RA,FOS,NFKB1,JAK3,MAP3K14,TNFRSF1A,CRTC2,IL2RB,HLA-A,RB1,ELK4"
g:Profiler analysis of regulatory motifs of the significantly upregulated genes (TRANSFAC database)
source,"term_name","term_id","adjusted_p_value","negative_log10_of_adjusted_p_value","term_size","query_size","intersection_size","effective_domain_size","intersections"
TF,"Factor: IRF-8	motif: NCGAAACYGAAACYN","TF:M11685","3.9600972038259565e-22","21.402294153830265","1636","1229","210","19917","CXCL10,GBP1,CXCL11,IFI44,IFIT1,RSAD2,IFIT3,IFIT2,CCL3L1,CLEC4E,OAS2,NAMPT,PLSCR1,SAMD9L,HERC6,IFITM1,KMO,SAMD9,GPR34,PARP14,CCDC71L,TNFSF10,IFIH1,IFIT5,ISG15,NCOA7,BATF2,SLC7A11,IRF7,EIF2AK2,NFKBIZ,IDO1,GMPR,HERC5,CYBB,APOL6,PARP9,DLL1,APOBEC3F,OLR1,RASGRP3,RICTOR,SAMD4A,DDX60,TAP1,DDX60…
TF,"Factor: IRF-7	motif: NCGAAANCGAAANYN","TF:M11679","2.468263518475568e-21","20.607608475712382","628","1229","112","19917","GBP1,MMP9,IFIT1,IFIT3,IFIT2,C5AR1,SAMD9L,HERC6,KMO,PARP14,IFIH1,IFIT5,ISG15,IRF7,EIF2AK2,RIN2,HERC5,PARP9,DLL1,RASGRP3,DDX60,TAP1,DDX60L,GBP3,ZNFX1,TDRD7,HIVEP1,THBD,SAMHD1,PARP12,PANX1,MCL1,RNF213,CASP1,APOL1,TNFRSF1B,CARD16,AHRR,SLC31A2,ANKRD12,IFI27,STAT1,SLFN12,ZC3HAV1,SCARB2,DTX3L,XRN…
TF,"Factor: STAT2	motif: NRGAAANNGAAACTNA","TF:M09733","2.6497771835936138e-18","17.576790643800628","2875","1229","300","19917","CXCL10,CCL8,GBP1,CCL20,IFI44,DDX58,BIRC3,IFIT1,IFI44L,RSAD2,IFIT3,TNFRSF9,IFIT2,CCL3L1,CLEC7A,SPP1,CLEC4E,OAS2,PPBP,NAMPT,PLSCR1,SAMD9L,C3AR1,HERC6,IL4I1,PPM1K,IFITM1,KMO,SAMD9,GPR34,CCDC71L,FCGR3A,TNFSF10,IFIH1,IFIT5,ISG15,NCOA7,BATF2,SLC7A11,IRF7,TRIM34,MAML2,EIF2AK2,IFNA1,OAS1,NFKBIZ…
TF,"Factor: IRF-8	motif: NCGAAACCGAAACYN","TF:M11683","7.870281800474618e-18","17.104009717170786","4739","1229","435","19917","CXCL10,CCL8,GBP1,TNFAIP6,MMP9,CCL20,ISG20,IFI44,DDX58,BIRC3,IFIT1,IFI44L,RSAD2,IFIT3,SLC7A7,CD163,TNFRSF9,IFIT2,CCL3L1,C5AR1,SPP1,CLEC4E,OAS2,PPBP,ZFP36L1,NAMPT,PLSCR1,AMPD3,SAMD9L,C3AR1,HERC6,IL4I1,PPM1K,IFITM1,CMPK2,KMO,SAMD9,GPR34,PARP14,CCDC71L,MMP8,FCGR3A,TNFSF10,NCF2,IFIH1,IER3,IFIT…
TF,"Factor: IRF-5	motif: NYGAAACCGAAACY","TF:M11670","1.0025286355722428e-17","16.998903213627084","875","1229","130","19917","CXCL10,GBP1,IFI44,IFIT1,RSAD2,IFIT3,GPR84,IFIT2,OAS2,SAMD9L,HERC6,IFITM1,KMO,SAMD9,PARP14,IFIH1,IFIT5,ISG15,NCOA7,BATF2,IRF7,EIF2AK2,HERC5,APOL6,PARP9,APOBEC3F,RASGRP3,RICTOR,DDX60,DDX60L,GBP3,FABP4,ZNFX1,TDRD7,DHX58,ATP6V0D2,STAT2,SAMHD1,PARP12,ADGRE1,MCL1,RNF213,TRIM21,PTX3,CASP1,CARD16,…
TF,"Factor: IRF-2	motif: NGAAASYGAAAS","TF:M11665","1.2283837273522794e-17","16.910665945377716","2415","1229","262","19917","CXCL10,GBP1,TNFAIP6,MMP9,CCL20,IFI44,DDX58,IFIT1,RSAD2,IFIT3,CD163,IFIT2,CCL3L1,C5AR1,CLEC4E,OAS2,PPBP,NAMPT,PLSCR1,AMPD3,SAMD9L,HERC6,IL4I1,IFITM1,KMO,SAMD9,PARP14,CCDC71L,TNFSF10,IFIH1,IFIT5,ISG15,NCOA7,BATF2,SLC7A11,IRF7,MAML2,EIF2AK2,OAS1,NFKBIZ,IDO1,GMPR,HERC5,CYBB,APOL6,TLR2,PARP9,DLL…
TF,"Factor: IRF-4	motif: NCGAAACCGAAACYN","TF:M11687","1.5763246224601822e-17","16.80235434063737","3628","1229","354","19917","CXCL10,GBP1,CXCL11,TNFAIP6,MMP9,CCL20,ISG20,IFI44,IFIT1,RSAD2,IFIT3,SLC7A7,CD163,GPR84,TNFRSF9,IFIT2,CCL3L1,C5AR1,CLEC4E,OAS2,PPBP,NAMPT,FCGR2B,PLSCR1,AMPD3,SAMD9L,HERC6,PPM1K,IFITM1,CMPK2,KMO,SAMD9,GPR34,PARP14,CCDC71L,TNFSF10,IFIH1,IER3,IFIT5,ISG15,NCOA7,BATF2,SLC7A11,IRF7,MAML2,EIF2AK2…
TF,"Factor: IRF7	motif: NCGAAARYGAAANT","TF:M04018","2.6584882239004958e-17","16.575365259106192","624","1229","104","19917","GBP1,MMP9,CCL20,IFIT1,IFIT3,IFIT2,CCL3L1,C5AR1,CLEC4E,SAMD9L,HERC6,KMO,PARP14,IFIH1,IFIT5,ISG15,IRF7,EIF2AK2,RIN2,HERC5,APOL6,PARP9,DLL1,DDX60,TAP1,DDX60L,GBP3,ZNFX1,TDRD7,HIVEP1,THBD,MYOF,PARP12,RNF213,TRIM21,APOL1,AHRR,SLC31A2,CD93,IFI27,STAT1,SLFN12,ZC3HAV1,DTX3L,PARP10,FPR2,IL6ST,FAM12…
TF,"Factor: IRF-4	motif: NYGAAASYGAAACYN","TF:M11686","3.3091936013594954e-17","16.48027782409353","3427","1229","338","19917","CXCL10,CCL8,GBP1,IL1B,CXCL11,TNFAIP6,CCL20,IFI44,DDX58,BIRC3,IFIT1,RSAD2,IFIT3,SLC7A7,CD163,TNFRSF9,IFIT2,CCL3L1,SPP1,CLEC4E,OAS2,PPBP,CD48,NAMPT,PLSCR1,AMPD3,SAMD9L,HERC6,IL4I1,IFITM1,KMO,SLC26A11,SAMD9,GPR34,PARP14,CCDC71L,MMP8,TNFSF10,IFIH1,IFIT5,ISG15,NCOA7,BATF2,SLC7A11,IRF7,MAML2,EI…
TF,"Factor: IRF-2	motif: NGAAASYGAAAS","TF:M11664","3.9264391983877596e-17","16.406001123287204","1661","1229","199","19917","CXCL10,GBP1,IFI44,IFIT1,RSAD2,IFIT3,IFIT2,CCL3L1,CLEC4E,OAS2,PPBP,NAMPT,AMPD3,SAMD9L,HERC6,IL4I1,IFITM1,KMO,SAMD9,PARP14,CCDC71L,TNFSF10,IFIH1,IFIT5,ISG15,BATF2,IRF7,MAML2,EIF2AK2,OAS1,IDO1,HERC5,CYBB,APOL6,TLR2,PARP9,DLL1,APOBEC3F,OLR1,RASGRP3,DDX60,TAP1,DDX60L,GBP3,FABP4,ATF5,ZNFX1,TDRD7,…
TF,"Factor: IRF8	motif: NCGAAACCGAAACT","TF:M04020","1.2536618220689049e-15","14.901819599563263","1000","1229","137","19917","GBP1,CXCL11,ISG20,IFI44,IFIT1,RSAD2,AQP9,IFIT3,GPR84,IFIT2,OAS2,SAMD9L,HERC6,IFITM1,KMO,SAMD9,PARP14,IFIH1,IFIT5,ISG15,NCOA7,BATF2,IRF7,EIF2AK2,HERC5,APOL6,PARP9,DLL1,OLR1,RASGRP3,SAMD4A,DDX60,TAP1,DDX60L,GBP3,ZNFX1,TDRD7,DHX58,THBD,STAT2,SAMHD1,TCF7L2,PARP12,BLZF1,AHR,MCL1,RNF213,TRIM21,…
TF,"Factor: IRF-8	motif: NYGAAACYGAAACTN","TF:M11684","6.651776071639098e-15","14.177062379489863","4717","1229","422","19917","CXCL10,CCL8,GBP1,TNFAIP6,MMP9,CCL20,ISG20,IFI44,DDX58,KYNU,BIRC3,IFIT1,IFI44L,RSAD2,AQP9,IFIT3,SLC7A7,CD163,GPR84,TNFRSF9,IFIT2,CCL3L1,C5AR1,SPP1,CLEC4E,OAS2,PPBP,ZFP36L1,NAMPT,FCGR2B,PLSCR1,AMPD3,SAMD9L,C3AR1,HERC6,IL4I1,IFITM1,KMO,SAMD9,GPR34,PARP14,CCDC71L,MMP8,FCGR3A,TNFSF10,NCF2,IFIH…
TF,"Factor: IRF-8	motif: NYGAAASYGAAACYN","TF:M11682","6.830026598564131e-15","14.165577605017276","3830","1229","359","19917","CXCL10,GBP1,IL1B,TNFAIP6,MMP9,CCL20,ISG20,IFI44,DDX58,IFIT1,IFI44L,RSAD2,IFIT3,SLC7A7,CD163,TNFRSF9,IFIT2,CCL3L1,SPP1,CLEC4E,OAS2,PPBP,ZFP36L1,NAMPT,FCGR2B,PLSCR1,AMPD3,SAMD9L,C3AR1,HERC6,IL4I1,IFITM1,KMO,SAMD9,GPR34,PARP14,CCDC71L,MMP8,TNFSF10,IFIH1,IFIT5,ISG15,NCOA7,BATF2,SLC7A11,IRF7,M…
TF,"Factor: IRF	motif: NNGAAANTGAAANN","TF:M08887","8.831773467120757e-15","14.053952079021709","1281","1229","160","19917","CXCL10,GBP1,CCL20,IFI44,IFIT1,IFI44L,RSAD2,IFIT3,IFIT2,CCL3L1,CLEC4E,OAS2,PPBP,NAMPT,SAMD9L,HERC6,IFITM1,KMO,SAMD9,CCDC71L,TNFSF10,IFIT5,ISG15,NCOA7,BATF2,SLC7A11,IRF7,EIF2AK2,IDO1,HSPA6,CYBB,APOL6,TLR2,PARP9,DLL1,APOBEC3F,OLR1,RASGRP3,DDX60,DDX60L,GBP3,ZNFX1,TDRD7,DHX58,NCF1,OPTN,ZFYVE16,…
TF,"Factor: STAT2	motif: NRGAAANNGAAACTNA
TF,"Factor: IRF-7	motif: TNSGAAWNCGAAANTNNN","TF:M00453","4.492505926266917e-14","13.347511341321198","3108","1229","303","19917","CXCL10,CCL8,GBP1,TNFAIP6,CCL20,IFI44,DDX58,KYNU,BIRC3,CCL3,IFIT1,IFI44L,RSAD2,IFIT3,SLC7A7,TNFRSF9,IFIT2,CCL3L1,SPP1,CLEC4E,OAS2,PPBP,NAMPT,PLSCR1,SAMD9L,C3AR1,HERC6,IL4I1,IFITM1,OLFML2B,KMO,SAMD9,GPR34,PARP14,OASL,ADM,FCGR3A,TNFSF10,IFIH1,IFIT5,ISG15,NCOA7,BATF2,SLC7A11,IRF7,EIF2AK2,C…
TF,"Factor: IRF-5	motif: NCGAAACCGAAACY","TF:M11671","5.2668410297330997e-14","13.278449789854331","393","1229","73","19917","IFI44,IFIT1,OAS2,SAMD9L,HERC6,KMO,SAMD9,HELZ2,PARP14,IFIH1,IFIT5,ISG15,BATF2,IRF7,EIF2AK2,PARP9,RASGRP3,DDX60,TAP1,DDX60L,ZNFX1,TDRD7,STAT2,SAMHD1,PARP12,MCL1,RNF213,IFI27,STAT1,ZC3HAV1,SCARB2,DTX3L,HLA-E,XRN1,TNFSF14,CLIC4,RBM43,RTP4,HIST1H2BD,PHF11,CFLAR,ANKFY1,HIST1H2BC,GNB4,TAP2,PSMB9,R…
TF,"Factor: IRF-2	motif: NAAANNGAAAGTGAAASTRN","TF:M09957","1.211875516836259e-13","12.91654198836085","278","1229","59","19917","GBP1,CCL20,IFI44,IFIT1,IFIT3,IFIT2,NAMPT,SAMD9,PARP14,ISG15,IFNA1,APOL6,PARP9,APOBEC3F,DDX60,TAP1,DDX60L,GBP3,ZNFX1,DHX58,OPTN,SP110,PARP12,PANX1,TRIM21,CASP1,APOL1,SP140L,APOBEC3G,DTX3L,PARP10,NPC1,RTP4,TMEM140,UBE2L6,TAP2,ZFP36,PSMB9,GLRX,BST2,MOV10,CEACAM1,RBCK1,OGFR,SLC15A3,UBA7,IRF…
TF,"Factor: IRF-8	motif: NCGAAACCGAAACYN
TF,"Factor: STAT2	motif: RRGRAANNGAAACTGAAAN","TF:M10080","6.763136114611754e-13","12.169851871893018","357","1229","67","19917","CCL8,IFI44,IFIT1,IFIT3,OAS2,NAMPT,SAMD9L,HERC6,IFITM1,KMO,SAMD9,IFIT5,ISG15,NCOA7,IRF7,EIF2AK2,HERC5,APOL6,PARP9,DDX60,DDX60L,FABP4,ZNFX1,DHX58,OPTN,SAMHD1,PARP12,ADGRE1,CD164,TRIM21,LAP3,SOCS1,APOL1,AHRR,ZC3HAV1,DTX3L,PARP10,ABL2,RTP4,TMEM140,MEF2A,MAP3K8,CARD19,HIST1H2BC,GIMAP2,ANXA1,…
TF,"Factor: IRF-4	motif: NCGAAACCGAAACYA","TF:M04015","1.1945063395509808e-12","11.922811540995976","2062","1229","218","19917","GBP1,CXCL11,ISG20,IFI44,IFIT1,RSAD2,AQP9,IFIT3,SLC7A7,GPR84,IFIT2,OAS2,ZFP36L1,GBP5,SAMD9L,HERC6,IFITM1,CMPK2,KMO,GCH1,SAMD9,GPR34,HELZ2,PARP14,TNFSF10,IFIH1,IFIT5,ISG15,NCOA7,BATF2,IRF7,MMP1,EIF2AK2,FTH1,GK,HERC5,APOL6,PARP9,DLL1,OLR1,RASGRP3,RICTOR,SAMD4A,DDX60,TAP1,DDX60L,GBP3,ZNFX1,T…
TF,"Factor: IRF-9	motif: NCGAAACYGAAACYN","TF:M11681","1.5015562907390355e-12","11.823458382213515","100","1229","33","19917","IFI44,OAS2,HERC6,SAMD9,IFIH1,IFIT5,ISG15,BATF2,PARP9,DDX60,DDX60L,DHX58,SAMHD1,PARP12,MCL1,RNF213,IFI27,SCARB2,DTX3L,RTP4,HIST1H2BC,RIPK1,BST2,FMR1,LNPEP,CASP7,OGFR,IFI30,SHOX2,TMEM229B,PLAGL1,DNPEP,RCAN1"
TF,"Factor: IRF1	motif: NNNYASTTTCACTTTCNNTTT","TF:M07216","4.242654641102742e-12","11.372362319062468","444","1229","75","19917","GBP1,CCL20,IFI44,IFIT1,RSAD2,IFIT3,IFIT2,NAMPT,SAMD9,PARP14,TNFSF10,IFIH1,ISG15,APOL6,PARP9,APOBEC3F,DDX60,TAP1,DDX60L,GBP3,ZNFX1,DHX58,OPTN,SP110,PLXNC1,PARP12,PANX1,TRIM21,CASP1,APOL1,SP140L,APOBEC3G,DTX3L,PARP10,NPC1,CASP10,RTP4,TMEM140,NPL,SH2B3,UBE2L6,GIMAP2,TAP2,ANXA1,ZFP36,PSMB…
TF,"Factor: IRF3	motif: NNRRAANGGAAACCGAAACYR","TF:M04014","5.823785323164063e-12","11.23479464239756","284","1229","57","19917","CCL8,IFI44,IFIT1,IFIT3,IFIT2,NAMPT,C3AR1,HERC6,IL4I1,SAMD9,TNFSF10,IFIH1,ISG15,NCOA7,HERC5,APOL6,PARP9,DDX60,TAP1,DDX60L,ATF5,ZNFX1,DHX58,OPTN,SAMHD1,PARP12,PANX1,ADGRE1,MCL1,ELOVL7,APOL1,ZC3HAV1,SCARB2,DTX3L,PARP10,ABL2,RTP4,SMIM4,UBE2L6,ANXA1,PSMB9,ADAR,RIPK1,BST2,PCGF5,FMR1,MOV10,CE…
TF,"Factor: IRF-1	motif: STTTCACTTTCNNT","TF:M04788","7.867009093732467e-11","10.104190347815418","538","1229","82","19917","CXCL10,GBP1,CCL20,IFI44,IFIT1,RSAD2,IFIT3,IFIT2,OAS2,NAMPT,IFITM1,SAMD9,PARP14,TNFSF10,IFIT5,ISG15,BATF2,APOL6,PARP9,APOBEC3F,OLR1,DDX60,TAP1,GBP3,DHX58,NCF1,OPTN,ZFYVE16,PLXNC1,PANX1,TRIM21,CASP1,APOL1,TNFRSF1B,CARD16,TRIM5,APOBEC3G,DTX3L,PARP10,CYLD,IL10RA,METRNL,NPC1,FPR2,F3,RTP4,TMEM140,…
TF,"Factor: IRF-8	motif: NCGAAACYGAAACYN
TF,"Factor: IRF-1	motif: NAAANNGAAASTGAAASNRN","TF:M09956","1.3230364500476224e-10","9.878428190705558","322","1229","59","19917","GBP1,CCL20,IFI44,IFIT1,IFIT3,IFIT2,NAMPT,SAMD9,TNFSF10,ISG15,APOL6,PARP9,APOBEC3F,DDX60,GBP3,DHX58,OPTN,ZFYVE16,PANX1,TRIM21,CASP1,APOL1,APOBEC3G,DTX3L,PARP10,NPC1,CASP10,F3,STAC,RTP4,TMEM140,NPL,UBE2L6,ZFP36,GLRX,BST2,PCGF5,MOV10,CEACAM1,RBCK1,EID3,SLC15A3,IRF2,MBP,USF1,CTSS,TNFSF13B,…
TF,"Factor: IRF-2	motif: NAANYGAAASYR
TF,"Factor: IRF-4	motif: KRAAMNGAAANYN","TF:M07323","1.6723425164148371e-10","9.776674768909766","956","1229","120","19917","GBP1,CCL20,IFI44,IFIT1,IFI44L,RSAD2,IFIT3,IFIT2,OAS2,NAMPT,SAMD9L,HERC6,KMO,SAMD9,GPR34,IFIT5,ISG15,NCOA7,BATF2,SLC7A11,EIF2AK2,NFKBIZ,IDO1,GMPR,HERC5,CYBB,APOL6,PARP9,DLL1,OLR1,RASGRP3,DDX60,DDX60L,GBP3,DHX58,OPTN,ATP6V0D2,STAT2,BLZF1,SH3GLB1,RNF213,TRIM21,PTX3,CASP1,APOL1,CARD16,AHRR,SLC31…
TF,"Factor: IRF	motif: RRAANTGAAASYGNV","TF:M00772","2.212110422528661e-10","9.655193198028305","1040","1229","127","19917","CXCL10,CCL7,GBP1,IFI44,IFIT1,RSAD2,IFIT3,SLC7A7,IFIT2,CCL3L1,CLEC7A,CLEC4E,OAS2,IFNB1,NAMPT,SAMD9L,IFITM1,SAMD9,GPR34,TNFSF10,IFI35,IFIT5,ISG15,BATF2,HSPA6,GMPR,HERC5,APOL6,TLR2,PARP9,APOBEC3F,OLR1,DDX60,GBP3,DHX58,NCF1,OPTN,ZFYVE16,TCF7L2,PLXNC1,MX2,TRIM21,LAP3,CASP1,APOL1,CCRL2,PNPT1,CAR…
TF,"Factor: IRF	motif: NNGAAANTGAAANN
TF,"Factor: IRF-1	motif: NNRAAANNGAAASN","TF:M07045","2.775428906390537e-10","9.556669892798967","540","1229","81","19917","CXCL10,GBP1,CCL20,IFI44,IFIT1,IFI44L,RSAD2,IFIT3,IFIT2,CCL3L1,OAS2,PPBP,SAMD9,TNFSF10,IFIT5,NCOA7,BATF2,APOL6,PARP9,APOBEC3F,RASGRP3,DDX60,GBP3,ZNFX1,TDRD7,DHX58,OPTN,PLXNC1,SLFN5,PANX1,RNF213,CD164,TRIM21,PTX3,CASP1,APOL1,CCRL2,CARD16,NHSL1,TRIM5,MTUS1,STAT1,APOBEC3G,DTX3L,FBXO6,CYLD,NPC1,FA…
TF,"Factor: IRF-3	motif: NGGAAACNGAAACCGAAACN","TF:M11677","2.8751522994878507e-10","9.541339145382937","480","1229","75","19917","CCL8,MMP9,IFI44,IFIT3,IFIT2,OAS2,NAMPT,C3AR1,HERC6,IL4I1,SAMD9,IFIH1,ISG15,IRF7,EIF2AK2,IFNA1,HERC5,APOL6,PARP9,APOBEC3F,DDX60,CD86,TAP1,DDX60L,ATF5,ZNFX1,N4BP1,DHX58,ABCA1,OPTN,SAMHD1,TCF7L2,PARP12,PANX1,TRIM21,CCL5,SOCS1,APOL1,ATP10D,ANKRD12,APOBEC3G,DTX3L,PARP10,HPSE,STAC,RTP4,NPL,U…
TF,"Factor: IRF-8	motif: NYGAAASYGAAACYN
TF,"Factor: IRF-8	motif: NYGAAACYGAAACTN
TF,"Factor: IRF-7	motif: TNSGAAWNCGAAANTNNN
TF,"Factor: IRF-5	motif: NCGAAACCGAAACY","TF:M11672","1.2044344935733502e-9","8.919216815303038","123","1229","33","19917","IFI44,OAS2,HERC6,SAMD9,IFIH1,IFIT5,ISG15,BATF2,PARP9,DDX60,DDX60L,DHX58,SAMHD1,PARP12,MCL1,RNF213,IFI27,SCARB2,DTX3L,CLIC4,RTP4,HIST1H2BC,RIPK1,BST2,FMR1,LNPEP,CASP7,OGFR,IFI30,SHOX2,TMEM229B,PLAGL1,DNPEP"
TF,"Factor: IRF8	motif: NCGAAACCGAAACT
TF,"Factor: IRF5	motif: CCGAAACCGAAACY","TF:M04016","3.261298887535234e-9","8.4866093976801","318","1229","56","19917","IFI44,IFIT1,GPR84,OAS2,ZFP36L1,HERC6,SAMD9,IFIH1,IFIT5,ISG15,BATF2,PARP9,DDX60,DDX60L,ZNFX1,TDRD7,DHX58,ABCA1,NABP1,STAT2,SAMHD1,PARP12,MCL1,RNF213,CASP1,CARD16,IFI27,SOAT1,SCARB2,DTX3L,FBXO6,IL6ST,TNFSF14,CLIC4,RBM43,RTP4,HIST1H2BD,CFLAR,HIST1H2BC,RIPK1,BST2,FMR1,LNPEP,CASP7,IFNGR1,OGFR,STK24,C…
TF,"Factor: IRF-3	motif: RAAARGGAAANNGAAASNGA","TF:M09958","4.082550068814666e-9","8.389068480326362","599","1229","84","19917","IFI44,IFIT1,IFIT3,IFIT2,NAMPT,C3AR1,IL4I1,MMP12,SAMD9,IFIH1,ISG15,EIF2AK2,IFNA1,HERC5,CYBB,APOL6,APOBEC3F,DDX60,TAP1,DDX60L,ATF5,ZNFX1,HIVEP1,N4BP1,DHX58,ABCA1,OPTN,DCSTAMP,PANX1,IER5,APOL1,ATP10D,CRK,SLFN12,APOBEC3G,CASP10,ITCH,DRAM1,CSF2RA,HPSE,STAC,CD44,C2,ANXA1,ZFP36,PSMB9,ADAR,PCGF5…
TF,"Factor: IRF-9	motif: NYGAAACYGAAACYN","TF:M11680","8.188122689036516e-9","8.086815658587408","131","1229","33","19917","IFI44,IFIT1,IFIT3,IFIT2,OAS2,HERC6,IFITM1,SAMD9,IFIT5,ISG15,BATF2,PARP9,DDX60,DDX60L,DHX58,SAMHD1,MCL1,RNF213,IFI27,SCARB2,DTX3L,METRNL,RTP4,HIST1H2BC,RIPK1,BST2,FMR1,LNPEP,CASP7,USF1,SHOX2,PLAGL1,RCAN1"
TF,"Factor: IRF-5	motif: NCGAAACCGAAACY","TF:M11673","1.0683143594480007e-8","7.971300934119312","60","1229","22","19917","HERC6,IFIT5,ISG15,DDX60,DDX60L,STAT2,SAMHD1,PARP12,MCL1,RNF213,IFI27,SCARB2,RTP4,HIST1H2BC,RIPK1,FMR1,LNPEP,CASP7,OGFR,SHOX2,TMEM229B,DNPEP"
TF,"Factor: IRF-3	motif: NGGAAANGGAAASNGAAACN","TF:M11676","1.2562756145881154e-8","7.900915070182011","569","1229","80","19917","CCL8,MMP9,IFI44,IFIT1,IFIT3,IFIT2,SPP1,NAMPT,FCGR2B,C3AR1,HERC6,IL4I1,TNFSF10,IFIH1,ISG15,IRF7,EIF2AK2,HERC5,APOL6,PARP9,APOBEC3F,DDX60,CD86,TAP1,ATF5,ZNFX1,N4BP1,DHX58,ABCA1,OPTN,SAMHD1,TCF7L2,PARP12,P2RY6,PANX1,CD164,TRIM21,CCL5,SOCS1,IER5,APOL1,ATP10D,SP140L,TRIM5,PICALM,SLFN12,APOBE…
TF,"Factor: IRF-2	motif: NGAAASYGAAAS
TF,"Factor: IRF-2	motif: NGAAASYGAAAS
TF,"Factor: IRF-5	motif: NYGAAACCGAAACY
TF,"Factor: IRF	motif: RRAANTGAAASYGNV
TF,"Factor: IRF-1	motif: NAAANNGAAAGTGAAASTRN","TF:M09629","5.238113194993949e-8","7.280825120758042","340","1229","56","19917","GBP1,IFI44,IFIT1,IFIT3,IFIT2,PARP14,ISG15,APOL6,PARP9,APOBEC3F,TAP1,GBP3,ZNFX1,DHX58,OPTN,SP110,PLXNC1,PANX1,TRIM21,CASP1,APOL1,SP140L,APOBEC3G,DTX3L,PARP10,NPC1,TMEM140,SH2B3,GIMAP2,TAP2,PSMB9,GLRX,ADAR,MOV10,CEACAM1,RBCK1,EID3,CASP7,SLC15A3,UBA7,NR4A2,MBP,USF1,TNFSF13B,LACTB,NMI,ERAP2,…
TF,"Factor: IRF-2	motif: NAANYGAAASYR","TF:M08775","7.091090813657689e-8","7.149286952699378","8475","1229","635","19917","CXCL10,CCL7,CCL8,GBP1,IL1B,TNFAIP6,CCL4L1,MMP9,CCL20,IFI44,CD14,HESX1,GBP2,EMP1,DDX58,KYNU,BIRC3,CCL3,CCL2,IFIT1,IFI44L,RSAD2,AQP9,IFIT3,SLC7A7,TRAF1,CD163,DOCK4,TNFRSF9,IFIT2,CCL3L1,CLEC7A,SPP1,CLEC4E,OAS2,IFNB1,ZFP36L1,CD48,GBP5,NAMPT,FCGR2B,PLSCR1,SAMD9L,C3AR1,HERC6,IL4I1,PPM1K,DUSP1,CYTIP,…
TF,"Factor: IRF-4	motif: NYGAAASYGAAACYN
TF,"Factor: IRF-4	motif: NCGAAACCGAAACYN
TF,"Factor: Sp1	motif: NGGGGGCGGGGCCNGGGGGGGG
TF,"Factor: ICSBP	motif: RAARTGAAACTG
TF,"Factor: ISGF-3	motif: CAGTTTCWCTTTYCC","TF:M00258","8.329334240050941e-7","6.079389710169094","835","1229","99","19917","GBP1,IL1B,CXCL11,IFI44,BIRC3,IFIT1,RSAD2,IFIT3,IFIT2,CCL3L1,OAS2,GBP5,SAMD9L,HERC6,IFITM1,KMO,IFIT5,ISG15,NCOA7,BATF2,SLC7A11,IRF7,EIF2AK2,NFKBIZ,GMPR,HERC5,TREM1,APOL6,PARP9,DDX60,DDX60L,FABP4,HIVEP1,DHX58,S100B,SLFN5,SH3GLB1,ADGRE1,RNF213,CD164,LAP3,PDE4B,IFI27,STAT1,ZC3HAV1,SOAT1,DTX3L,PAR…
TF,"Factor: BTEB1	motif: GGGGGCGGGGCNGSGGGNGS","TF:M09723","9.373564485727612e-7","6.028095228524275","10217","1229","736","19917","CCL8,DDX58,PHLDA1,SLC7A7,DOCK4,ZFP36L1,RGL1,NAMPT,IL4I1,PPM1K,SOCS3,TNFAIP3,HNRNPLL,CMPK2,GCH1,SLC26A11,HELZ2,PARP14,CCDC71L,ADM,FCGR3A,THBS1,NFKBIA,SLC7A11,IRF7,TRIM34,MAML2,MAFB,EIF2AK2,CDKN2B,FTH1,NFKBIZ,IRAK2,LACC1,GK,PIK3R5,GPR68,GMPR,HERC5,PRDM1,BTG2,HCK,PARP9,DLL1,GUCY1A2,STX11…
TF,"Factor: HELIOS	motif: RNARRRGGAASTGARAN","TF:M09745","9.521462737400397e-7","6.021296327877809","3600","1229","307","19917","CCL4,IL1B,CCL4L1,CCL20,IFI44,CD14,HESX1,CCL3,IFIT1,IFI44L,RSAD2,IFIT3,SLC7A7,GPR84,IFIT2,CCL3L1,CLEC7A,CCL1,CLEC4E,IFNB1,PPBP,NAMPT,FCGR2B,PLSCR1,C3AR1,HERC6,IL4I1,SPOCD1,CYTIP,SOCS3,TNFAIP3,SAMD9,PARP14,TNFSF10,IFIH1,FCGR2A,ISG15,ADGRE3,NCOA7,BATF2,TRIM22,EIF2AK2,CDKN2B,OAS1,RIN2,HSPA6,C…
TF,"Factor: IRF-4	motif: NCGAAACCGAAACYA
TF,"Factor: Egr-1	motif: GCGGGGGCGG
TF,"Factor: ETF	motif: GVGGMGG
TF,"Factor: IRF	motif: RAAANTGAAAN","TF:M00972","0.0000022264958468556068","5.652378110633533","2003","1229","190","19917","CXCL10,CCL7,GBP1,TNFAIP6,CCL20,IFI44,DDX58,IFIT1,RSAD2,IFIT3,SLC7A7,CD163,IFIT2,CCL3L1,CLEC7A,SPP1,CLEC4E,OAS2,TDO2,IFNB1,NAMPT,SAMD9L,IFITM1,SAMD9,GPR34,TNFSF10,AKR1C1,IFIT5,ISG15,BATF2,MAML2,ZC3H12C,TLR1,IDO1,HSPA6,CYBB,APOL6,TLR2,PARP9,APOBEC3F,OLR1,DDX60,GBP3,DHX58,NCF1,OPTN,ZFYVE16,LAM…
TF,"Factor: WT1	motif: GNGGGGGCGGGG
TF,"Factor: SP1:SP3	motif: CCSCCCCCYCC","TF:M01219","0.000003195450297222272","5.495467933180353","6856","1229","522","19917","SLC7A7,CXCL6,ZFP36L1,NAMPT,HNRNPLL,CMPK2,GCH1,SLC26A11,PARP14,IFI35,IFIT5,THBS1,NFKBIA,GPAT3,TRIM34,MAFB,LACC1,GK,GPR68,GMPR,PRDM1,BTG2,SLC2A14,HCK,DLL1,GUCY1A2,DAB2,MAPK6,MAFF,RICTOR,SAMD4A,CSRNP1,BCL3,ZNFX1,RNF19B,HIVEP1,N4BP1,SLC2A6,MERTK,DHX58,NRP1,OSM,OPTN,SH3PXD2B,ZFYVE16,TNFRSF21,ITGA…
TF,"Factor: WT1	motif: CGCCCCCNCN
TF,"Factor: Sp2	motif: GGSNNGGGGGCGGGGCCNGNGS","TF:M09658","0.000006432071891448607","5.191649110110827","5297","1229","418","19917","RGL1,NAMPT,SOCS3,TNFAIP3,SLC26A11,PARP14,ADM,THBS1,NFKBIA,GPAT3,IRF7,TRIM34,MAML2,EIF2AK2,IRAK2,GK,GPR68,HERC5,PRDM1,BTG2,DLL1,MAPK6,MAFF,RICTOR,TAP1,BCL3,MXD1,ZNFX1,RNF19B,HIVEP1,N4BP1,SH3PXD2B,SLC12A8,NABP1,NPTN,DUSP5,WIPI1,TMEM123,KCTD12,TMEM158,TCF7L2,IRF1,IFNGR2,UPP1,OTUD1,DC…
TF,"Factor: TIEG1	motif: NCCCNSNCCCCGCCCCC
TF,"Factor: BTEB3	motif: CCNNSCCNSCCCCKCCCCC
TF,"Factor: PATZ	motif: GGGGNGGGGGMKGGRRNGGNRN","TF:M10026","0.00003544324049350238","4.450466578429728","8440","1229","616","19917","MMP9,PHLDA1,SLC7A7,TRAF1,ZFP36L1,RGL1,NAMPT,SIGLEC1,TNFAIP3,OLFML2B,HNRNPLL,SLC26A11,PARP14,CCDC71L,ADM,FCGR3A,IER3,NFKBIA,IRF7,PILRA,MAML2,EIF2AK2,FTH1,NFKBIZ,LACC1,GK,GPR68,GMPR,HERC5,BTG2,DLL1,APOBEC3F,GUCY1A2,STX11,RICTOR,SAMD4A,RHOH,CSRNP1,BCL3,MXD1,HIVEP1,N4BP1,MERTK,DHX58,NR…
TF,"Factor: ZNF37A	motif: CCYYGGCTCCNTSCCMN","TF:M12354","0.00005746798950388904","4.240573996230493","11033","1229","774","19917","CCL4,CCL8,CXCL11,CCL4L1,CCL20,CD14,DDX58,BIRC3,PHLDA1,CCL2,SLC7A7,TRAF1,DOCK4,GPR84,C5AR1,CCL1,ZFP36L1,CXCL2,RGL1,NAMPT,IL1RN,FFAR2,PLSCR1,HERC6,IL4I1,PPM1K,DUSP1,SIGLEC1,SPOCD1,SOCS3,TNFAIP3,HNRNPLL,CMPK2,GCH1,SLC26A11,HELZ2,PARP14,OASL,FCGR3A,CDKN1A,NCF2,IER3,FCGR2A,LILRA6,ISG15,TM4S…
TF,"Factor: Sp1	motif: NGGGGGCGGGGYN
TF,"Factor: C-JUN:FOSB	motif: NATGACTCAY","TF:M08936","0.00006831360677246296","4.165492784493528","3297","1229","276","19917","CXCL11,TNFAIP6,MMP9,ISG20,CD14,GBP2,EMP1,CCL2,AQP9,IFIT3,TNFRSF9,IFIT2,CLEC7A,CLEC4E,IL1RN,FCGR2B,AMPD3,C3AR1,IL4I1,SIGLEC1,MMP12,TNFAIP3,GPR34,PARP14,FCGR3A,CDKN1A,NCF2,MMP7,TM4SF19,ADGRE3,GPAT3,LILRA5,TRIM34,MMP1,IFNA1,RIN2,NFKBIZ,IDO1,HSPA6,CYBB,STX11,OLR1,RHOH,CSRNP1,DDX60L,GBP3,FABP4,ATF5…
TF,"Factor: Spic	motif: NGNGGAASTN","TF:M02077","0.00007568413889350491","4.120995125952721","8428","1229","613","19917","CCL4,CXCL10,IL1B,CCL4L1,MMP9,GBP2,EMP1,DDX58,KYNU,BIRC3,CCL3,IFIT1,RSAD2,AQP9,SLC7A7,IFIT2,CCL3L1,C3,C5AR1,CCL1,SPP1,TDO2,CXCL6,PPBP,ZFP36L1,GBP5,FCGR2B,FFAR2,PLSCR1,AMPD3,SAMD9L,HERC6,IL4I1,SIGLEC1,SOCS3,IFITM1,HNRNPLL,KMO,SLC26A11,SAMD9,GPR34,PARP14,CCDC71L,FCGR3A,AKR1C1,NCF2,IFIH1,MMP7,LILR…
TF,"Factor: KROX	motif: CCCGCCCCCRCCCC
TF,"Factor: Sp1	motif: NGGGGCGGGGN
TF,"Factor: WT1	motif: GNGGGGGCGGGG","TF:M03893","0.00008156540059832149","4.088494026488798","8336","1229","607","19917","ZFP36L1,CXCL2,NAMPT,IL4I1,PPM1K,SOCS3,TNFAIP3,HNRNPLL,CMPK2,GCH1,SLC26A11,PARP14,CCDC71L,THBS1,NFKBIA,NCOA7,BATF2,SLC7A11,IRF7,TRIM34,MAML2,MAFB,EIF2AK2,CDKN2B,NFKBIZ,LACC1,GK,PIK3R5,GPR68,HERC5,PRDM1,BTG2,HCK,DLL1,GUCY1A2,DAB2,MAPK6,MAFF,RICTOR,SAMD4A,SAT1,CSRNP1,BCL3,MXD1,ATF5,ZNFX1,TDRD7,…
TF,"Factor: STAT2	motif: RRGRAANNGAAACTGAAAN
TF,"Factor: E2F-3	motif: GGCGGGN
TF,"Factor: ICSBP	motif: RAARTGAAACTG","TF:M00699","0.00012396609829934865","3.9066970675359176","1207","1229","122","19917","CCL8,GBP1,IL1B,IFI44,DDX58,IFIT1,IFIT3,IFIT2,CCL3L1,CLEC7A,OAS2,IFNB1,GBP5,SAMD9L,HERC6,KMO,SAMD9,OASL,IFI35,IFIH1,IFIT5,ISG15,BATF2,EIF2AK2,NFKBIZ,HSPA6,GMPR,HERC5,APOL6,PARP9,DDX60,DDX60L,FABP4,HIVEP1,N4BP1,DHX58,LY96,MS4A14,S100B,SLFN5,P2RY6,ADGRE1,MX2,CD164,TRIM21,LAP3,IRF9,IFI27,STAT1,…
TF,"Factor: Egr-1	motif: GCGGGGGCGG
TF,"Factor: P50	motif: GGRRANTCCCNN
TF,"Factor: WT1	motif: CGCCCCCNCN","TF:M02036","0.00016707065967138188","3.7770998125939337","9820","1229","697","19917","MMP9,PHLDA1,ZFP36L1,CXCL2,RGL1,NAMPT,PPM1K,DUSP1,SOCS3,TNFAIP3,HNRNPLL,CMPK2,GCH1,SLC26A11,PARP14,CCDC71L,IFI35,KLF9,ISG15,TM4SF19,THBS1,NFKBIA,NCOA7,BATF2,SLC7A11,IRF7,TRIM34,MAML2,MAFB,EIF2AK2,CDKN2B,FTH1,LACC1,GK,PIK3R5,GPR68,GMPR,PRDM1,BTG2,SLC2A14,HCK,DLL1,APOBEC3F,GUCY1A2,DAB2,MAPK6,PKI…
TF,"Factor: KLF14	motif: NRCCACRCCCMCN","TF:M12183","0.00017474154230986245","3.75760383542232","6908","1229","514","19917","CCL8,DDX58,PHLDA1,TRAF1,DOCK4,OAS2,RGL1,NAMPT,IL4I1,PPM1K,SOCS3,TNFAIP3,CMPK2,GCH1,SLC26A11,PARP14,CCDC71L,ADM,CDKN1A,THBS1,NFKBIA,NCOA7,SLC7A11,TRIM34,MAML2,MAFB,EIF2AK2,FTH1,IRAK2,LACC1,GK,PIK3R5,GPR68,HERC5,PRDM1,BTG2,HCK,DLL1,GUCY1A2,STX11,DAB2,MAPK6,MAFF,RICTOR,BCL3,MXD1,ZNFX1,RNF19B,HI…
TF,"Factor: Fra-2	motif: NRRTGASTCAB
TF,"Factor: EGR1	motif: NACGCCCACGCANW
TF,"Factor: Sp1	motif: RGGGMGGRGSNGGGG","TF:M10529","0.00021357251335806418","3.6704546414611166","6933","1229","515","19917","MMP9,CCL3,IFIT1,SLC7A7,ZFP36L1,CD48,FFAR2,DUSP1,SIGLEC1,SOCS3,TNFAIP3,HNRNPLL,SLC26A11,PARP14,CCDC71L,ADM,CDKN1A,NCF2,IFIH1,FCGR2A,ISG15,THBS1,NFKBIA,IRF7,TRIM34,MAML2,EIF2AK2,ATF3,FTH1,NFKBIZ,ICAM1,GK,PIK3R5,HERC5,PRDM1,BTG2,HCK,DLL1,GUCY1A2,DAB2,MAFF,RICTOR,SAMD4A,RHOH,CSRNP1,BCL3,MXD1…
TF,"Factor: Fra-1	motif: NRTGACTCATN","TF:M09615","0.00023506301560055428","3.6288156966263254","4143","1229","331","19917","CXCL11,TNFAIP6,MMP9,ISG20,CD14,GBP2,EMP1,CCL2,AQP9,IFIT3,SLC7A7,TNFRSF9,IFIT2,CLEC7A,CLEC4E,OAS2,IL1RN,FCGR2B,FFAR2,AMPD3,C3AR1,IL4I1,SIGLEC1,MMP12,TNFAIP3,GPR34,PARP14,ADM,FCGR3A,CDKN1A,NCF2,MMP7,TM4SF19,ADGRE3,GPAT3,LILRA5,TRIM34,MMP1,IFNA1,OAS1,RIN2,NFKBIZ,IDO1,HSPA6,CYBB,APOL6,STX11,OLR1…
TF,"Factor: KLF15	motif: NCCMCGCCCMCN
TF,"Factor: Sp1	motif: GGGGCGGGGC
TF,"Factor: AP-2alpha	motif: NGCCYSNNGSN","TF:M01857","0.0002433605310565291","3.6137498555812293","9223","1229","659","19917","CXCL11,CD14,BIRC3,PHLDA1,TRAF1,ZFP36L1,CXCL2,NAMPT,FFAR2,PLSCR1,HERC6,IL4I1,PPM1K,DUSP1,SIGLEC1,SOCS3,TNFAIP3,CMPK2,GCH1,SLC26A11,HELZ2,CCDC71L,CDKN1A,IFI35,KLF9,LILRA6,ISG15,TM4SF19,THBS1,NFKBIA,NCOA7,GPAT3,PILRA,MAFB,EIF2AK2,CDKN2B,FTH1,NFKBIZ,IRAK2,IDO1,ICAM1,GPR68,GMPR,APOL6,PRDM1,HCK,PAR…
TF,"Factor: C-JUN:FRA-1	motif: NNATGACTCATNN","TF:M08938","0.0003207599581799081","3.493819851818348","3744","1229","303","19917","CXCL11,TNFAIP6,MMP9,ISG20,CD14,GBP2,EMP1,CCL2,AQP9,IFIT3,SLC7A7,TNFRSF9,IFIT2,CLEC7A,CLEC4E,IL1RN,FCGR2B,FFAR2,AMPD3,C3AR1,IL4I1,SIGLEC1,MMP12,TNFAIP3,GPR34,PARP14,FCGR3A,CDKN1A,NCF2,MMP7,TM4SF19,ADGRE3,GPAT3,LILRA5,TRIM34,MMP1,IFNA1,RIN2,NFKBIZ,IDO1,HSPA6,CYBB,APOL6,STX11,OLR1,RHOH,CSRNP1,D…
TF,"Factor: AP-1	motif: NTGASTCAG","TF:M00199","0.0003511801654935424","3.45447002084099","4874","1229","379","19917","GBP1,CXCL11,TNFAIP6,MMP9,ISG20,CD14,GBP2,EMP1,CCL2,AQP9,IFIT3,SLC7A7,DOCK4,TNFRSF9,IFIT2,CLEC7A,CLEC4E,OAS2,RGL1,IL1RN,FCGR2B,FFAR2,AMPD3,C3AR1,IL4I1,SIGLEC1,MMP12,TNFAIP3,SAMD9,GPR34,PARP14,ADM,FCGR3A,KIR2DL4,CDKN1A,NCF2,MMP7,TM4SF19,ADGRE3,GPAT3,LILRA5,TRIM34,MMP1,IFNA1,OAS1,RIN2,TLR1,NFKBIZ,ID…
TF,"Factor: RelA-p65	motif: GGGANTTTCCNN
TF,"Factor: AP-2	motif: GSCCSCRGGCNRNRNN","TF:M00800","0.00043663454302487277","3.359881909369752","9172","1229","654","19917","ISG20,CD14,DDX58,PHLDA1,DOCK4,C5AR1,CXCL2,RGL1,NAMPT,FFAR2,PLSCR1,HERC6,IL4I1,PPM1K,DUSP1,SIGLEC1,SOCS3,TNFAIP3,HNRNPLL,CMPK2,GCH1,SLC26A11,HELZ2,CCDC71L,OASL,CDKN1A,NCF2,IER3,IFIT5,THBS1,NFKBIA,GPAT3,IRF7,ARID5B,PILRA,MAFB,RIN2,NFKBIZ,CCR1,IRAK2,ICAM1,LACC1,GK,PIK3R5,GPR68,HSPA6,GMPR,HE…
TF,"Factor: Fra-1	motif: TGACTCAN","TF:M03869","0.0004974998628850879","3.3032070346132465","3542","1229","288","19917","TNFAIP6,MMP9,ISG20,CD14,GBP2,EMP1,CCL2,AQP9,IFIT3,SLC7A7,TNFRSF9,CLEC7A,CLEC4E,IL1RN,FCGR2B,FFAR2,AMPD3,C3AR1,IL4I1,SIGLEC1,MMP12,TNFAIP3,GPR34,PARP14,FCGR3A,CDKN1A,NCF2,MMP7,TM4SF19,ADGRE3,GPAT3,LILRA5,TRIM34,MMP1,IFNA1,OAS1,IDO1,HSPA6,CYBB,APOL6,STX11,OLR1,CSRNP1,DDX60L,GBP3,FABP4,ATF5,LILRB2,…
TF,"Factor: DPF2	motif: NYCACYTCCYCNYYCY","TF:M09760","0.0005096548818007708","3.292723811481446","8251","1229","596","19917","CXCL10,MMP10,MMP9,CD14,EMP1,BIRC3,RSAD2,SLC7A7,TRAF1,GPR84,C3,CCL1,SPP1,CLEC4E,PPBP,ZFP36L1,NAMPT,FCGR2B,PLSCR1,DUSP1,SIGLEC1,SOCS3,IFITM1,HNRNPLL,SLC26A11,PARP14,CDKN1A,IFIH1,ISG15,ADGRE3,GPAT3,SLC7A11,ARID5B,LILRA5,PILRA,GPR82,ATF3,RIN2,IRAK2,ICAM1,LACC1,PIK3R5,HERC5,HCK,PARP9,DLL1,GUCY…
TF,"Factor: BTEB3	motif: CCNNSCCNSCCCCKCCCCC","TF:M09826","0.0005277289365588553","3.277589091831419","11560","1229","799","19917","CCL8,CCL20,DDX58,SLC7A7,TRAF1,DOCK4,GPR84,ZFP36L1,CXCL2,RGL1,NAMPT,IL4I1,PPM1K,DUSP1,SIGLEC1,SOCS3,TNFAIP3,HNRNPLL,CMPK2,GCH1,SLC26A11,HELZ2,PARP14,CCDC71L,ADM,FCGR3A,THBS1,NFKBIA,NCOA7,GPAT3,BATF2,SLC7A11,IRF7,ARID5B,PILRA,TRIM34,MAML2,MAFB,EIF2AK2,CDKN2B,FTH1,NFKBIZ,IRAK2,ICAM1,GK,P…
TF,"Factor: Egr-1	motif: GCGGGGGCGG","TF:M07354","0.0005451282159822497","3.263501338191986","7842","1229","570","19917","ZFP36L1,RGL1,NAMPT,PLSCR1,PPM1K,SOCS3,TNFAIP3,HNRNPLL,GCH1,SLC26A11,PARP14,TM4SF19,THBS1,NFKBIA,SLC7A11,TRIM34,MAML2,EIF2AK2,CDKN2B,FTH1,LACC1,GK,GPR68,GMPR,PRDM1,BTG2,HCK,DLL1,APOBEC3F,GUCY1A2,MAPK6,MAFF,RICTOR,SAMD4A,BCL3,RNF19B,HIVEP1,N4BP1,MERTK,OSM,OPTN,SH3PXD2B,JUN,ZFYVE16,ITGAX,NABP1,AP1…
TF,"Factor: BTEB1	motif: GGGGGCGGGGCNGSGGGNGS
TF,"Factor: RelA-p65	motif: GGGRNTTTCCM","TF:M09668","0.0006183355733934943","3.2087757674359754","3594","1229","291","19917","CXCL10,MMP9,CCL20,DDX58,BIRC3,PHLDA1,TRAF1,TNFRSF9,CXCL6,CXCL2,RGL1,NAMPT,FFAR2,AMPD3,DUSP1,TNFAIP3,HNRNPLL,KMO,NCF2,IFIH1,ISG15,ADGRE3,NFKBIA,GPAT3,IRF7,PILRA,MAML2,EIF2AK2,CDKN2B,ATF3,NFKBIZ,GMPR,TLR2,HCK,STX11,RICTOR,DDX60,TAP1,BCL3,LILRB2,KIAA1217,TDRD7,RNF19B,HIVEP1,SLC2A6,NRP1,ABCA1,OPT…
TF,"Factor: CPBP	motif: GNNRGGGHGGGGNNGGGRN","TF:M09973","0.0006372901975675297","3.1956627615375064","10922","1229","760","19917","CCL8,MMP9,IFIT1,SLC7A7,TRAF1,OAS2,ZFP36L1,RGL1,NAMPT,IL1RN,FFAR2,HERC6,IL4I1,PPM1K,DUSP1,SIGLEC1,SOCS3,TNFAIP3,IFITM1,CMPK2,GCH1,SLC26A11,HELZ2,PARP14,CCDC71L,ADM,FCGR3A,CDKN1A,ISG15,THBS1,NFKBIA,IRF7,TRIM34,MAML2,EIF2AK2,FTH1,RIN2,NFKBIZ,IRAK2,ICAM1,GK,PIK3R5,GPR68,HERC5,PRDM1,BTG2,…
TF,"Factor: BTEB2	motif: RGGGNGKGGN
TF,"Factor: GKLF	motif: NNCCMCRCCCN
TF,"Factor: EGR	motif: CGCCCCCGCNN
TF,"Factor: SP2	motif: GNNGGGGGCGGGGSN","TF:M03807","0.0007222561870527929","3.1413087291772532","8460","1229","608","19917","CCL8,TRAF1,DOCK4,TNFRSF9,OAS2,CXCL6,ZFP36L1,RGL1,NAMPT,IL4I1,PPM1K,SOCS3,TNFAIP3,OLFML2B,HNRNPLL,CMPK2,SLC26A11,PARP14,ADM,CDKN1A,THBS1,NFKBIA,NCOA7,GPAT3,IRF7,TRIM34,MAML2,MAFB,EIF2AK2,NFKBIZ,IRAK2,GK,PIK3R5,GPR68,GMPR,HERC5,PRDM1,BTG2,HCK,PARP9,DLL1,GUCY1A2,STX11,DAB2,MAPK6,MAFF,RICTOR,…
TF,"Factor: Sp2	motif: GGGGCGGGG
TF,"Factor: Sp1	motif: GGGGCGGGGC
TF,"Factor: c-Rel	motif: SGGRNTTTCC","TF:M00053","0.0007545083323492382","3.1223359597673657","3704","1229","298","19917","CCL4,CXCL10,GBP1,CCL4L1,MMP9,CCL20,HESX1,DDX58,BIRC3,PHLDA1,RSAD2,TRAF1,TNFRSF9,CXCL6,CXCL2,NAMPT,FFAR2,AMPD3,DUSP1,TNFAIP3,HNRNPLL,GCH1,NCF2,IFIH1,IER3,FCGR2A,ADGRE3,NFKBIA,GPAT3,IRF7,PILRA,MAML2,CDKN2B,ATF3,FTH1,NFKBIZ,ICAM1,GMPR,TLR2,BTG2,DLL1,MAPK6,MAFF,RICTOR,TAP1,LILRB2,HIVEP1,SLC2A6,NRP…
TF,"Factor: Egr-1	motif: CCGCCCMCG
TF,"Factor: AP-1	motif: NNNTGAGTCAKCN
TF,"Factor: C-Fos	motif: NNTGACTCAN","TF:M07600","0.0008396884446748688","3.0758818232920495","2855","1229","239","19917","TNFAIP6,MMP9,ISG20,GBP2,EMP1,CCL2,AQP9,IFIT3,SLC7A7,TNFRSF9,CLEC7A,CLEC4E,OAS2,IL1RN,FCGR2B,AMPD3,IL4I1,SIGLEC1,MMP12,TNFAIP3,ADM,FCGR3A,CDKN1A,NCF2,MMP7,TM4SF19,ADGRE3,LILRA5,TRIM34,MMP1,RIN2,HSPA6,APOL6,STX11,CSRNP1,DDX60L,GBP3,ATF5,LILRB2,FPR1,FCER1G,LILRB1,ITGAX,LAMB3,MYOF,TRIB1,MS4A14,CXC…
TF,"Factor: RelA-p65	motif: NWGGGRATTTCCMN","TF:M10094","0.0008501162091072889","3.07052170308055","2445","1229","210","19917","CXCL10,CCL7,CXCL11,MMP9,CCL20,DDX58,BIRC3,PHLDA1,TRAF1,TNFRSF9,CCL1,CXCL6,IFNB1,CXCL2,NAMPT,FFAR2,AMPD3,DUSP1,TNFAIP3,HNRNPLL,NCF2,IFIH1,ADGRE3,NFKBIA,GPAT3,IRF7,PILRA,MAML2,CDKN2B,ATF3,ICAM1,GMPR,TLR2,RASGRP3,RICTOR,TAP1,LILRB2,HIVEP1,SLC2A6,DHX58,NRP1,OPTN,TNFRSF21,SLC12A8,DUSP5,CXCR5,TCF7…
TF,"Factor: PATZ	motif: GGGGNGGGGGMKGGRRNGGNRN
TF,"Factor: P50	motif: GGRRANTCCCNN","TF:M03557","0.001117246459771577","2.951851012818066","5015","1229","385","19917","CXCL10,CCL7,MMP9,CCL20,DDX58,BIRC3,TRAF1,GPR84,TNFRSF9,C3,OAS2,CXCL6,CXCL2,RGL1,FFAR2,SAMD9L,IL4I1,SPOCD1,TNFAIP3,IFITM1,HELZ2,PARP14,OASL,NCF2,IFIH1,IER3,NFKBIA,GPAT3,SLC7A11,IRF7,PILRA,MAML2,MAFB,EIF2AK2,IFNA1,ATF3,TLR1,NFKBIZ,IRAK2,ICAM1,LACC1,GK,PRDM1,HCK,DLL1,GUCY1A2,STX11,DAB2,RICTOR,HMO…
TF,"Factor: Sp1	motif: GGGGCGGGGC","TF:M00931","0.0011441218872015398","2.941527706207965","10344","1229","723","19917","CCL8,DDX58,TRAF1,DOCK4,TNFRSF9,OAS2,CXCL6,ZFP36L1,RGL1,NAMPT,FFAR2,IL4I1,PPM1K,DUSP1,SOCS3,TNFAIP3,IFITM1,OLFML2B,HNRNPLL,CMPK2,SLC26A11,PARP14,CCDC71L,ADM,CDKN1A,LILRA6,THBS1,NFKBIA,NCOA7,GPAT3,IRF7,TRIM34,MAML2,MAFB,EIF2AK2,CDKN2B,FTH1,RIN2,NFKBIZ,IRAK2,LACC1,GK,PIK3R5,GPR68,GMPR,HERC5,PRDM1…
TF,"Factor: MAZ	motif: GGGGGAGGGGGNGRGRRRGNRG","TF:M09984","0.001152582166573105","2.938328104361474","9627","1229","679","19917","CCL4,CCL4L1,MMP9,CCL20,EMP1,SLC7A7,OAS2,ZFP36L1,RGL1,NAMPT,AMPD3,IL4I1,DUSP1,SIGLEC1,SOCS3,TNFAIP3,HNRNPLL,SLC26A11,HELZ2,PARP14,CCDC71L,ADM,FCGR3A,NCF2,ISG15,THBS1,NFKBIA,NCOA7,GPAT3,IRF7,ARID5B,PILRA,TRIM34,MAML2,MAFB,EIF2AK2,FTH1,NFKBIZ,CCR1,IRAK2,ICAM1,GK,HERC5,PRDM1,BTG2,HCK,DLL…
TF,"Factor: C-ets-1	motif: AGGAAGN","TF:M01870","0.0011748258356284113","2.9300265114619015","6891","1229","507","19917","CXCL10,CCL8,CXCL11,TNFAIP6,CCL20,ISG20,CD14,EMP1,DDX58,KYNU,BIRC3,CCL2,IFI44L,RSAD2,IFIT3,GPR84,IFIT2,CCL3L1,C3,CCL1,CLEC4E,CXCL6,PPBP,GBP5,FCGR2B,FFAR2,SAMD9L,C3AR1,HERC6,SPOCD1,IFITM1,KMO,GCH1,SLC26A11,PARP14,FCGR3A,TNFSF10,AKR1C1,NCF2,KLF9,IFIH1,MMP7,LILRA6,TM4SF19,ADGRE3,NFKBIA,NCOA7,GPAT3,BA…
TF,"Factor: SPI1	motif: AGGAAGT","TF:M02278","0.0011748258356284113","2.9300265114619015","6891","1229","507","19917","CXCL10,CCL8,CXCL11,TNFAIP6,CCL20,ISG20,CD14,EMP1,DDX58,KYNU,BIRC3,CCL2,IFI44L,RSAD2,IFIT3,GPR84,IFIT2,CCL3L1,C3,CCL1,CLEC4E,CXCL6,PPBP,GBP5,FCGR2B,FFAR2,SAMD9L,C3AR1,HERC6,SPOCD1,IFITM1,KMO,GCH1,SLC26A11,PARP14,FCGR3A,TNFSF10,AKR1C1,NCF2,KLF9,IFIH1,MMP7,LILRA6,TM4SF19,ADGRE3,NFKBIA,NCOA7,GPAT3,BA…
TF,"Factor: PEA3	motif: AGGAAGT","TF:M03579","0.0011748258356284113","2.9300265114619015","6891","1229","507","19917","CXCL10,CCL8,CXCL11,TNFAIP6,CCL20,ISG20,CD14,EMP1,DDX58,KYNU,BIRC3,CCL2,IFI44L,RSAD2,IFIT3,GPR84,IFIT2,CCL3L1,C3,CCL1,CLEC4E,CXCL6,PPBP,GBP5,FCGR2B,FFAR2,SAMD9L,C3AR1,HERC6,SPOCD1,IFITM1,KMO,GCH1,SLC26A11,PARP14,FCGR3A,TNFSF10,AKR1C1,NCF2,KLF9,IFIH1,MMP7,LILRA6,TM4SF19,ADGRE3,NFKBIA,NCOA7,GPAT3,BA…
TF,"Factor: Fli-1	motif: MGGAAGT","TF:M07382","0.0011748258356284113","2.9300265114619015","6891","1229","507","19917","CXCL10,CCL8,CXCL11,TNFAIP6,CCL20,ISG20,CD14,EMP1,DDX58,KYNU,BIRC3,CCL2,IFI44L,RSAD2,IFIT3,GPR84,IFIT2,CCL3L1,C3,CCL1,CLEC4E,CXCL6,PPBP,GBP5,FCGR2B,FFAR2,SAMD9L,C3AR1,HERC6,SPOCD1,IFITM1,KMO,GCH1,SLC26A11,PARP14,FCGR3A,TNFSF10,AKR1C1,NCF2,KLF9,IFIH1,MMP7,LILRA6,TM4SF19,ADGRE3,NFKBIA,NCOA7,GPAT3,BA…
TF,"Factor: Fra-1	motif: NRTGACTCATN
TF,"Factor: AP-1	motif: NTGASTCAG
TF,"Factor: CPBP	motif: GNNRGGGHGGGGNNGGGRN
TF,"Factor: Sp1	motif: NNGGGGCGGGGNN
TF,"Factor: Sp2	motif: GYCCCGCCYCYNNNN
TF,"Factor: JUNB:C-JUN	motif: NATGACKCAT","TF:M08944","0.0014706929712504013","2.8324779831590794","5361","1229","407","19917","GBP1,IL1B,CXCL11,TNFAIP6,MMP9,ISG20,CD14,GBP2,EMP1,BIRC3,CCL2,AQP9,IFIT3,SLC7A7,TNFRSF9,IFIT2,CLEC7A,SPP1,CLEC4E,OAS2,CXCL2,GBP5,IL1RN,FCGR2B,FFAR2,AMPD3,C3AR1,IL4I1,SIGLEC1,MMP12,TNFAIP3,SAMD9,GPR34,PARP14,ADM,SLAMF7,FCGR3A,KIR2DL4,CDKN1A,AKR1C1,NCF2,MMP7,TM4SF19,ADGRE3,GPAT3,LILRA5,TRIM34,MM…
TF,"Factor: sp4	motif: NNGNARGRGGCGGRGCNNRR","TF:M10072","0.0014758501940966308","2.830957723257573","10571","1229","736","19917","CCL8,PHLDA1,TRAF1,DOCK4,TNFRSF9,OAS2,CXCL6,ZFP36L1,RGL1,NAMPT,IL4I1,PPM1K,SPOCD1,SOCS3,TNFAIP3,HNRNPLL,CMPK2,GCH1,SLC26A11,PARP14,CCDC71L,ADM,TM4SF19,THBS1,NFKBIA,NCOA7,GPAT3,IRF7,TRIM34,MAML2,MAFB,EIF2AK2,CDKN2B,RIN2,NFKBIZ,IRAK2,LACC1,GK,PIK3R5,GMPR,HERC5,APOL6,PRDM1,BTG2,HCK,PARP9…
TF,"Factor: IRF-4	motif: KRAAMNGAAANYN
TF,"Factor: HELIOS	motif: RNARRRGGAASTGARAN
TF,"Factor: WT1	motif: RGGNGGGGGAGGRGGNGGRG","TF:M10108","0.0017838831063459412","2.7486336073209876","6585","1229","486","19917","CCL4,IL1B,CCL4L1,MMP9,CCL20,EMP1,SLC7A7,ZFP36L1,RGL1,NAMPT,IL1RN,AMPD3,DUSP1,SOCS3,IFITM1,HNRNPLL,GCH1,PARP14,CCDC71L,ADM,FCGR3A,TM4SF19,NFKBIA,GPAT3,IRF7,PILRA,FTH1,ICAM1,GK,APOL6,DLL1,GUCY1A2,MAPK6,MAFF,RICTOR,SAMD4A,RHOH,CSRNP1,DDX60L,BCL3,LILRB2,ZNFX1,HIVEP1,N4BP1,MERTK,DHX58,NRP…
TF,"Factor: JunB	motif: TGACTCAN","TF:M03551","0.0018794642309302302","2.7259659351576406","4288","1229","335","19917","GBP1,CXCL11,TNFAIP6,MMP9,ISG20,CD14,GBP2,EMP1,CCL2,AQP9,IFIT3,SLC7A7,TNFRSF9,IFIT2,CLEC7A,CLEC4E,OAS2,IL1RN,FCGR2B,FFAR2,AMPD3,C3AR1,IL4I1,SIGLEC1,MMP12,TNFAIP3,GPR34,PARP14,ADM,FCGR3A,CDKN1A,NCF2,MMP7,TM4SF19,ADGRE3,GPAT3,LILRA5,TRIM34,MMP1,IFNA1,OAS1,RIN2,TLR1,NFKBIZ,IDO1,HSPA6,CYBB,APOL6,STX1…
TF,"Factor: Sp1	motif: CCCCGCCCCN
TF,"Factor: AP1	motif: TGACTCA","TF:M02280","0.0019685701574549616","2.7058491028688705","4290","1229","335","19917","GBP1,CXCL11,TNFAIP6,MMP9,ISG20,CD14,GBP2,EMP1,CCL2,AQP9,IFIT3,SLC7A7,TNFRSF9,IFIT2,CLEC7A,CLEC4E,OAS2,IL1RN,FCGR2B,FFAR2,AMPD3,C3AR1,IL4I1,SIGLEC1,MMP12,TNFAIP3,GPR34,PARP14,ADM,FCGR3A,CDKN1A,NCF2,MMP7,TM4SF19,ADGRE3,GPAT3,LILRA5,TRIM34,MMP1,IFNA1,OAS1,RIN2,TLR1,NFKBIZ,IDO1,HSPA6,CYBB,APOL6,STX11…
TF,"Factor: Sp2	motif: GGSNNGGGGGCGGGGCCNGNGS
TF,"Factor: MOVO-B	motif: GNGGGGG
TF,"Factor: Sp3	motif: GGGGCGGGGSNN
TF,"Factor: KLF3	motif: NNNNNNGGGCGGGGCNNGN","TF:M09970","0.00214156686740805","2.6692683608224144","7770","1229","561","19917","CCL8,TRAF1,CXCL6,ZFP36L1,RGL1,NAMPT,IL4I1,PPM1K,DUSP1,SOCS3,TNFAIP3,CMPK2,SLC26A11,PARP14,CCDC71L,ADM,CDKN1A,THBS1,NFKBIA,GPAT3,IRF7,TRIM34,MAML2,MAFB,FTH1,NFKBIZ,IRAK2,GK,PIK3R5,HERC5,BTG2,DLL1,GUCY1A2,STX11,DAB2,MAPK6,MAFF,SAMD4A,RHOH,SAT1,CSRNP1,TAP1,BCL3,MXD1,ATF5,ZNFX1,TDRD7,HIVEP1…
TF,"Factor: SP1	motif: NRGKGGGCGGGGCN","TF:M09765","0.002163964038634123","2.6647499607339213","7518","1229","545","19917","CCL8,TRAF1,CXCL6,ZFP36L1,RGL1,NAMPT,IL4I1,PPM1K,SOCS3,TNFAIP3,CMPK2,SLC26A11,PARP14,CCDC71L,ADM,THBS1,NFKBIA,NCOA7,IRF7,TRIM34,MAML2,MAFB,EIF2AK2,CDKN2B,RIN2,NFKBIZ,IRAK2,ICAM1,GK,PIK3R5,HERC5,PRDM1,BTG2,HCK,PARP9,DLL1,APOBEC3F,GUCY1A2,STX11,DAB2,MAPK6,MAFF,RICTOR,SAMD4A,CSRNP1,TAP1,BCL3,MX…
TF,"Factor: Sp1	motif: NGGGGGCGGGGCCNGGGGGGGG","TF:M10071","0.0021801675184541435","2.6615101350444186","8550","1229","610","19917","CCL8,SLC7A7,TRAF1,RGL1,NAMPT,IL4I1,PPM1K,SOCS3,TNFAIP3,CMPK2,SLC26A11,PARP14,CCDC71L,ADM,IFIH1,THBS1,NFKBIA,GPAT3,IRF7,TRIM34,MAML2,EIF2AK2,CDKN2B,FTH1,NFKBIZ,IRAK2,LACC1,GK,PIK3R5,GPR68,HERC5,BTG2,DLL1,GUCY1A2,STX11,DAB2,MAPK6,MAFF,RICTOR,SAMD4A,RHOH,CSRNP1,TAP1,BCL3,MXD1,ATF5,ZNF…
TF,"Factor: PU.1	motif: NNNNYYYACTTCCTCTTTY","TF:M01172","0.0022607979232908424","2.645738254426754","4296","1229","335","19917","CXCL10,CCL8,MMP10,CXCL11,HESX1,KYNU,BIRC3,RSAD2,GPR84,IFIT2,CLEC4E,CXCL6,PPBP,ZFP36L1,FCGR2B,FFAR2,PLSCR1,AMPD3,SAMD9L,C3AR1,SOCS3,KMO,SLC26A11,GPR34,FCGR3A,TNFSF10,CDKN1A,NCF2,IFIH1,MMP7,FCGR2A,LILRA6,ADGRE3,GPAT3,IRF7,TRIM22,GPR82,ZC3H12C,IFNA1,ATF3,IDO1,GPR65,ICAM1,PIK3R5,CYBB,PRDM1…
TF,"Factor: sp4	motif: NNGNARGRGGCGGRGCNNRR
TF,"Factor: Fra-2	motif: NRRTGASTCAB","TF:M07092","0.002334756480006316","2.631758410560294","3180","1229","259","19917","CXCL11,TNFAIP6,MMP9,ISG20,CD14,GBP2,CCL2,AQP9,IFIT3,TNFRSF9,IFIT2,CLEC7A,CLEC4E,IL1RN,FCGR2B,AMPD3,C3AR1,IL4I1,MMP12,TNFAIP3,GPR34,PARP14,FCGR3A,CDKN1A,NCF2,MMP7,TM4SF19,ADGRE3,GPAT3,LILRA5,TRIM34,MMP1,RIN2,NFKBIZ,HSPA6,STX11,OLR1,RHOH,CSRNP1,DDX60L,GBP3,FABP4,ATF5,LILRB2,MMP13,FPR1,LILRB1,ITGA…
TF,"Factor: IRF-1	motif: NNRAAANNGAAASN
TF,"Factor: Sp1	motif: NGGGGGCGGGGYN","TF:M00196","0.0024344855549009027","2.6135927980108535","10303","1229","718","19917","CCL8,DDX58,TRAF1,DOCK4,TNFRSF9,OAS2,CXCL6,ZFP36L1,RGL1,NAMPT,FFAR2,IL4I1,PPM1K,DUSP1,SOCS3,TNFAIP3,OLFML2B,HNRNPLL,CMPK2,SLC26A11,PARP14,CCDC71L,ADM,CDKN1A,THBS1,NFKBIA,NCOA7,GPAT3,IRF7,TRIM34,MAML2,MAFB,EIF2AK2,CDKN2B,FTH1,RIN2,NFKBIZ,IRAK2,LACC1,GK,PIK3R5,GPR68,GMPR,HERC5,PRDM1,BTG2,HCK,…
TF,"Factor: EGR	motif: CGCCCCCGCNN","TF:M08878","0.0025690221555494247","2.590232150310778","7527","1229","545","19917","ZFP36L1,RGL1,NAMPT,PLSCR1,PPM1K,DUSP1,SOCS3,TNFAIP3,HNRNPLL,GCH1,SLC26A11,PARP14,TM4SF19,THBS1,NFKBIA,SLC7A11,TRIM34,MAML2,CDKN2B,FTH1,LACC1,GK,GPR68,HSPA6,GMPR,PRDM1,BTG2,HCK,DLL1,APOBEC3F,GUCY1A2,MAPK6,MAFF,RICTOR,SAMD4A,ZNFX1,RNF19B,HIVEP1,N4BP1,MERTK,OSM,OPTN,JUN,ZFYVE16,ITGAX,NABP1,NPTN,T…
TF,"Factor: Sp1	motif: GGGGCGGGGC","TF:M07063","0.002760768787535659","2.5589699636983343","7736","1229","558","19917","TRAF1,DOCK4,TNFRSF9,OAS2,CXCL6,RGL1,NAMPT,IL4I1,PPM1K,SOCS3,TNFAIP3,OLFML2B,HNRNPLL,CMPK2,SLC26A11,PARP14,CCDC71L,ADM,CDKN1A,THBS1,NFKBIA,NCOA7,IRF7,TRIM34,MAML2,MAFB,EIF2AK2,FTH1,LACC1,GK,PIK3R5,GMPR,HERC5,PRDM1,BTG2,HCK,DLL1,GUCY1A2,STX11,DAB2,MAPK6,PKIG,MAFF,RICTOR,RHOH,CSRNP1,TAP1,BCL3,MXD1…
TF,"Factor: Sp2	motif: GGGGCGGGG","TF:M10435","0.002760768787535659","2.5589699636983343","7736","1229","558","19917","TRAF1,DOCK4,TNFRSF9,OAS2,CXCL6,RGL1,NAMPT,IL4I1,PPM1K,SOCS3,TNFAIP3,OLFML2B,HNRNPLL,CMPK2,SLC26A11,PARP14,CCDC71L,ADM,CDKN1A,THBS1,NFKBIA,NCOA7,IRF7,TRIM34,MAML2,MAFB,EIF2AK2,FTH1,LACC1,GK,PIK3R5,GMPR,HERC5,PRDM1,BTG2,HCK,DLL1,GUCY1A2,STX11,DAB2,MAPK6,PKIG,MAFF,RICTOR,RHOH,CSRNP1,TAP1,BCL3,MXD1,…
TF,"Factor: Sp1	motif: GGNDGGRGGCGGGG","TF:M04953","0.0029250033985837205","2.5338736249714424","8758","1229","622","19917","PHLDA1,IFIT1,TRAF1,DOCK4,CCL1,CXCL6,ZFP36L1,RGL1,NAMPT,AMPD3,PPM1K,DUSP1,SIGLEC1,SOCS3,TNFAIP3,CMPK2,SLC26A11,PARP14,CCDC71L,ADM,FCGR3A,LILRA6,ISG15,THBS1,NFKBIA,NCOA7,PILRA,TRIM34,MAML2,MAFB,EIF2AK2,CCR1,ICAM1,GK,PIK3R5,GPR68,GMPR,HERC5,PRDM1,BTG2,HCK,DLL1,APOBEC3F,GUCY1A2,DAB2,MAPK6,MAFF…
TF,"Factor: SP2	motif: GNNGGGGGCGGGGSN
TF,"Factor: ISGF-3	motif: CAGTTTCWCTTTYCC
TF,"Factor: JunB	motif: TGACTCAN
TF,"Factor: AP1	motif: TGACTCA
TF,"Factor: JunD	motif: NRTGAGTCAYN","TF:M09964","0.0034484908847549948","2.4623709176251163","5082","1229","386","19917","GBP1,IL1B,CXCL11,TNFAIP6,MMP9,ISG20,CD14,GBP2,EMP1,CCL2,AQP9,IFIT3,SLC7A7,TNFRSF9,IFIT2,C3,CLEC7A,CLEC4E,OAS2,TDO2,NAMPT,IL1RN,FCGR2B,FFAR2,AMPD3,C3AR1,IL4I1,SIGLEC1,MMP12,TNFAIP3,GPR34,PARP14,MMP8,ADM,FCGR3A,CDKN1A,NCF2,MMP7,TM4SF19,ADGRE3,GPAT3,LILRA5,TRIM34,MAML2,MMP1,IFNA1,OAS1,ATF3,RIN2,…
TF,"Factor: EKLF	motif: NGGGYGKGGCNNGG
TF,"Factor: KLF15	motif: RCCMCRCCCMCN
TF,"Factor: IRF	motif: RAAANTGAAAN
TF,"Factor: Fra-2	motif: RTGACTCANNN","TF:M09616","0.00430591507196169","2.365934540267788","4805","1229","367","19917","CCL7,GBP1,MMP10,CXCL11,TNFAIP6,MMP9,ISG20,IFI44,CD14,GBP2,EMP1,CCL2,AQP9,IFIT3,SLC7A7,TNFRSF9,IFIT2,CLEC7A,CLEC4E,OAS2,IL1RN,FCGR2B,FFAR2,AMPD3,SAMD9L,C3AR1,IL4I1,SIGLEC1,MMP12,TNFAIP3,GPR34,PARP14,OASL,ADM,FCGR3A,CDKN1A,AKR1C1,NCF2,MMP7,TM4SF19,ADGRE3,GPAT3,LILRA5,TRIM34,MMP1,IFNA1,OAS1,RIN2,TL…
TF,"Factor: Spic	motif: NGNGGAASTN
TF,"Factor: Fra-2	motif: NNRTGAGTCAYN","TF:M09923","0.0044752849035926716","2.349179311606259","4371","1229","338","19917","CCL7,GBP1,CXCL11,TNFAIP6,MMP9,ISG20,CD14,GBP2,EMP1,CCL2,AQP9,IFIT3,SLC7A7,TNFRSF9,IFIT2,CLEC7A,CLEC4E,OAS2,IL1RN,FCGR2B,FFAR2,AMPD3,C3AR1,IL4I1,SIGLEC1,MMP12,TNFAIP3,GPR34,PARP14,ADM,FCGR3A,CDKN1A,NCF2,MMP7,TM4SF19,ADGRE3,GPAT3,LILRA5,TRIM34,MMP1,IFNA1,OAS1,RIN2,TLR1,NFKBIZ,IDO1,HSPA6,CYBB,AP…
TF,"Factor: Fra-1	motif: NNNTGAGTCAYN
TF,"Factor: Sp2	motif: GYCCCGCCYCYNNNN","TF:M07129","0.005089914832149628","2.2932894845074268","6297","1229","464","19917","CXCL6,RGL1,NAMPT,IL4I1,PPM1K,SOCS3,TNFAIP3,CMPK2,SLC26A11,PARP14,ADM,THBS1,NFKBIA,NCOA7,IRF7,TRIM34,MAML2,MAFB,EIF2AK2,ICAM1,GK,PIK3R5,GPR68,HERC5,PRDM1,BTG2,HCK,DLL1,GUCY1A2,DAB2,MAPK6,MAFF,RICTOR,TAP1,BCL3,MXD1,ATF5,ZNFX1,RNF19B,HIVEP1,N4BP1,MERTK,OPTN,SH3PXD2B,JUN,NABP1,NPTN,DUSP5,DYNLT…
TF,"Factor: jdp2	motif: NRTGASTCAYN
TF,"Factor: Sp3	motif: GGGGCGGGGSNN","TF:M07615","0.005450126841313586","2.263593390229496","6845","1229","499","19917","TRAF1,DOCK4,CXCL6,RGL1,NAMPT,IL4I1,PPM1K,SOCS3,TNFAIP3,OLFML2B,HNRNPLL,CMPK2,SLC26A11,PARP14,ADM,THBS1,NFKBIA,NCOA7,IRF7,TRIM34,MAFB,EIF2AK2,GK,PIK3R5,GMPR,HERC5,PRDM1,BTG2,DLL1,GUCY1A2,STX11,DAB2,MAPK6,MAFF,RICTOR,RHOH,CSRNP1,TAP1,BCL3,MXD1,ATF5,ZNFX1,TDRD7,HIVEP1,N4BP1,DHX58,ABCA1,OPTN,TNFRS…
TF,"Factor: AP-1	motif: TGACTCANNSKN","TF:M00924","0.005639470883141292","2.248761641284688","2824","1229","232","19917","CXCL11,TNFAIP6,MMP9,CD14,GBP2,CCL2,SLC7A7,TNFRSF9,CLEC7A,OAS2,IL1RN,FFAR2,AMPD3,C3AR1,IL4I1,PPM1K,SIGLEC1,MMP12,TNFAIP3,GPR34,ADM,CDKN1A,IER3,MMP7,ADGRE3,GPAT3,TRIM34,MMP1,IFNA1,OAS1,IDO1,HSPA6,APOL6,STX11,OLR1,CSRNP1,FABP4,ATF5,LILRB2,KIAA1217,FPR1,FCER1G,TMEM106A,LILRB1,ITGAX,LAMB3,PTPRE,DCS…
TF,"Factor: c-Jun	motif: NRTGAGTCAYN
TF,"Factor: JUND:C-FOS	motif: NNATGAGTCATNN","TF:M08933","0.005883841966429802","2.2303390004634043","4865","1229","370","19917","CCL7,GBP1,MMP10,CXCL11,TNFAIP6,MMP9,ISG20,CD14,GBP2,EMP1,CCL3,CCL2,AQP9,IFIT3,SLC7A7,TNFRSF9,IFIT2,CLEC7A,C5AR1,CLEC4E,OAS2,CXCL2,GBP5,IL1RN,FCGR2B,FFAR2,AMPD3,C3AR1,IL4I1,SIGLEC1,MMP12,TNFAIP3,SAMD9,GPR34,PARP14,OASL,ADM,FCGR3A,CDKN1A,AKR1C1,NCF2,MMP7,TM4SF19,ADGRE3,NCOA7,GPAT3,LILRA5,TRIM3…
TF,"Factor: PU.1	motif: NRAAAGAGGAAGTGRNN","TF:M10073","0.005892157465176346","2.22972565535565","2426","1229","204","19917","CCL4,CCL7,MMP10,CCL4L1,ISG20,BIRC3,SLC7A7,GPR84,IFIT2,CCL1,SPP1,CXCL6,PPBP,FCGR2B,C3AR1,KMO,IFIH1,MMP7,LILRA6,IRF7,LILRA5,PILRA,TRIM22,OAS1,ATF3,IDO1,PIK3R5,CYBB,RICTOR,BCL3,TAGAP,LILRB2,N4BP1,NCF1,FCER1G,LILRB1,SLC12A8,AP1S2,MYOF,DUSP5,MS4A14,TMEM123,TCF7L2,SPRR2F,IRF1,IFNGR2,CPEB2,MCL1,H…
TF,"Factor: AP-1	motif: NNNTGAGTCAKCN","TF:M00517","0.0061401142781218445","2.2118235458139033","5064","1229","383","19917","CCL7,GBP1,CXCL11,TNFAIP6,MMP9,ISG20,IFI44,CD14,GBP2,EMP1,CCL2,AQP9,IFIT3,SLC7A7,DOCK4,TNFRSF9,IFIT2,CLEC7A,CLEC4E,OAS2,IL1RN,FCGR2B,FFAR2,AMPD3,C3AR1,IL4I1,SIGLEC1,MMP12,TNFAIP3,SAMD9,GPR34,PARP14,ADM,FCGR3A,CDKN1A,NCF2,IFIT5,MMP7,TM4SF19,ADGRE3,GPAT3,LILRA5,TRIM34,MMP1,IFNA1,OAS1,RIN2,TLR1…
TF,"Factor: Spi-B	motif: NAWGRGGAAGTR","TF:M11374","0.006168707579148998","2.2098058165240557","2527","1229","211","19917","IL1B,EMP1,BIRC3,SLC7A7,IFIT2,SPP1,CXCL6,PPBP,ZFP36L1,FCGR2B,SAMD9L,SIGLEC1,KMO,GPR34,FCGR3A,NCF2,IFIH1,MMP7,LILRA6,IRF7,ATF3,IDO1,GK,PIK3R5,PARP9,RASGRP3,RICTOR,DDX60,BCL3,LILRB2,NCF1,LILRB1,AP1S2,ATP6V0D2,MYOF,DUSP5,DYNLT1,MS4A14,TMEM123,CD300A,TCF7L2,SPRR2F,IRF1,CSF2RB,APBB3,MCL1,CHST7,IRF9…
TF,"Factor: ZBTB7C	motif: GKCCCGGGCKG","TF:M03806","0.006683808456132314","2.1749760045651128","3047","1229","247","19917","PHLDA1,TRAF1,PPM1K,SOCS3,TNFAIP3,CMPK2,CCDC71L,CDKN1A,MAFB,EIF2AK2,NFKBIZ,GPR68,GUCY1A2,PKIG,ZNFX1,HIVEP1,N4BP1,SLC2A6,DHX58,ABCA1,TNFRSF21,NPTN,DYNLT1,TMEM123,KCTD12,TMEM158,PLXNC1,HLX,AHR,ACER3,IFNGR2,SH3GLB1,TMEM87B,STX1A,RELB,ELOVL7,OLIG1,PLEKHO2,TTC19,IL17RD,FBXO32,PDE4B,ANKRD12,CD93,SMAD…
TF,"Factor: c-Fos	motif: RTGAGTCAYNN","TF:M09617","0.006699873695701342","2.173933384430067","2687","1229","222","19917","CXCL11,TNFAIP6,ISG20,CD14,GBP2,CCL2,AQP9,TNFRSF9,IFIT2,CLEC4E,IL1RN,AMPD3,C3AR1,IL4I1,MMP12,TNFAIP3,PARP14,FCGR3A,CDKN1A,NCF2,MMP7,TM4SF19,ADGRE3,GPAT3,TRIM34,MMP1,IFNA1,RIN2,NFKBIZ,IDO1,CYBB,STX11,OLR1,RHOH,CSRNP1,DDX60L,GBP3,FABP4,ATF5,LILRB2,MMP13,FPR1,LILRB1,ITGAX,LAMB3,DCSTAMP,MYOF,TRIB1,M…
TF,"Factor: Sp1	motif: NGGGGCGGGGN","TF:M07395","0.00673576082009792","2.171613342582616","10721","1229","740","19917","CCL8,TRAF1,DOCK4,TNFRSF9,OAS2,CXCL6,ZFP36L1,RGL1,NAMPT,IL4I1,PPM1K,DUSP1,SOCS3,TNFAIP3,OLFML2B,HNRNPLL,CMPK2,GCH1,SLC26A11,PARP14,CCDC71L,ADM,CDKN1A,THBS1,NFKBIA,NCOA7,GPAT3,IRF7,TRIM34,MAML2,MAFB,EIF2AK2,CDKN2B,FTH1,RIN2,NFKBIZ,IRAK2,ICAM1,LACC1,GK,PIK3R5,GPR68,GMPR,HERC5,PRDM1,BTG2,HCK,PARP9,…
TF,"Factor: c-Jun	motif: NRTGAGTCAYN","TF:M09965","0.0070884710508539684","2.149447429948727","4527","1229","347","19917","GBP1,CXCL11,TNFAIP6,MMP9,ISG20,CD14,GBP2,EMP1,CCL3,CCL2,AQP9,IFIT3,SLC7A7,TNFRSF9,IFIT2,CLEC7A,CLEC4E,OAS2,IL1RN,FCGR2B,FFAR2,AMPD3,C3AR1,IL4I1,SIGLEC1,MMP12,TNFAIP3,SAMD9,GPR34,PARP14,ADM,FCGR3A,CDKN1A,AKR1C1,NCF2,MMP7,TM4SF19,ADGRE3,NCOA7,GPAT3,LILRA5,TRIM34,MMP1,IFNA1,OAS1,RIN2,TLR1,NFKBIZ,…
TF,"Factor: AP-1	motif: NTGACTCAN","TF:M00925","0.007332915693561955","2.134723308053797","2576","1229","214","19917","CXCL11,ISG20,CD14,GBP2,CCL2,AQP9,TNFRSF9,IFIT2,OAS2,IL1RN,AMPD3,C3AR1,IL4I1,MMP12,TNFAIP3,PARP14,ADM,FCGR3A,CDKN1A,MMP7,TM4SF19,GPAT3,TRIM34,RIN2,NFKBIZ,STX11,OLR1,RHOH,CSRNP1,DDX60L,GBP3,FABP4,ATF5,LILRB2,MMP13,FPR1,FCER1G,LILRB1,LAMB3,DCSTAMP,MYOF,TRIB1,MS4A14,CXCR5,UPP1,MCL1,MX2,SLC6A6,RELB,ZC…
TF,"Factor: SP1	motif: NRGKGGGCGGGGCN
TF,"Factor: c-Jun	motif: NNNNRRTGASTCAN
TF,"Factor: Fra-2	motif: NNRTGAGTCAYN
TF,"Factor: KLF3	motif: NNNNNNGGGCGGGGCNNGN
TF,"Factor: JUND:FRA-1	motif: NRTGACTCAN","TF:M08929","0.008431366495004736","2.0741020323568056","1576","1229","142","19917","CXCL11,ISG20,CD14,GBP2,CCL2,TNFRSF9,IFIT2,C3AR1,IL4I1,MMP12,TNFAIP3,PARP14,FCGR3A,CDKN1A,MMP7,TM4SF19,GPAT3,TRIM34,NFKBIZ,STX11,OLR1,RHOH,DDX60L,FABP4,ATF5,LILRB2,MMP13,FPR1,LILRB1,LAMB3,DCSTAMP,TRIB1,CXCR5,UPP1,MCL1,MX2,ZC3H12D,HES1,ELOVL7,IFI16,CCRL2,TRAF3IP2,NLRP12,CARD16,CD36,VAMP4,ADCY7,ND…
TF,"Factor: KLF15	motif: NCCMCGCCCMCN","TF:M12158","0.008773586015287757","2.0568228617840267","11165","1229","766","19917","CCL8,MMP9,CD14,DDX58,PHLDA1,CCL2,IFIT1,SLC7A7,TRAF1,DOCK4,TNFRSF9,OAS2,CXCL6,ZFP36L1,RGL1,NAMPT,SAMD9L,IL4I1,PPM1K,DUSP1,SOCS3,TNFAIP3,HNRNPLL,CMPK2,GCH1,SLC26A11,HELZ2,PARP14,CCDC71L,FCGR3A,TNFSF10,CDKN1A,IER3,IFIT5,ISG15,TM4SF19,THBS1,NFKBIA,NCOA7,SLC7A11,IRF7,TRIM34,MAML2,MAFB,EIF2AK2,FTH…
TF,"Factor: Sp1	motif: NNGGGGCGGGGNN","TF:M00932","0.008791072326568625","2.055958146870797","10490","1229","725","19917","CCL8,DDX58,TRAF1,DOCK4,TNFRSF9,OAS2,CXCL6,ZFP36L1,RGL1,NAMPT,FFAR2,IL4I1,PPM1K,DUSP1,SOCS3,TNFAIP3,IFITM1,OLFML2B,HNRNPLL,CMPK2,SLC26A11,PARP14,CCDC71L,ADM,CDKN1A,LILRA6,THBS1,NFKBIA,NCOA7,GPAT3,IRF7,TRIM34,MAML2,MAFB,EIF2AK2,CDKN2B,FTH1,RIN2,NFKBIZ,IRAK2,ICAM1,LACC1,GK,PIK3R5,GPR68,GMPR,HER…
TF,"Factor: AP2	motif: GCCYGSGGSN","TF:M08867","0.009776997091175592","2.009794514025235","10120","1229","702","19917","ISG20,CD14,BIRC3,PHLDA1,TRAF1,TNFRSF9,CXCL2,RGL1,NAMPT,FCGR2B,FFAR2,PLSCR1,HERC6,IL4I1,PPM1K,SIGLEC1,SOCS3,TNFAIP3,IFITM1,HNRNPLL,CMPK2,KMO,SLC26A11,HELZ2,PARP14,CCDC71L,KIR2DL4,CDKN1A,NCF2,IFIT5,LILRA6,ISG15,TM4SF19,THBS1,NFKBIA,GPAT3,IRF7,PILRA,MAFB,ZC3H12C,EIF2AK2,FTH1,NFKBIZ,IRAK2,GPR65,ICA…
TF,"Factor: jdp2	motif: NRTGASTCAYN","TF:M11297","0.010072944711136022","1.9968435498190609","1828","1229","160","19917","TNFAIP6,ISG20,CD14,GBP2,CCL2,AQP9,TNFRSF9,CLEC4E,IL1RN,AMPD3,C3AR1,IL4I1,MMP12,TNFAIP3,PARP14,FCGR3A,CDKN1A,NCF2,MMP7,TM4SF19,ADGRE3,GPAT3,TRIM34,MMP1,STX11,CSRNP1,DDX60L,FABP4,ATF5,LILRB2,MMP13,FPR1,LILRB1,ITGAX,LAMB3,TRIB1,CXCR5,UPP1,P2RY6,MCL1,MX2,ZC3H12D,HES1,CCL5,ELOVL7,IFI16,LAT,CCRL2,TR…
TF,"Factor: Sp2	motif: NYSGCCCCGCCCCCY","TF:M03567","0.010566866491509007","1.9760537796937894","7746","1229","554","19917","CCL8,TRAF1,DOCK4,CXCL6,ZFP36L1,RGL1,NAMPT,IL4I1,PPM1K,SOCS3,TNFAIP3,HNRNPLL,CMPK2,SLC26A11,PARP14,CCDC71L,ADM,THBS1,NFKBIA,NCOA7,IRF7,TRIM34,MAML2,MAFB,EIF2AK2,NFKBIZ,IRAK2,GK,PIK3R5,GMPR,HERC5,PRDM1,BTG2,PARP9,DLL1,GUCY1A2,STX11,DAB2,MAPK6,PKIG,MAFF,RICTOR,SAMD4A,RHOH,CSRNP1,TAP1,BCL3,ATF…
TF,"Factor: Osx	motif: CCNCCCCCNNN
TF,"Factor: ZNF148	motif: NNNNNNCCNNCCCCTCCCCCACCCN","TF:M09834","0.012192670187564729","1.913901173730703","6998","1229","506","19917","IFIT1,ZFP36L1,NAMPT,AMPD3,IL4I1,DUSP1,SOCS3,TNFAIP3,CMPK2,SLC26A11,PARP14,CCDC71L,ADM,FCGR3A,ISG15,THBS1,NFKBIA,NCOA7,ARID5B,TRIM34,MAML2,MAFB,EIF2AK2,FTH1,GK,GMPR,HERC5,PRDM1,BTG2,HCK,DLL1,APOBEC3F,GUCY1A2,DAB2,MAPK6,MAFF,RICTOR,SAMD4A,RHOH,CSRNP1,BCL3,MXD1,ATF5,ZNFX1,RNF19B,HIVE…
TF,"Factor: c-Jun	motif: NNNNRRTGASTCAN","TF:M07102","0.01287204610525525","1.8903524133448502","5146","1229","386","19917","CCL7,MMP10,CXCL11,TNFAIP6,MMP9,ISG20,IFI44,CD14,GBP2,EMP1,CCL2,AQP9,IFIT3,SLC7A7,TNFRSF9,IFIT2,CLEC7A,C5AR1,CLEC4E,OAS2,TDO2,RGL1,GBP5,IL1RN,FCGR2B,FFAR2,PLSCR1,AMPD3,SAMD9L,C3AR1,IL4I1,SIGLEC1,MMP12,TNFAIP3,GPR34,PARP14,CCDC71L,OASL,FCGR3A,KIR2DL4,CDKN1A,AKR1C1,NCF2,KLF9,MMP7,TM4SF19,ADGRE3…
TF,"Factor: C-JUN:FRA-2	motif: NNRTGAGTCAYN","TF:M08940","0.01327367532743824","1.8770088093568091","3661","1229","287","19917","CCL7,MMP10,CXCL11,TNFAIP6,MMP9,ISG20,CD14,GBP2,EMP1,CCL2,AQP9,IFIT3,TNFRSF9,IFIT2,CLEC7A,CLEC4E,IL1RN,FCGR2B,FFAR2,AMPD3,C3AR1,IL4I1,SIGLEC1,MMP12,TNFAIP3,GPR34,PARP14,FCGR3A,CDKN1A,NCF2,MMP7,TM4SF19,ADGRE3,GPAT3,LILRA5,TRIM34,MMP1,IFNA1,RIN2,NFKBIZ,IDO1,HSPA6,CYBB,PRDM1,STX11,OLR1,RHOH,CSRNP1…
TF,"Factor: SP1	motif: NCCCCKCCCCC","TF:M07226","0.013745044165101371","1.8618538603582353","8333","1229","590","19917","TRAF1,TNFRSF9,OAS2,CXCL6,ZFP36L1,RGL1,NAMPT,IL4I1,PPM1K,DUSP1,SOCS3,TNFAIP3,CMPK2,SLC26A11,PARP14,CCDC71L,ADM,FCGR3A,CDKN1A,THBS1,NFKBIA,NCOA7,IRF7,ARID5B,TRIM34,MAML2,MAFB,EIF2AK2,FTH1,ICAM1,GK,PIK3R5,HERC5,PRDM1,BTG2,HCK,DLL1,APOBEC3F,GUCY1A2,STX11,DAB2,MAPK6,MAFF,RICTOR,RHOH,CSRNP1,TAP1,BCL…
TF,"Factor: BTEB4	motif: NCCACGCCCM
TF,"Factor: Sp4	motif: SCCCCKCCCCCSN
TF,"Factor: Egr-1	motif: GCGGGGGCGG","TF:M01873","0.014544925192885581","1.837288508064261","6773","1229","491","19917","ZFP36L1,RGL1,NAMPT,PLSCR1,IL4I1,SOCS3,TNFAIP3,HNRNPLL,GCH1,SLC26A11,PARP14,TM4SF19,THBS1,TRIM34,MAML2,CDKN2B,FTH1,NFKBIZ,LACC1,GK,GPR68,HSPA6,GMPR,BTG2,HCK,DLL1,APOBEC3F,GUCY1A2,MAPK6,MAFF,RICTOR,SAMD4A,BCL3,ATF5,RNF19B,HIVEP1,N4BP1,MERTK,OSM,OPTN,JUN,THBD,TNFRSF21,ITGAX,NABP1,AP1S2,NPTN,DUSP5,T…
TF,"Factor: BCL-11A	motif: NAAAGAGGAAGTGARAN","TF:M09595","0.016133452277035654","1.7922726912320792","3714","1229","290","19917","CCL7,CCL8,IL1B,CXCL11,ISG20,HESX1,CCL3,CCL2,GPR84,IFIT2,CLEC7A,C5AR1,CLEC4E,CXCL6,PPBP,FCGR2B,PLSCR1,C3AR1,DUSP1,SPOCD1,KMO,CCDC71L,TNFSF10,IFIH1,FCGR2A,LILRA6,NCOA7,IRF7,TRIM22,OAS1,FTH1,RIN2,PIK3R5,CYBB,APOL6,PRDM1,STX11,FCMR,TAGAP,FABP4,N4BP1,FCER1G,THBD,LY96,LILRB1,PTPRE,SP110,AP1S2,…
TF,"Factor: DPF2	motif: NYCACYTCCYCNYYCY
TF,"Factor: Sp2	motif: NYSGCCCCGCCCCCY
TF,"Factor: c-Fos	motif: NTGAGTCAN","TF:M09924","0.01744008410434627","1.7584514250247008","2451","1229","203","19917","TNFAIP6,ISG20,GBP2,CCL2,AQP9,IFIT3,TNFRSF9,CLEC4E,IL1RN,FCGR2B,AMPD3,C3AR1,IL4I1,MMP12,TNFAIP3,PARP14,FCGR3A,CDKN1A,NCF2,MMP7,TM4SF19,ADGRE3,GPAT3,TRIM34,MMP1,RIN2,STX11,CSRNP1,DDX60L,GBP3,ATF5,LILRB2,MMP13,FPR1,LILRB1,ITGAX,LAMB3,MYOF,TRIB1,MS4A14,CXCR5,SPRR2F,UPP1,P2RY6,MCL1,MX2,SLC6A6,ZC3H12D,…
TF,"Factor: BTEB2	motif: RGGGNGKGGN","TF:M07277","0.017588762769471012","1.7547647086544962","8539","1229","602","19917","SLC7A7,TRAF1,DOCK4,OAS2,CXCL6,RGL1,NAMPT,PLSCR1,IL4I1,PPM1K,SOCS3,TNFAIP3,OLFML2B,HNRNPLL,CMPK2,SLC26A11,PARP14,CCDC71L,ADM,FCGR3A,CDKN1A,NCF2,IFIT5,THBS1,NFKBIA,NCOA7,IRF7,TRIM34,MAML2,MAFB,TRIM22,EIF2AK2,FTH1,ICAM1,LACC1,GK,PIK3R5,GMPR,HERC5,PRDM1,BTG2,HCK,DLL1,APOBEC3F,GUCY1A2,STX11,DAB2,MAP…
TF,"Factor: c-Ets-2	motif: NNNRGGAARNRRR","TF:M09912","0.01920362112678732","1.716616870926614","8193","1229","580","19917","CCL4,CCL7,CCL8,IL1B,MMP10,TNFAIP6,CCL4L1,CD14,GBP2,EMP1,KYNU,BIRC3,CCL3,IFI44L,RSAD2,TRAF1,DOCK4,GPR84,TNFRSF9,IFIT2,CCL3L1,C3,CCL1,OAS2,ZFP36L1,CXCL2,CD48,GBP5,NAMPT,IL1RN,FCGR2B,DUSP1,SIGLEC1,SPOCD1,SOCS3,IFITM1,OLFML2B,HNRNPLL,SAMD9,FCGR3A,TNFSF10,CDKN1A,AKR1C1,IER3,LILRA6,TM4SF19,THBS1,ADG…
TF,"Factor: JunB	motif: NNNTGAGTCAY","TF:M09631","0.01968377049226838","1.705891707371064","1933","1229","166","19917","ISG20,CD14,GBP2,CCL2,AQP9,TNFRSF9,IL1RN,AMPD3,C3AR1,IL4I1,MMP12,TNFAIP3,PARP14,FCGR3A,CDKN1A,MMP7,TM4SF19,GPAT3,TRIM34,STX11,CSRNP1,DDX60L,GBP3,FABP4,ATF5,LILRB2,MMP13,FPR1,LILRB1,LAMB3,TRIB1,CXCR5,UPP1,P2RY6,MCL1,MX2,ZC3H12D,HES1,CCL5,ELOVL7,IFI16,LAT,CCRL2,TRAF3IP2,NLRP12,CARD16,CD36,VAMP4,ADC…
TF,"Factor: NF-kappaB2	motif: GGGRAANYCCC","TF:M10004","0.01991003991151864","1.700927869388214","1078","1229","103","19917","CXCL10,CCL20,TRAF1,TNFRSF9,CXCL6,CXCL2,RGL1,NAMPT,FFAR2,AMPD3,KMO,ISG15,NFKBIA,MAML2,EIF2AK2,GMPR,BCL3,KIAA1217,HIVEP1,SLC2A6,OPTN,TNFRSF21,AP1S2,DUSP5,CXCR5,CD300A,IFNGR2,PANX1,RELB,CD55,PTX3,TNIP1,CARD16,CHST15,AHRR,SLC31A2,VAMP4,SASH1,MLKL,NINJ1,CYLD,TICAM1,CASP10,ARPC5,IL15RA,F3,RAP1B,TLE4,C…
TF,"Factor: Sp1	motif: CCCCGCCCCN","TF:M00933","0.020162888703890672","1.6954472471130821","9772","1229","678","19917","CCL8,TRAF1,DOCK4,TNFRSF9,OAS2,CXCL6,ZFP36L1,RGL1,NAMPT,IL4I1,PPM1K,DUSP1,SOCS3,TNFAIP3,OLFML2B,HNRNPLL,CMPK2,SLC26A11,PARP14,CCDC71L,ADM,FCGR3A,CDKN1A,THBS1,NFKBIA,NCOA7,IRF7,ARID5B,TRIM34,MAML2,MAFB,EIF2AK2,CDKN2B,FTH1,RIN2,IRAK2,ICAM1,LACC1,GK,PIK3R5,GMPR,HERC5,PRDM1,BTG2,HCK,PARP9,DLL1,APOBE…
TF,"Factor: KLF15	motif: RCCMCRCCCMCN","TF:M12160","0.02059587519673717","1.6862197484981623","12836","1229","863","19917","CCL8,IL1B,MMP9,CD14,DDX58,BIRC3,PHLDA1,IFIT1,SLC7A7,TRAF1,DOCK4,TNFRSF9,OAS2,ZFP36L1,RGL1,NAMPT,AMPD3,SAMD9L,IL4I1,PPM1K,DUSP1,SOCS3,TNFAIP3,HNRNPLL,CMPK2,GCH1,SLC26A11,HELZ2,PARP14,CCDC71L,ADM,FCGR3A,TNFSF10,CDKN1A,IER3,ISG15,TM4SF19,THBS1,NFKBIA,NCOA7,SLC7A11,ARID5B,PILRA,TRIM34,MAML2,MAFB,…
TF,"Factor: MAZ	motif: GGGGGAGGGGGNGRGRRRGNRG
TF,"Factor: AP-2	motif: GSCCSCRGGCNRNRNN
TF,"Factor: JUNB:FOSB	motif: NRTGASTCAT","TF:M08920","0.021544694279818487","1.6666596641901346","3182","1229","253","19917","CCL7,MMP10,CXCL11,TNFAIP6,ISG20,CD14,GBP2,CCL2,AQP9,TNFRSF9,IFIT2,CLEC4E,GBP5,IL1RN,AMPD3,C3AR1,IL4I1,MMP12,TNFAIP3,GPR34,PARP14,OASL,FCGR3A,CDKN1A,AKR1C1,NCF2,MMP7,TM4SF19,ADGRE3,GPAT3,TRIM34,MMP1,IFNA1,RIN2,NFKBIZ,IDO1,CYBB,PRDM1,STX11,OLR1,RHOH,CSRNP1,DDX60L,GBP3,FABP4,ATF5,LILRB2,MMP13,KIAA…
TF,"Factor: ZNF37A	motif: CCYYGGCTCCNTSCCMN
TF,"Factor: Erm	motif: NRRSAGGAARNGRN","TF:M09916","0.02224944147590346","1.6526808865696847","6781","1229","490","19917","MMP10,ISG20,CD14,GBP2,CCL3,CCL2,IFIT1,RSAD2,GPR84,IFIT2,CLEC7A,C5AR1,CCL1,CLEC4E,OAS2,PPBP,ZFP36L1,RGL1,SAMD9L,SIGLEC1,SPOCD1,HNRNPLL,KMO,FCGR3A,AKR1C1,FCGR2A,TM4SF19,THBS1,NCOA7,GPAT3,IRF7,PILRA,TRIM34,TRIM22,GPR82,IFNA1,OAS1,ATF3,RIN2,PIK3R5,GMPR,TLR2,HCK,PARP9,DLL1,APOBEC3F,MAFF,SAMD4A,CL…
TF,"Factor: Fra-1	motif: TGACTCAN
TF,"Factor: ZBP89	motif: CCCCKCCCCCNN","TF:M07397","0.02276689392872955","1.6426962158331264","7190","1229","516","19917","IFIT1,ZFP36L1,NAMPT,IL4I1,PPM1K,DUSP1,SPOCD1,SOCS3,TNFAIP3,CMPK2,SLC26A11,PARP14,CCDC71L,ADM,FCGR3A,ISG15,THBS1,NFKBIA,NCOA7,ARID5B,TRIM34,MAML2,MAFB,EIF2AK2,FTH1,ICAM1,GK,PIK3R5,HERC5,PRDM1,BTG2,HCK,DLL1,APOBEC3F,GUCY1A2,DAB2,MAPK6,MAFF,RICTOR,SAMD4A,RHOH,CSRNP1,BCL3,MXD1,ATF5,LILRB2,ZNFX1,RN…
TF,"Factor: GKLF	motif: NNRRGRRNGNSNNN","TF:M07040","0.023135142134655465","1.6357278279943441","12809","1229","861","19917","GBP1,MMP10,CCL20,CD14,HESX1,EMP1,DDX58,BIRC3,PHLDA1,IFIT1,IFI44L,SLC7A7,TRAF1,DOCK4,C3,C5AR1,CXCL6,PPBP,ZFP36L1,RGL1,CD48,NAMPT,IL1RN,FCGR2B,FFAR2,PLSCR1,SAMD9L,HERC6,IL4I1,DUSP1,SIGLEC1,SPOCD1,SOCS3,TNFAIP3,IFITM1,OLFML2B,HNRNPLL,CMPK2,SLC26A11,HELZ2,PARP14,CCDC71L,ADM,FCGR3A,TNFSF10,CDKN…
TF,"Factor: SP1	motif: GGGGYGGGGNS
TF,"Factor: RelA-p65	motif: NWGGGRATTTCCMN
TF,"Factor: NF-kappaB	motif: GGGRATTTCC","TF:M00052","0.026401981899554082","1.5783634710190564","1887","1229","162","19917","CCL4,CXCL10,IL1B,CXCL11,CCL4L1,MMP9,CCL20,DDX58,BIRC3,TNFRSF9,CXCL6,IFNB1,CXCL2,NAMPT,IL1RN,TNFAIP3,NCF2,IFIH1,IER3,FCGR2A,NFKBIA,GPAT3,IRF7,LILRA5,PILRA,MAML2,ICAM1,BTG2,MAPK6,MAFF,RICTOR,TAP1,GBP3,ZNFX1,HIVEP1,SLC2A6,OPTN,TMEM106A,CXCR5,IFNGR2,SH3GLB1,PANX1,PAX8,RELB,CCL5,TNIP1,LAT,CCRL2,IFNA…
TF,"Factor: KROX	motif: CCCGCCCCCRCCCC","TF:M00982","0.02828935418574641","1.5483769668861727","7866","1229","558","19917","ZFP36L1,RGL1,NAMPT,SOCS3,TNFAIP3,HNRNPLL,GCH1,SLC26A11,PARP14,TM4SF19,THBS1,NFKBIA,NCOA7,TRIM34,MAML2,EIF2AK2,FTH1,NFKBIZ,LACC1,GK,GPR68,GMPR,PRDM1,BTG2,HCK,PARP9,DLL1,GUCY1A2,DAB2,MAPK6,MAFF,RICTOR,SAMD4A,CSRNP1,BCL3,MXD1,ZNFX1,RNF19B,HIVEP1,N4BP1,SLC2A6,MERTK,OSM,OPTN,SH3PXD2B,JUN,ITGAX,NA…
TF,"Factor: AP-1	motif: NTGACTCAN
TF,"Factor: AP-2beta	motif: GCNNNGGSCNGVGGGN
TF,"Factor: MAZ	motif: GGGGAGGG","TF:M00649","0.02995763172467922","1.5234925223997111","9407","1229","654","19917","CCL4,IL1B,MMP10,CCL4L1,MMP9,CD14,IFIT1,SLC7A7,C3,C5AR1,CCL1,ZFP36L1,RGL1,NAMPT,IL1RN,FCGR2B,PLSCR1,AMPD3,IL4I1,DUSP1,SIGLEC1,SPOCD1,SOCS3,OLFML2B,HNRNPLL,CMPK2,SLC26A11,CCDC71L,ADM,FCGR3A,KIR2DL4,TNFSF10,CDKN1A,NCF2,KLF9,IFIH1,IFIT5,FCGR2A,LILRA6,ISG15,NFKBIA,GPAT3,BATF2,IRF7,ARID5B,PILRA,MAFB,TRI…
TF,"Factor: SP1	motif: CCCCKCCCCC","TF:M02281","0.030653686185985962","1.5135172929571976","6518","1229","472","19917","ZFP36L1,NAMPT,IL4I1,PPM1K,DUSP1,SOCS3,TNFAIP3,CMPK2,SLC26A11,PARP14,CCDC71L,ADM,FCGR3A,THBS1,NFKBIA,NCOA7,ARID5B,TRIM34,MAML2,MAFB,EIF2AK2,FTH1,ICAM1,GK,PIK3R5,HERC5,PRDM1,BTG2,HCK,DLL1,APOBEC3F,GUCY1A2,DAB2,MAPK6,MAFF,RICTOR,RHOH,CSRNP1,BCL3,MXD1,ATF5,ZNFX1,RNF19B,HIVEP1,N4BP1,SLC2A6,MERTK,DHX…
TF,"Factor: c-Fos	motif: TGACTCAN","TF:M03815","0.031243418519865458","1.5052414535690908","2473","1229","203","19917","TNFAIP6,MMP9,CD14,GBP2,EMP1,CCL2,AQP9,SLC7A7,TNFRSF9,CLEC7A,CLEC4E,IL1RN,AMPD3,IL4I1,SIGLEC1,MMP12,GPR34,FCGR3A,NCF2,MMP7,TM4SF19,ADGRE3,LILRA5,TRIM34,MMP1,IFNA1,OAS1,IDO1,HSPA6,CYBB,APOL6,STX11,OLR1,DDX60L,GBP3,FABP4,ATF5,KIAA1217,FPR1,TMEM106A,LILRB1,ITGAX,LAMB3,PTPRE,SLFN5,UPP1,P2RY6,MCL1,HNMT…
TF,"Factor: JUNB:FOSB	motif: NRTGASTCAT
TF,"Factor: SP1	motif: CCCCKCCCCC
TF,"Factor: NF-kappaB1	motif: KGGRNTTTCCM","TF:M07221","0.03260838651723272","1.4866706898171151","2446","1229","201","19917","CCL4,CXCL10,IL1B,CXCL11,CCL4L1,MMP9,CCL20,DDX58,BIRC3,PHLDA1,TNFRSF9,C3,CXCL6,IFNB1,CXCL2,NAMPT,IL1RN,SAMD9L,TNFAIP3,NCF2,IFIH1,IER3,FCGR2A,NFKBIA,GPAT3,IRF7,LILRA5,PILRA,MAML2,ICAM1,BTG2,DLL1,MAPK6,MAFF,RICTOR,TAP1,GBP3,BCL3,ZNFX1,HIVEP1,SLC2A6,OPTN,TMEM106A,CXCR5,AHR,IFNGR2,SH3GLB1,PANX1,PAX8…
TF,"Factor: Fra-1	motif: NNNTGAGTCAYN","TF:M09922","0.032724995321149544","1.4851204068703794","4616","1229","348","19917","CCL7,GBP1,MMP10,CXCL11,TNFAIP6,MMP9,ISG20,CD14,GBP2,EMP1,CCL2,AQP9,IFIT3,SLC7A7,TNFRSF9,IFIT2,CLEC7A,C5AR1,CLEC4E,OAS2,GBP5,IL1RN,FCGR2B,FFAR2,AMPD3,C3AR1,IL4I1,SIGLEC1,MMP12,TNFAIP3,GPR34,PARP14,ADM,FCGR3A,CDKN1A,NCF2,MMP7,TM4SF19,ADGRE3,GPAT3,LILRA5,TRIM34,MMP1,IFNA1,OAS1,RIN2,TLR1,NFKBIZ,I…
TF,"Factor: C-JUN:FRA-1	motif: NNATGACTCATNN
TF,"Factor: C-FOS:C-JUN	motif: ATGAGTCAYN","TF:M08942","0.03400258560567408","1.4684880573229937","3319","1229","261","19917","CCL7,MMP10,CXCL11,TNFAIP6,ISG20,CD14,GBP2,CCL2,AQP9,IFIT3,TNFRSF9,IFIT2,CLEC4E,IL1RN,FCGR2B,AMPD3,C3AR1,IL4I1,MMP12,TNFAIP3,GPR34,PARP14,FCGR3A,CDKN1A,NCF2,MMP7,TM4SF19,ADGRE3,GPAT3,TRIM34,MMP1,IFNA1,RIN2,NFKBIZ,IDO1,CYBB,PRDM1,STX11,OLR1,RHOH,CSRNP1,DDX60L,GBP3,FABP4,ATF5,LILRB2,MMP13,KIAA1217,…
TF,"Factor: Churchill	motif: CGGGNN
TF,"Factor: MAZ	motif: GGGMGGGGSSGGGGGGGGGGGG
TF,"Factor: JUNB:C-FOS	motif: NATGAGTCATNN
TF,"Factor: EGR1	motif: NGNGKGGGYGGNGS","TF:M09761","0.04142316117006093","1.382756761397962","5191","1229","385","19917","TNFRSF9,ZFP36L1,NAMPT,TNFAIP3,HNRNPLL,GCH1,PARP14,NFKBIA,TRIM34,MAML2,LACC1,GK,GPR68,HERC5,BTG2,HCK,DLL1,GUCY1A2,MAPK6,MAFF,RICTOR,SAMD4A,CSRNP1,BCL3,HIVEP1,N4BP1,MERTK,DHX58,NRP1,ABCA1,OPTN,NABP1,NPTN,TPM4,TRIB1,MS4A14,SAMHD1,KCTD12,TCF7L2,S100B,IRF1,IFNGR2,UPP1,OTUD1,DCUN1D3,P2RY6,TMEM87B,A…
TF,"Factor: Erg	motif: NRRSAGGAAGNGG","TF:M09907","0.04553874138761803","1.3416189767065136","11794","1229","798","19917","CCL4,CCL7,IL1B,MMP10,CCL4L1,MMP9,CCL20,ISG20,CD14,KYNU,BIRC3,PHLDA1,CCL3,CCL2,IFIT1,IFI44L,RSAD2,IFIT3,TRAF1,DOCK4,GPR84,TNFRSF9,IFIT2,CCL3L1,CCL1,CLEC4E,OAS2,CXCL6,PPBP,ZFP36L1,CXCL2,RGL1,NAMPT,FCGR2B,FFAR2,PLSCR1,AMPD3,SAMD9L,C3AR1,IL4I1,DUSP1,SIGLEC1,SPOCD1,CYTIP,SOCS3,IFITM1,OLFML2B,HNRN…
TF,"Factor: TAFII250	motif: RARRWGGCGGMGGNGR
g:Profiler analysis of Gene Ontology Biological Process categories related to the significantly downregulated genes
source,"term_name","term_id","adjusted_p_value","negative_log10_of_adjusted_p_value","term_size","query_size","intersection_size","effective_domain_size","intersections"
GO:BP,"cell cycle process","GO:0022402","1.5166751067778225e-59","58.81910744126024","1388","1318","284","18123","ANAPC1,CEP68,WRN,INSM1,ZFP36L2,RIOK2,TUBA4A,TUBG1,EZR,MYO19,PDXP,RAN,XPC,SLC16A1,RBBP7,CCP110,PARD6G,RFC1,CDC14A,YAF2,CEP63,DCLRE1B,CCNB1,EFHC1,HAUS2,CDC25C,GTSE1,RBL1,EZH2,PRIM2,RFC2,GEN1,MCM3,CETN3,NUP37,THOC1,CEP290,MRE11A,APEX1,HAUS8,MDM1,CENPE,MYBL2,RBBP8,TOP2B,HAUS1,FOXN3,RRS1,P…
GO:BP,"cell cycle","GO:0007049","1.1930319725151931e-57","56.92334791735157","1867","1318","336","18123","ANAPC1,CEP68,NLE1,WRN,INSM1,ZFP36L2,RIOK2,TUBA4A,TUBG1,EZR,MYO19,PDXP,RAN,XPC,SLC16A1,KLHL42,RBBP7,CCP110,PARD6G,RFC1,CDC14A,YAF2,CEP63,DCLRE1B,CCNB1,EFHC1,HAUS2,MCM8,CDC25C,GTSE1,RBL1,EZH2,PRIM2,RFC2,GEN1,MCM3,CETN3,NUP37,THOC1,CEP290,MRE11A,APEX1,HAUS8,NOLC1,MDM1,CENPE,MYBL2,RBBP8,TOP2B,HAU…
GO:BP,"mitotic cell cycle process","GO:1903047","4.946161376522184e-45","44.30573171818302","956","1318","206","18123","ANAPC1,ZFP36L2,RIOK2,TUBA4A,TUBG1,PDXP,RAN,XPC,CCP110,CDC14A,CEP63,DCLRE1B,CCNB1,EFHC1,HAUS2,CDC25C,GTSE1,RBL1,EZH2,GEN1,MCM3,NUP37,CEP290,MRE11A,APEX1,HAUS8,CENPE,MYBL2,RBBP8,HAUS1,FOXN3,RRS1,PCNA,TACC3,AURKA,BCAT1,NUP35,MYC,NUP107,NUP93,CCSAP,CASP2,CETN2,E2F6,PHF13,DBF4,DONSON…
GO:BP,"mitotic cell cycle","GO:0000278","4.889097491423016e-44","43.31077130256744","1098","1318","222","18123","ANAPC1,NLE1,ZFP36L2,RIOK2,TUBA4A,TUBG1,PDXP,RAN,XPC,CCP110,CDC14A,CEP63,DCLRE1B,CCNB1,EFHC1,HAUS2,CDC25C,GTSE1,RBL1,EZH2,GEN1,MCM3,NUP37,CEP290,MRE11A,APEX1,HAUS8,NOLC1,CENPE,MYBL2,RBBP8,HAUS1,FOXN3,TTLL12,RRS1,PCNA,TACC3,AURKA,BCAT1,NUP35,MYC,NUP107,NUP93,CCSAP,WDHD1,CASP2,CETN2,E2F6,…
GO:BP,"DNA replication","GO:0006260","1.3875837955074111e-37","36.857740780581786","338","1318","107","18123","WRN,NUCKS1,WDR18,POLH,RBBP7,RFC1,MCM8,SUPT16H,PRIM2,RFC2,STOML2,GEN1,MCM3,SSRP1,NAP1L1,REV1,THOC1,MRE11A,RBBP8,NFIA,PCNA,ATR,WDHD1,TONSL,DBF4,DONSON,ETAA1,REV3L,POLD1,FAF1,RECQL4,RPA1,TRAIP,POLE3,SETMAR,CHAF1A,DNA2,FANCM,POLE,RPA3,GINS4,PSMA8,NT5M,RAD1,POLD3,RHNO1,CACYBP,BARD1,SMC3,GMNN,…
GO:BP,"DNA metabolic process","GO:0006259","4.652253871321426e-35","34.33233659404985","976","1318","191","18123","WRN,HNRNPA1,NUCKS1,TDP1,WDR18,DNMT1,PHB,POLH,RAN,XPC,GNL3,RFC1,DCLRE1B,DKC1,MCM8,SUPT16H,FANCF,HMGB2,ASF1A,EZH2,PRIM2,RFC2,UCHL5,EXO5,GEN1,MCM3,SSRP1,REV1,THOC1,MRE11A,APEX1,ACTL6A,RBBP8,TOP2B,EXOSC5,PCNA,CTCFL,MYC,ATR,WDHD1,CETN2,PARP2,TONSL,DBF4,DONSON,ETAA1,REV3L,SLF2,CCNB1IP1,POL…
GO:BP,"cellular response to DNA damage stimulus","GO:0006974","1.0400199421253392e-30","29.98295833313203","894","1318","173","18123","WRN,CBX1,NEDD4,NUCKS1,TDP1,FBXO45,POLH,XPC,RFC1,CEP63,DCLRE1B,CCNB1,MCM8,SUPT16H,FANCF,HMGB2,ASF1A,CDC25C,GTSE1,RFC2,FOXO1,UCHL5,EXO5,GEN1,MCM3,SSRP1,WDR4,REV1,THOC1,MRE11A,MRPS9,APEX1,ACTL6A,RBBP8,FOXN3,PCNA,AURKA,MYC,TMEM109,ATR,WDHD1,CASP2,CETN2,PARP2,TONSL,CHC…
GO:BP,"DNA repair","GO:0006281","6.9940647249971e-29","28.155270352927687","586","1318","131","18123","WRN,NUCKS1,TDP1,POLH,XPC,RFC1,DCLRE1B,MCM8,SUPT16H,FANCF,HMGB2,ASF1A,RFC2,UCHL5,EXO5,GEN1,MCM3,SSRP1,REV1,MRE11A,APEX1,ACTL6A,RBBP8,PCNA,ATR,WDHD1,CETN2,PARP2,TONSL,ETAA1,REV3L,SLF2,POLD1,POLR2I,SMC6,RECQL4,RPA1,NUDT1,TRAIP,HMGB1,ZCWPW1,SETMAR,USP1,SMARCAD1,CHAF1A,DNA2,FANCA,FANCB,CHEK2,BCCIP,ER…
GO:BP,"chromosome segregation","GO:0007059","3.5556578934777243e-28","27.449080031200747","353","1318","97","18123","ANAPC1,RIOK2,TUBG1,RAN,CCNB1,GEN1,NUP37,MRE11A,CENPE,TOP2B,RRS1,TACC3,PHF13,SLF2,CCNB1IP1,SMC6,TPR,CENPQ,ZCWPW1,SMARCAD1,ERCC2,FANCM,RACGAP1,UBE2I,CDCA8,KNTC1,SPICE1,KIF18A,CENPF,NEK2,MKI67,SMC3,RMI1,NCAPG2,SMC1A,UBE2C,USP44,KIF14,SKA1,AURKB,KIFC1,SPAG5,BUB1,MIS18A,HNRNPU,KIF2C,SKA…
GO:BP,"chromosome organization","GO:0051276","7.752920044367025e-28","27.110534694873426","1270","1318","210","18123","ANAPC1,BRD3,WRN,HNRNPA1,NUCKS1,SCMH1,DNMT1,PHB,RIOK2,TUBG1,RAN,XPC,SMYD3,GNL3,RBBP7,RFC1,SMARCA2,ANP32E,DCLRE1B,CCNB1,DKC1,MCM8,SUPT16H,HMGB2,ASF1A,CHD4,RBL1,EZH2,PRIM2,RFC2,GEN1,MCM3,SSRP1,NAP1L1,ANP32B,MRE11A,APEX1,RCOR3,ACTL6A,CENPE,TOP2B,TTLL12,RRS1,PCNA,TACC3,AURKA,CTCFL,SMA…
GO:BP,"nuclear division","GO:0000280","7.864450205733056e-28","27.10433163298504","495","1318","117","18123","ANAPC1,RIOK2,TUBG1,PDXP,RAN,CDC14A,CCNB1,CDC25C,GEN1,NUP37,MRE11A,CENPE,MYBL2,TOP2B,RRS1,TACC3,AURKA,NUP35,NUP107,NUP93,CCSAP,PHF13,SLF2,CCNB1IP1,NUP85,ARHGEF10,TPR,HOXA13,RANBP1,ZCWPW1,MTBP,FANCA,CHEK2,BCCIP,FANCM,TPX2,PSMA8,RACGAP1,UBE2I,CDCA8,RAD1,PSMC3IP,KNTC1,SPICE1,KIF18A,PKMYT1,CEN…
GO:BP,"cell division","GO:0051301","2.843124464541061e-27","26.546204127618676","630","1318","134","18123","ANAPC1,ZFP36L2,MYO19,PDXP,RAN,GNL3,KLHL42,CCP110,PARD6G,CDC14A,CEP63,CCNB1,EFHC1,HAUS2,CDC25C,RBL1,CETN3,NUP37,HAUS8,CENPE,RBBP8,HAUS1,CAT,TACC3,AURKA,ZBTB16,MYC,CCSAP,CETN2,PHF13,TUBB,ZWILCH,TPR,KIT,CHEK2,ERCC2,TPX2,MIS18BP1,CKS1B,RACGAP1,UBE2I,CDCA8,KNTC1,SPICE1,PLK4,CENPF,NEK2,CCNF,SMC3,…
GO:BP,"organelle fission","GO:0048285","7.929337276086318e-27","26.10076310894546","544","1318","122","18123","ANAPC1,RIOK2,TUBG1,MYO19,PDXP,RAN,CDC14A,CCNB1,CDC25C,VPS35,GEN1,NUP37,MRE11A,CENPE,MYBL2,TOP2B,RRS1,TACC3,AURKA,NUP35,NUP107,NUP93,CCSAP,PHF13,SLF2,CCNB1IP1,NUP85,ARHGEF10,TPR,HOXA13,RANBP1,PPARGC1A,ZCWPW1,MTBP,FANCA,CHEK2,BCCIP,DNM1,FANCM,TPX2,PSMA8,RACGAP1,UBE2I,CDCA8,RAD1,PSMC3IP,KNT…
GO:BP,"spindle organization","GO:0007051","3.2133984318203223e-26","25.493035422592566","256","1318","79","18123","TUBG1,EZR,RAN,CEP63,CCNB1,EFHC1,HAUS2,NUP37,HAUS8,CENPE,MYBL2,HAUS1,TACC3,AURKA,NUP107,CCSAP,TUBB,NUP85,ZWILCH,ARHGEF10,TPR,RANBP1,CENPQ,PCNT,CHEK2,BCCIP,CENPL,TPX2,CENPI,RACGAP1,CDCA8,KNTC1,SPICE1,KIF18A,CENPF,NEK2,SMC3,SMC1A,SKA1,AURKB,KIFC1,SPAG5,BUB1,HNRNPU,KIF2C,SKA2,CCNB2,PRC1,…
GO:BP,"DNA-dependent DNA replication","GO:0006261","4.66284689707127e-26","25.331348844217118","216","1318","72","18123","WRN,NUCKS1,WDR18,RFC1,MCM8,PRIM2,RFC2,STOML2,GEN1,MCM3,THOC1,MRE11A,PCNA,ATR,WDHD1,TONSL,DBF4,DONSON,ETAA1,REV3L,POLD1,RECQL4,RPA1,TRAIP,POLE3,SETMAR,DNA2,FANCM,POLE,RPA3,GINS4,PSMA8,POLD3,GMNN,ORC1,TIMELESS,ZGRF1,LIG1,POLQ,DDX11,GINS3,CDT1,CCNE2,CHTF18,MCM7,RFC3,ZRANB3,POLA1,…
GO:BP,"cell cycle phase transition","GO:0044770","2.8080316900358543e-24","23.551597995285096","681","1318","135","18123","ANAPC1,ZFP36L2,RIOK2,TUBA4A,TUBG1,XPC,CCP110,CDC14A,CEP63,DCLRE1B,CCNB1,HAUS2,CDC25C,GTSE1,RBL1,EZH2,GEN1,THOC1,CEP290,MRE11A,APEX1,HAUS8,CENPE,RBBP8,HAUS1,FOXN3,PCNA,TACC3,AURKA,BCAT1,MYC,ATR,CASP2,CETN2,E2F6,DBF4,DONSON,ETAA1,TUBB,ZWILCH,TPR,PCNT,MTBP,SETMAR,DNA2,CHEK2,CEP5…
GO:BP,"regulation of cell cycle process","GO:0010564","3.228716517334485e-24","23.490970084546777","815","1318","151","18123","ANAPC1,INSM1,ZFP36L2,RIOK2,TUBA4A,TUBG1,MYO19,PDXP,XPC,RBBP7,CCP110,CDC14A,YAF2,CEP63,DCLRE1B,CCNB1,HAUS2,CDC25C,GTSE1,RBL1,EZH2,GEN1,THOC1,CEP290,MRE11A,APEX1,HAUS8,MDM1,CENPE,RBBP8,HAUS1,FOXN3,PCNA,TACC3,AURKA,ATR,CCSAP,CASP2,CETN2,E2F6,DBF4,DONSON,ETAA1,SLF2,TUBB,ZWILC…
GO:BP,"regulation of cell cycle","GO:0051726","5.776540356295501e-24","23.238332188225645","1120","1318","185","18123","ANAPC1,NLE1,INSM1,ZFP36L2,RIOK2,TUBA4A,TUBG1,MYO19,PDXP,XPC,RBBP7,CCP110,CDC14A,YAF2,CEP63,DCLRE1B,CCNB1,HAUS2,CDC25C,GTSE1,RBL1,EZH2,GEN1,THOC1,CEP290,MRE11A,APEX1,HAUS8,MDM1,CENPE,MYBL2,RBBP8,HAUS1,FOXN3,TTLL12,PCNA,TACC3,AURKA,MYC,ATR,CCSAP,CASP2,CETN2,E2F6,DBF4,DONSON,ETAA1,…
GO:BP,"mitotic spindle organization","GO:0007052","1.8829770614105434e-23","22.72515497056406","194","1318","65","18123","TUBG1,RAN,CCNB1,EFHC1,NUP37,CENPE,MYBL2,TACC3,AURKA,NUP107,CCSAP,NUP85,ZWILCH,ARHGEF10,TPR,CENPQ,PCNT,CHEK2,BCCIP,CENPL,TPX2,CENPI,RACGAP1,CDCA8,KNTC1,SPICE1,KIF18A,CENPF,NEK2,SMC3,SMC1A,SKA1,AURKB,KIFC1,BUB1,HNRNPU,KIF2C,SKA2,PRC1,STIL,CENPP,CDC20,DSN1,CENPN,DLGAP5,CENPH,KIF2…
GO:BP,"mitotic nuclear division","GO:0140014","2.339841590609087e-23","22.630813543723654","346","1318","89","18123","ANAPC1,RIOK2,TUBG1,PDXP,RAN,CDC14A,CCNB1,CDC25C,GEN1,NUP37,CENPE,MYBL2,RRS1,TACC3,AURKA,NUP35,NUP107,NUP93,CCSAP,PHF13,SLF2,NUP85,ARHGEF10,TPR,HOXA13,RANBP1,MTBP,CHEK2,BCCIP,TPX2,RACGAP1,UBE2I,CDCA8,KNTC1,SPICE1,KIF18A,PKMYT1,CENPF,NEK2,MKI67,SMC3,KIF20B,NCAPG2,SMC1A,UBE2C,USP44,K…
GO:BP,"microtubule cytoskeleton organization involved in mitosis","GO:1902850","4.347336622468273e-23","22.361776730266882","214","1318","68","18123","TUBG1,RAN,CCNB1,EFHC1,NUP37,CENPE,MYBL2,TACC3,AURKA,NUP107,CCSAP,NUP85,ZWILCH,ARHGEF10,TPR,CENPQ,PCNT,CHEK2,BCCIP,CENPL,TPX2,CENPI,RACGAP1,CDCA8,KNTC1,SPICE1,KIF18A,CENPF,NEK2,SMC3,SMC1A,SKA1,AURKB,KIFC1,BUB1,HNRNPU,KIF2C,SKA2,PRC1,STIL,CENPP,CDC20…
GO:BP,"sister chromatid segregation","GO:0000819","2.6892849966991573e-22","21.57036317102505","214","1318","67","18123","ANAPC1,RIOK2,TUBG1,RAN,CCNB1,GEN1,MRE11A,CENPE,TOP2B,RRS1,TACC3,PHF13,SLF2,TPR,RACGAP1,CDCA8,KNTC1,KIF18A,CENPF,NEK2,SMC3,NCAPG2,SMC1A,UBE2C,USP44,KIF14,AURKB,KIFC1,SPAG5,BUB1,HNRNPU,KIF2C,PRC1,SMC2,DDX11,CDT1,NCAPD3,CDC20,ESPL1,DSN1,SMC1B,NCAPH,DLGAP5,RAD51C,RMI2,KIF23,KIF4A,…
GO:BP,"nuclear chromosome segregation","GO:0098813","6.651520139649145e-22","21.17707908961181","293","1318","79","18123","ANAPC1,RIOK2,TUBG1,RAN,CCNB1,GEN1,MRE11A,CENPE,TOP2B,RRS1,TACC3,PHF13,SLF2,CCNB1IP1,TPR,CENPQ,ZCWPW1,FANCM,RACGAP1,CDCA8,KNTC1,SPICE1,KIF18A,CENPF,NEK2,SMC3,RMI1,NCAPG2,SMC1A,UBE2C,USP44,KIF14,AURKB,KIFC1,SPAG5,BUB1,HNRNPU,KIF2C,PRC1,FAM83D,SMC2,DDX11,CDT1,CCNE2,NCAPD3,CDC20,…
GO:BP,"mitotic cell cycle phase transition","GO:0044772","8.425127389096684e-21","20.074423523814072","588","1318","117","18123","ANAPC1,ZFP36L2,RIOK2,TUBA4A,TUBG1,XPC,CCP110,CDC14A,CEP63,CCNB1,HAUS2,CDC25C,GTSE1,RBL1,EZH2,GEN1,CEP290,MRE11A,APEX1,HAUS8,CENPE,RBBP8,HAUS1,FOXN3,PCNA,TACC3,AURKA,BCAT1,MYC,CASP2,CETN2,E2F6,DBF4,DONSON,TUBB,TPR,PCNT,MTBP,CHEK2,CEP57,EIF4EBP1,ERCC2,E2F1,POLE,TPX2,PSMA…
GO:BP,"cell cycle DNA replication","GO:0044786","1.0725929127599451e-20","19.96956507699762","70","1318","37","18123","WRN,RFC1,PRIM2,RFC2,MCM3,PCNA,DBF4,DONSON,POLD1,RPA1,DNA2,RPA3,POLD3,GMNN,LIG1,GINS3,CDT1,CHTF18,MCM7,RFC3,POLA1,POLD2,RFC5,MCM2,FBXO5,RAD51,FEN1,PRIM1,BLM,GINS1,CDC45,RFC4,MCM4,E2F8,MCM6,DSCC1,CDC7"
GO:BP,"regulation of cell cycle phase transition","GO:1901987","4.7239071162160143e-20","19.325698650286174","543","1318","110","18123","ANAPC1,ZFP36L2,RIOK2,TUBA4A,TUBG1,XPC,CCP110,CDC14A,CEP63,DCLRE1B,CCNB1,HAUS2,CDC25C,GTSE1,RBL1,EZH2,GEN1,THOC1,CEP290,MRE11A,APEX1,HAUS8,CENPE,HAUS1,FOXN3,PCNA,AURKA,ATR,CASP2,CETN2,DBF4,DONSON,ETAA1,TUBB,ZWILCH,TPR,PCNT,MTBP,SETMAR,DNA2,CHEK2,CEP57,ERCC2,E2F1,…
GO:BP,"nuclear DNA replication","GO:0033260","1.573720732089158e-19","18.80307233377709","66","1318","35","18123","WRN,RFC1,PRIM2,RFC2,MCM3,PCNA,DBF4,DONSON,POLD1,RPA1,DNA2,RPA3,POLD3,GMNN,LIG1,GINS3,CDT1,CHTF18,MCM7,RFC3,POLA1,POLD2,RFC5,MCM2,RAD51,FEN1,PRIM1,BLM,GINS1,CDC45,RFC4,MCM4,MCM6,DSCC1,CDC7"
GO:BP,"mitotic sister chromatid segregation","GO:0000070","4.795787031571481e-19","18.319140111033352","185","1318","58","18123","ANAPC1,RIOK2,TUBG1,RAN,CCNB1,GEN1,CENPE,RRS1,TACC3,PHF13,SLF2,TPR,RACGAP1,CDCA8,KNTC1,KIF18A,CENPF,NEK2,NCAPG2,SMC1A,UBE2C,USP44,KIF14,AURKB,KIFC1,SPAG5,BUB1,HNRNPU,KIF2C,PRC1,SMC2,CDT1,NCAPD3,CDC20,ESPL1,DSN1,SMC1B,NCAPH,DLGAP5,KIF23,KIF4A,NUF2,ZWINT,FBXO5,CDK1,NCAPG,…
GO:BP,"DNA conformation change","GO:0071103","2.4481188912520218e-18","17.611167494794085","359","1318","83","18123","WRN,DNMT1,XPC,SMYD3,RBBP7,CCNB1,MCM8,HMGB2,ASF1A,CHD4,RFC2,MCM3,NAP1L1,ANP32B,MRE11A,TOP2B,CETN2,PHF13,SMC6,TPR,RECQL4,RPA1,CENPQ,HMGB1,POLE3,SUV39H1,SMARCAD1,CHAF1A,DNA2,ERCC2,FANCM,CENPL,CENPI,MIS18BP1,TSPYL4,CHAF1B,NCAPG2,RUVBL2,BEND3,NAV2,MIS18A,NASP,HJURP,POLQ,SMC2,DDX11,CENP…
GO:BP,"cellular nitrogen compound metabolic process","GO:0034641","1.3792298223791608e-17","16.860363360890968","6576","1318","638","18123","ALDH6A1,BRD3,CARHSP1,LSM7,NME7,WRN,CBX1,FARSB,HNRNPA0,HNRNPA1,INSM1,NEDD4,NUCKS1,SCMH1,TDP1,THAP11,VARS2,ZNF658,CLIC2,POLR1A,SCD5,TOE1,WDR18,ZFP36L2,DNMT1,EEF1B2,HOXA11,MRPL48,NOCT,NUFIP1,PHB,PNKD,POLR1B,POP7,RBFOX2,APRT,ATP5G1,CTPS2,DPH6,EIF1AX,MRPL57,MYBBP…
GO:BP,"microtubule cytoskeleton organization","GO:0000226","2.79811481042942e-17","16.55313446978951","663","1318","119","18123","CEP68,TUBA4A,TUBG1,EZR,RAN,SLC16A1,CCP110,KIF24,PARD6G,CDC14A,CEP63,CCNB1,EFHC1,HAUS2,GEN1,CETN3,NUP37,HAUS8,MDM1,CENPE,MYBL2,HAUS1,SPATA7,TACC3,ARL2,AURKA,NUP107,CCSAP,CETN2,CEP44,TUBB,NUP85,ZWILCH,ARHGEF10,TPR,RANBP1,CENPQ,PCNT,MTCL1,CHEK2,BCCIP,CEP57,RTTN,CENPL,TPX2…
GO:BP,"heterocycle metabolic process","GO:0046483","4.166543398609125e-17","16.38022409021459","5929","1318","586","18123","ALDH6A1,BRD3,CARHSP1,LSM7,NME7,WRN,CBX1,FARSB,HNRNPA0,HNRNPA1,INSM1,NEDD4,NUCKS1,SCMH1,TDP1,THAP11,VARS2,ZNF658,POLR1A,SCD5,TOE1,WDR18,ZFP36L2,DNMT1,HOXA11,NOCT,NUFIP1,PHB,POLR1B,POP7,RBFOX2,APRT,ATP5G1,CTPS2,MYBBP1A,RIOK2,ZNF573,EZR,IRX5,NADK2,PDXP,POLH,RAN,XPC,AARSD1,CAPRI…
GO:BP,"organic cyclic compound metabolic process","GO:1901360","4.470329391673176e-17","16.349660475141988","6227","1318","609","18123","ALDH6A1,BRD3,C14ORF1,CARHSP1,LSM7,NME7,WRN,CBX1,FARSB,HNRNPA0,HNRNPA1,INSM1,NEDD4,NUCKS1,SCMH1,TDP1,THAP11,VARS2,ZNF658,POLR1A,SCD5,TOE1,WDR18,ZFP36L2,DNMT1,HOXA11,NOCT,NUFIP1,PHB,PNKD,POLR1B,POP7,RBFOX2,APRT,ATP5G1,CTPS2,MYBBP1A,RIOK2,ZNF573,EBP,EZR,IRX5,NADK2,…
GO:BP,"regulation of mitotic cell cycle","GO:0007346","8.744645176374036e-17","16.058257807805557","612","1318","112","18123","ANAPC1,NLE1,ZFP36L2,RIOK2,TUBA4A,TUBG1,PDXP,XPC,CCP110,CDC14A,CEP63,DCLRE1B,CCNB1,HAUS2,CDC25C,GTSE1,RBL1,EZH2,GEN1,CEP290,MRE11A,APEX1,HAUS8,CENPE,HAUS1,FOXN3,TTLL12,PCNA,AURKA,MYC,CASP2,CETN2,DONSON,GAS1,TUBB,ZWILCH,TPR,HOXA13,PCNT,MTBP,SETMAR,CHEK2,CEP57,EIF4EBP1,ERCC2…
GO:BP,"DNA recombination","GO:0006310","1.1640242771578645e-16","15.93403796184614","328","1318","76","18123","WRN,NUCKS1,MCM8,HMGB2,UCHL5,GEN1,MCM3,THOC1,MRE11A,APEX1,ACTL6A,RBBP8,TOP2B,TONSL,REV3L,CCNB1IP1,POLR2I,SMC6,RECQL4,RPA1,HMGB1,ZCWPW1,SMARCAD1,FANCB,ERCC2,TNFSF4,FANCM,RPA3,GINS4,ENDOG,RHNO1,PSMC3IP,SPIDR,PRKDC,ANKLE1,RMI1,NSMCE4A,RUVBL2,TIMELESS,TCF3,LIG1,POLQ,MSH5,MSH6,RAD54L,RUVBL1,MC…
GO:BP,"DNA replication initiation","GO:0006270","2.133206496517408e-16","15.670967102376483","49","1318","28","18123","WDR18,MCM8,PRIM2,MCM3,DBF4,RPA1,POLE3,POLE,RPA3,GMNN,ORC1,GINS3,CDT1,CCNE2,MCM7,POLA1,TICRR,MCM2,CCNE1,CDC6,PRIM1,ORC6,CDC45,MCM10,MCM4,POLE2,MCM6,CDC7"
GO:BP,"cellular aromatic compound metabolic process","GO:0006725","2.6459385047592755e-16","15.577420253630779","5973","1318","586","18123","ALDH6A1,BRD3,CARHSP1,LSM7,NME7,WRN,CBX1,FARSB,HNRNPA0,HNRNPA1,INSM1,NEDD4,NUCKS1,SCMH1,TDP1,THAP11,VARS2,ZNF658,POLR1A,SCD5,TOE1,WDR18,ZFP36L2,DNMT1,HOXA11,NOCT,NUFIP1,PHB,PNKD,POLR1B,POP7,RBFOX2,APRT,ATP5G1,CTPS2,MYBBP1A,RIOK2,ZNF573,EZR,IRX5,NADK2,PDXP,POL…
GO:BP,"cell cycle checkpoint signaling","GO:0000075","1.8563492063677066e-15","14.731340323304082","196","1318","55","18123","XPC,CEP63,DCLRE1B,CCNB1,CDC25C,GTSE1,GEN1,THOC1,MRE11A,FOXN3,PCNA,AURKA,ATR,CASP2,DONSON,ETAA1,ZWILCH,TPR,SETMAR,DNA2,CHEK2,E2F1,RAD1,INTS7,RHNO1,KNTC1,CENPF,RNASEH2B,USP44,AURKB,ORC1,TIMELESS,BUB1,SOX4,CDT1,CDC20,WDR76,TICRR,FANCD2,ZWINT,MSH2,CLSPN,CDK1,CDC6,MAD2L1,FBXO4,…
GO:BP,"microtubule-based process","GO:0007017","2.121294030622617e-15","14.673399130150765","927","1318","144","18123","CEP68,ICK,TUBA4A,TUBG1,EZR,RAN,SLC16A1,KLHL42,CCP110,KIF24,PARD6G,CDC14A,CEP63,CCNB1,EFHC1,HAUS2,GTSE1,GEN1,CETN3,NUP37,HAUS8,MDM1,CENPE,MYBL2,HAUS1,SPATA7,TACC3,ARL2,AURKA,CELSR2,NUP107,CCSAP,CETN2,BLOC1S5,CEP44,TUBB,NUP85,ZWILCH,ARHGEF10,TPR,RANBP1,CENPQ,VPS13A,PCNT,MTCL1,TMEM…
GO:BP,"regulation of mitotic cell cycle phase transition","GO:1901990","2.2218401866856658e-15","14.653287182360327","453","1318","90","18123","ANAPC1,ZFP36L2,RIOK2,TUBA4A,TUBG1,XPC,CCP110,CDC14A,CEP63,CCNB1,HAUS2,CDC25C,GTSE1,RBL1,EZH2,GEN1,CEP290,MRE11A,APEX1,HAUS8,CENPE,HAUS1,FOXN3,PCNA,AURKA,CASP2,CETN2,DONSON,TUBB,TPR,PCNT,MTBP,CHEK2,CEP57,ERCC2,E2F1,TPX2,PSMA8,CEP152,CEP41,KNTC1,PLK4,CENPF,…
GO:BP,"organelle organization","GO:0006996","2.3060134945457387e-15","14.63713815558876","4136","1318","435","18123","ANAPC1,BRD3,CEP68,ICK,NLE1,PACS2,WRN,HNRNPA1,NUCKS1,SAE1,SCMH1,TMED4,DNMT1,NOCT,PHB,POLR1B,TMEM106B,ATP5G1,ENAH,RHOF,RIOK2,TCHH,TUBA4A,TUBG1,EZR,GOLPH3L,MYO19,PDXP,RAN,XPC,SLC16A1,SMYD3,GNL3,RBBP7,SPECC1,TFB1M,CCP110,KIF24,PARD6G,RFC1,SMARCA2,UNC119B,ANP32E,CDC14A,TCHP,CEP63,DCLRE…
GO:BP,"nucleobase-containing compound metabolic process","GO:0006139","3.2668152527430332e-15","14.485875425360176","5752","1318","564","18123","ALDH6A1,BRD3,CARHSP1,LSM7,NME7,WRN,CBX1,FARSB,HNRNPA0,HNRNPA1,INSM1,NEDD4,NUCKS1,SCMH1,TDP1,THAP11,VARS2,ZNF658,POLR1A,SCD5,TOE1,WDR18,ZFP36L2,DNMT1,HOXA11,NOCT,NUFIP1,PHB,POLR1B,POP7,RBFOX2,APRT,ATP5G1,CTPS2,MYBBP1A,RIOK2,ZNF573,EZR,IRX5,NADK2,POLH,RAN,…
GO:BP,"DNA strand elongation","GO:0022616","5.3703823396678484e-15","14.26999479398443","26","1318","20","18123","NUCKS1,DCLRE1B,MCM3,MRE11A,PCNA,POLE3,DNA2,POLE,GINS4,POLD3,LIG1,GINS3,MCM7,RFC3,POLA1,POLD2,GINS2,GINS1,RFC4,MCM4"
GO:BP,"negative regulation of cell cycle process","GO:0010948","1.1588908165084837e-14","13.935957478636503","400","1318","82","18123","ZFP36L2,XPC,RBBP7,CCP110,YAF2,CEP63,DCLRE1B,CCNB1,CDC25C,GTSE1,RBL1,EZH2,GEN1,THOC1,MRE11A,MDM1,RBBP8,FOXN3,PCNA,AURKA,ATR,CASP2,E2F6,DONSON,ETAA1,ZWILCH,TPR,MTBP,SETMAR,DNA2,CHEK2,E2F1,PSMA8,RAD1,INTS7,RHNO1,KNTC1,CENPF,NEK2,CCNF,CDK6,RNASEH2B,USP44,AURKB,ORC1,T…
GO:BP,"DNA strand elongation involved in DNA replication","GO:0006271","1.4309385393790577e-14","13.844379019337183","19","1318","17","18123","MCM3,PCNA,POLE3,DNA2,POLE,GINS4,POLD3,LIG1,GINS3,MCM7,RFC3,POLA1,POLD2,GINS2,GINS1,RFC4,MCM4"
GO:BP,"DNA geometric change","GO:0032392","1.9097997097282762e-14","13.719012177004055","114","1318","40","18123","WRN,XPC,MCM8,HMGB2,CHD4,RFC2,MCM3,MRE11A,CETN2,SMC6,RECQL4,RPA1,HMGB1,SMARCAD1,DNA2,ERCC2,FANCM,RUVBL2,NAV2,POLQ,DDX11,CHTF18,RAD54L,RUVBL1,MCM7,RFC3,ZRANB3,RFC5,MCM2,DDB2,RAD51,PARP1,BLM,RFC4,MCM4,TOP2A,ERCC6L,MCM6,RAD54B,DSCC1"
GO:BP,"cellular metabolic process","GO:0044237","3.4683598680839114e-14","13.459875847581433","10941","1318","938","18123","ACADSB,ALDH6A1,ANAPC1,BRD3,CARHSP1,ICK,LSM7,NLE1,NME7,PACS2,RBKS,WRN,AGA,C8ORF44-SGK3,CBX1,FARSB,HNRNPA0,HNRNPA1,INSM1,NEDD4,NUCKS1,SAE1,SCMH1,TDP1,THAP11,VARS2,ZNF658,CLIC2,ISCA1,POLR1A,SCD5,TOE1,TYRO3,WDR18,ZFP36L2,DNMT1,EEF1B2,FBXO45,FBXW2,HOXA11,MRPL48,NOCT,NUFIP1,PHB,PN…
GO:BP,"DNA duplex unwinding","GO:0032508","1.6283998746648289e-13","12.788238939719545","109","1318","38","18123","WRN,XPC,MCM8,CHD4,RFC2,MCM3,MRE11A,CETN2,SMC6,RECQL4,RPA1,SMARCAD1,DNA2,ERCC2,FANCM,RUVBL2,NAV2,POLQ,DDX11,CHTF18,RAD54L,RUVBL1,MCM7,RFC3,ZRANB3,RFC5,MCM2,DDB2,RAD51,PARP1,BLM,RFC4,MCM4,TOP2A,ERCC6L,MCM6,RAD54B,DSCC1"
GO:BP,"double-strand break repair","GO:0006302","2.2364286710431047e-13","12.65044494871707","280","1318","64","18123","WRN,NUCKS1,TDP1,DCLRE1B,MCM8,HMGB2,GEN1,MCM3,MRE11A,RBBP8,PARP2,TONSL,REV3L,SLF2,SMC6,RECQL4,RPA1,HMGB1,ZCWPW1,SETMAR,SMARCAD1,DNA2,FANCB,CHEK2,FANCM,RPA3,GINS4,SPIDR,PRKDC,BARD1,RMI1,TIMELESS,POLQ,DDX11,RAD54L,MCM7,FOXM1,AUNIP,RAD51C,POLA1,RMI2,FIGNL1,FANCD2,MCM2,MSH2,MMS22L,SL…
GO:BP,"negative regulation of cell cycle","GO:0045786","2.732163262189219e-13","12.563493352666425","487","1318","90","18123","NLE1,ZFP36L2,XPC,RBBP7,CCP110,YAF2,CEP63,DCLRE1B,CCNB1,CDC25C,GTSE1,RBL1,EZH2,GEN1,THOC1,MRE11A,MDM1,RBBP8,FOXN3,PCNA,AURKA,ATR,CASP2,E2F6,DONSON,ETAA1,GAS1,ZWILCH,TPR,MTBP,SETMAR,DNA2,CHEK2,E2F1,PSMA8,RAD1,INTS7,RHNO1,KNTC1,CENPF,NEK2,CCNF,GMNN,CDK6,RNASEH2B,USP44,AURKB,…
GO:BP,"nitrogen compound metabolic process","GO:0006807","3.084693304912522e-13","12.51078800913654","10148","1318","879","18123","ACADSB,ALDH6A1,ANAPC1,BRD3,CARHSP1,ICK,LSM7,NLE1,NME7,WRN,AGA,C8ORF44-SGK3,CBX1,FARSB,HNRNPA0,HNRNPA1,INSM1,NEDD4,NUCKS1,SAE1,SCMH1,TDP1,THAP11,VARS2,ZNF658,CASP6,CLIC2,ISCA1,POLR1A,SCD5,TOE1,TYRO3,WDR18,ZFP36L2,ABCC5,DNMT1,EEF1B2,FBXO45,FBXW2,HOXA11,MRPL48,NOCT,NUFIP…
GO:BP,"recombinational repair","GO:0000725","5.723440854442505e-13","12.242342800784293","142","1318","43","18123","WRN,NUCKS1,MCM8,GEN1,MCM3,MRE11A,RBBP8,TONSL,REV3L,SMC6,RECQL4,RPA1,FANCB,FANCM,RPA3,GINS4,RHNO1,SPIDR,RMI1,TIMELESS,POLQ,RAD54L,MCM7,AUNIP,RAD51C,RMI2,FIGNL1,MCM2,MMS22L,CHEK1,PARPBP,RAD51,PARP1,FEN1,BLM,GINS2,CDC45,MCM4,BRCA1,RAD51AP1,MCM6,RAD54B,CDC7"
GO:BP,"organic substance metabolic process","GO:0071704","1.2317145862980632e-12","11.909489915512507","11397","1318","962","18123","ACADSB,ALDH6A1,ANAPC1,BRD3,C14ORF1,CARHSP1,ICK,LSM7,NLE1,NME7,RBKS,WRN,AGA,C8ORF44-SGK3,CBX1,FARSB,HNRNPA0,HNRNPA1,INSM1,NEDD4,NUCKS1,SAE1,SCMH1,TDP1,THAP11,VARS2,ZNF658,CASP6,CLIC2,ISCA1,POLR1A,SCD5,TOE1,TYRO3,WDR18,ZFP36L2,ABCC5,DNMT1,EEF1B2,FBXO45,FBXW2,HOXA11,MR…
GO:BP,"primary metabolic process","GO:0044238","1.5331659304811517e-12","11.814410840062372","10642","1318","910","18123","ACADSB,ALDH6A1,ANAPC1,BRD3,C14ORF1,CARHSP1,ICK,LSM7,NLE1,NME7,RBKS,WRN,AGA,C8ORF44-SGK3,CBX1,FARSB,HNRNPA0,HNRNPA1,INSM1,NEDD4,NUCKS1,SAE1,SCMH1,TDP1,THAP11,VARS2,ZNF658,CASP6,ISCA1,POLR1A,SCD5,TOE1,TYRO3,WDR18,ZFP36L2,DNMT1,EEF1B2,FBXO45,FBXW2,HOXA11,MRPL48,NOCT,NUFIP1,PHB,P…
GO:BP,"double-strand break repair via homologous recombination","GO:0000724","1.8509928142836437e-12","11.732595267213071","140","1318","42","18123","WRN,NUCKS1,MCM8,GEN1,MCM3,MRE11A,RBBP8,TONSL,REV3L,SMC6,RECQL4,RPA1,FANCB,FANCM,RPA3,GINS4,SPIDR,RMI1,TIMELESS,POLQ,RAD54L,MCM7,AUNIP,RAD51C,RMI2,FIGNL1,MCM2,MMS22L,CHEK1,PARPBP,RAD51,PARP1,FEN1,BLM,GINS2,CDC45,MCM4,BRCA1,RAD51AP1,MCM6,RAD54B,CDC7"
GO:BP,"meiotic cell cycle","GO:0051321","4.251000668721774e-12","11.371508826714328","259","1318","59","18123","TUBG1,CDC25C,MRE11A,RBBP8,TOP2B,AURKA,CCNB1IP1,RPA1,METTL3,PDIK1L,ZCWPW1,FANCA,FANCM,PSMA8,RAD1,PSMC3IP,KIF18A,PKMYT1,NEK2,SMC3,RMI1,SMC1A,PRKACB,BUB1,CCNB2,SMC2,CCNE2,NCAPD3,CDC20,MSH5,ESPL1,MSH6,SMC1B,RAD54L,ING2,CDC25A,FBXO43,RAD51C,P3H4,FIGNL1,NUF2,FANCD2,FBXO5,CCNE1,NDC1,RAD51,ASPM…
GO:BP,"cellular response to stress","GO:0033554","4.498777474262703e-12","11.346905488072458","2142","1318","251","18123","WRN,CBX1,HNRNPA1,NEDD4,NUCKS1,SLC39A4,TDP1,FBXO45,MYBBP1A,EZR,GJB2,POLH,XPC,RBBP7,RFC1,CEP63,DCLRE1B,TNFRSF19,CCNB1,MCM8,SUPT16H,FANCF,HMGB2,POMT2,ASF1A,CDC25C,GTSE1,RBL1,EZH2,RFC2,FOXO1,SRPRB,STOML2,UCHL5,EXO5,GEN1,MCM3,SSRP1,WDR4,CREB3L2,NUP37,REV1,THOC1,MRE11A,MRPS9,PDIA5,…
GO:BP,"nucleic acid phosphodiester bond hydrolysis","GO:0090305","5.894935577950889e-12","11.229520936674628","306","1318","65","18123","WRN,TDP1,TOE1,NOCT,POP7,XPC,EXOSC8,RFC1,DCLRE1B,LAS1L,HMGB2,CSTF3,RFC2,EXO5,GEN1,MRE11A,APEX1,RBBP8,EXOSC5,RRS1,ASTE1,PCNA,POLR3K,REV3L,UTP20,REXO2,POLD1,POLR2I,RPA1,NUDT21,CSTF2T,HMGB1,SETMAR,DNA2,RNASE2,RNASET2,ERCC2,DIS3L,FANCM,POLE,NHP2,RPA3,RAD1,ENDOG,POLD3…
GO:BP,"telomere maintenance via semi-conservative replication","GO:0032201","4.0117588236399647e-11","10.396665183505721","35","1318","20","18123","WRN,RFC1,PRIM2,RFC2,PCNA,POLD1,RPA1,DNA2,RPA3,POLD3,CHTF18,RFC3,POLA1,POLD2,RFC5,FEN1,PRIM1,BLM,RFC4,DSCC1"
GO:BP,"negative regulation of cell cycle phase transition","GO:1901988","6.619611368846577e-11","10.179167506832172","329","1318","66","18123","ZFP36L2,XPC,CEP63,DCLRE1B,CCNB1,CDC25C,GTSE1,RBL1,EZH2,GEN1,THOC1,MRE11A,FOXN3,PCNA,AURKA,ATR,CASP2,DONSON,ETAA1,ZWILCH,TPR,SETMAR,DNA2,CHEK2,E2F1,PSMA8,RAD1,INTS7,RHNO1,KNTC1,CENPF,CDK6,RNASEH2B,USP44,AURKB,ORC1,TIMELESS,BUB1,SOX4,CDT1,CDKN2C,CDC20,WDR76…
GO:BP,"DNA-dependent DNA replication maintenance of fidelity","GO:0045005","6.887839967311396e-11","10.16191695187394","48","1318","23","18123","WRN,NUCKS1,GEN1,THOC1,MRE11A,PCNA,ATR,TONSL,DONSON,ETAA1,POLD1,TRAIP,SETMAR,DNA2,FANCM,POLE,TIMELESS,ZGRF1,DDX11,ZRANB3,MMS22L,RAD51,BLM"
GO:BP,"telomere maintenance","GO:0000723","1.1241114039811488e-10","9.949190646296527","169","1318","44","18123","WRN,HNRNPA1,GNL3,RFC1,DCLRE1B,DKC1,PRIM2,RFC2,MRE11A,APEX1,PCNA,MYC,ATR,POLD1,SMC6,RECQL4,RPA1,DNA2,NHP2,RPA3,MAP3K4,POLD3,PRKDC,NEK2,GAR1,AURKB,HNRNPU,CCNE2,CHTF18,RFC3,RAD51C,POLA1,POLD2,RFC5,CCNE1,FBXO4,RAD51,PARP1,FEN1,PRIM1,BLM,RFC4,EXO1,DSCC1"
GO:BP,"nucleic acid metabolic process","GO:0090304","1.1384599896523837e-10","9.943682227744072","5234","1318","502","18123","BRD3,CARHSP1,LSM7,WRN,CBX1,FARSB,HNRNPA0,HNRNPA1,INSM1,NEDD4,NUCKS1,SCMH1,TDP1,THAP11,VARS2,ZNF658,POLR1A,TOE1,WDR18,ZFP36L2,DNMT1,HOXA11,NOCT,NUFIP1,PHB,POLR1B,POP7,RBFOX2,MYBBP1A,RIOK2,ZNF573,EZR,IRX5,POLH,RAN,XPC,AARSD1,CAPRIN2,EXOSC8,LCMT2,SMYD3,THRA,ZSCAN2,GNL3,HTATSF…
GO:BP,"mitotic cell cycle checkpoint signaling","GO:0007093","1.9559747537144385e-10","9.708636755066447","158","1318","42","18123","XPC,DCLRE1B,CCNB1,CDC25C,GTSE1,GEN1,MRE11A,FOXN3,PCNA,AURKA,CASP2,DONSON,ZWILCH,TPR,SETMAR,CHEK2,E2F1,KNTC1,CENPF,USP44,AURKB,ORC1,BUB1,SOX4,CDT1,CDC20,TICRR,FANCD2,ZWINT,MSH2,CLSPN,CDK1,CDC6,MAD2L1,CHEK1,NDC80,BLM,TRIP13,TTK,BRCA1,BUB1B,E2F8"
GO:BP,"positive regulation of cell cycle process","GO:0090068","2.5882500939556096e-10","9.586993761551566","237","1318","53","18123","CDC14A,CCNB1,CDC25C,EZH2,GEN1,THOC1,APEX1,AURKA,DBF4,SLF2,TPR,HOXA13,RANBP1,MTBP,CHEK2,RACGAP1,RHNO1,PLK4,KIF20B,UBE2C,CSPP1,KIF14,AURKB,SPAG5,CCND2,ATAD5,HNRNPU,PKP4,FAM83D,DDX11,CDT1,STXBP4,APP,ESPL1,CDC25A,DLGAP5,RAD51C,KIF23,FBXO5,CDK1,SLF1,CDC6,MAD2L1,FEN1,ND…
GO:BP,"regulation of sister chromatid segregation","GO:0033045","2.916538459641981e-10","9.535132292266656","70","1318","27","18123","ANAPC1,RIOK2,CCNB1,GEN1,CENPE,TACC3,TPR,KNTC1,CENPF,UBE2C,USP44,AURKB,BUB1,HNRNPU,CDT1,CDC20,ESPL1,DLGAP5,RMI2,ZWINT,FBXO5,CDC6,MAD2L1,NDC80,TRIP13,TTK,BUB1B"
GO:BP,"regulation of chromosome segregation","GO:0051983","2.9351293803309305e-10","9.532372750319139","86","1318","30","18123","ANAPC1,RIOK2,CCNB1,GEN1,CENPE,TACC3,SMC6,TPR,KNTC1,CENPF,MKI67,UBE2C,USP44,AURKB,BUB1,HNRNPU,KIF2C,CDT1,CDC20,ESPL1,DLGAP5,RMI2,ZWINT,FBXO5,CDC6,MAD2L1,NDC80,TRIP13,TTK,BUB1B"
GO:BP,"metaphase/anaphase transition of mitotic cell cycle","GO:0007091","4.5655058327140517e-10","9.34051109804505","61","1318","25","18123","ANAPC1,RIOK2,CCNB1,GEN1,CENPE,TACC3,TPR,KNTC1,CENPF,UBE2C,USP44,AURKB,BUB1,CDT1,CDC20,ESPL1,DLGAP5,ZWINT,FBXO5,CDC6,MAD2L1,NDC80,TRIP13,TTK,BUB1B"
GO:BP,"metabolic process","GO:0008152","6.561500484643932e-10","9.182996834757661","11915","1318","984","18123","ACADSB,ALDH6A1,ANAPC1,BRD3,C14ORF1,CARHSP1,ICK,LSM7,NLE1,NME7,PACS2,RBKS,WRN,AGA,C8ORF44-SGK3,CBX1,FARSB,HNRNPA0,HNRNPA1,INSM1,NEDD4,NUCKS1,SAE1,SCMH1,TDP1,THAP11,VARS2,ZNF658,CASP6,CLIC2,ISCA1,POLR1A,SCD5,TOE1,TYRO3,WDR18,ZFP36L2,ABCC5,DNMT1,EEF1B2,FBXO45,FBXW2,HOXA11,MRPL48,NOCT,NOV,…
GO:BP,"cellular component organization or biogenesis","GO:0071840","8.469345309831661e-10","9.072150159836546","6880","1318","624","18123","ANAPC1,BRD3,CEP68,ICK,NLE1,PACS2,ST7,WRN,FARSB,HNRNPA1,INSM1,NEDD4,NUCKS1,SAE1,SCMH1,TMED4,ZNF658,COL9A3,ISCA1,WDR18,DNMT1,FBXO45,MRPL48,NOCT,NOV,NUFIP1,PHB,POLR1B,POP7,RBFOX2,TMEM106B,ATP5G1,CXCR4,ENAH,MRPL57,MYBBP1A,RHOF,RIOK2,TCHH,TUBA4A,TUBG1,VAV2,DCBLD2,…
GO:BP,"chromosome separation","GO:0051304","9.087652613625776e-10","9.041548282740994","95","1318","31","18123","ANAPC1,RIOK2,CCNB1,GEN1,CENPE,TOP2B,TACC3,TPR,SMARCAD1,FANCM,KNTC1,CENPF,RMI1,UBE2C,USP44,AURKB,BUB1,CDT1,NCAPD3,CDC20,ESPL1,DLGAP5,ZWINT,FBXO5,CDC6,MAD2L1,NDC80,TRIP13,TTK,TOP2A,BUB1B"
GO:BP,"meiotic cell cycle process","GO:1903046","9.490468208368142e-10","9.022712361303505","200","1318","47","18123","TUBG1,CDC25C,MRE11A,TOP2B,AURKA,CCNB1IP1,ZCWPW1,FANCA,FANCM,PSMA8,RAD1,PSMC3IP,KIF18A,RMI1,BUB1,CCNB2,SMC2,CCNE2,NCAPD3,CDC20,MSH5,ESPL1,MSH6,RAD54L,ING2,CDC25A,FBXO43,RAD51C,P3H4,FIGNL1,NUF2,FANCD2,FBXO5,CCNE1,NDC1,RAD51,ASPM,PLCB1,CNTD1,TRIP13,TTK,RAD51AP1,TOP2A,BUB1B,MND1,MYBL…
GO:BP,"regulation of mitotic sister chromatid separation","GO:0010965","1.100464462570398e-9","8.958423977607476","63","1318","25","18123","ANAPC1,RIOK2,CCNB1,GEN1,CENPE,TACC3,TPR,KNTC1,CENPF,UBE2C,USP44,AURKB,BUB1,CDT1,CDC20,ESPL1,DLGAP5,ZWINT,FBXO5,CDC6,MAD2L1,NDC80,TRIP13,TTK,BUB1B"
GO:BP,"metaphase/anaphase transition of cell cycle","GO:0044784","1.6821524800525387e-9","8.774134639784249","64","1318","25","18123","ANAPC1,RIOK2,CCNB1,GEN1,CENPE,TACC3,TPR,KNTC1,CENPF,UBE2C,USP44,AURKB,BUB1,CDT1,CDC20,ESPL1,DLGAP5,ZWINT,FBXO5,CDC6,MAD2L1,NDC80,TRIP13,TTK,BUB1B"
GO:BP,"telomere organization","GO:0032200","2.2957104574838193e-9","8.639082887461571","183","1318","44","18123","WRN,HNRNPA1,GNL3,RFC1,DCLRE1B,DKC1,PRIM2,RFC2,MRE11A,APEX1,PCNA,MYC,ATR,POLD1,SMC6,RECQL4,RPA1,DNA2,NHP2,RPA3,MAP3K4,POLD3,PRKDC,NEK2,GAR1,AURKB,HNRNPU,CCNE2,CHTF18,RFC3,RAD51C,POLA1,POLD2,RFC5,CCNE1,FBXO4,RAD51,PARP1,FEN1,PRIM1,BLM,RFC4,EXO1,DSCC1"
GO:BP,"cell cycle G2/M phase transition","GO:0044839","2.3529422619865587e-9","8.62838872969108","273","1318","56","18123","TUBA4A,TUBG1,CCP110,CEP63,CCNB1,HAUS2,CDC25C,GTSE1,CEP290,MRE11A,HAUS8,HAUS1,FOXN3,AURKA,CETN2,DONSON,TUBB,PCNT,CHEK2,CEP57,TPX2,PSMA8,CEP152,CEP41,PKMYT1,PLK4,CENPF,NEK2,CCNA2,RNASEH2B,KIF14,AURKB,ORC1,HMMR,CEP78,ATAD5,CCNB2,MELK,APP,FOXM1,CDC25A,RAD51C,TICRR,HAUS5,FBXO5,CL…
GO:BP,"mitotic sister chromatid separation","GO:0051306","2.546216386236097e-9","8.594104691273483","65","1318","25","18123","ANAPC1,RIOK2,CCNB1,GEN1,CENPE,TACC3,TPR,KNTC1,CENPF,UBE2C,USP44,AURKB,BUB1,CDT1,CDC20,ESPL1,DLGAP5,ZWINT,FBXO5,CDC6,MAD2L1,NDC80,TRIP13,TTK,BUB1B"
GO:BP,"DNA integrity checkpoint signaling","GO:0031570","3.812557098260872e-9","8.41878364344216","144","1318","38","18123","XPC,CEP63,CCNB1,CDC25C,GTSE1,THOC1,MRE11A,FOXN3,PCNA,AURKA,ATR,CASP2,DONSON,ETAA1,SETMAR,DNA2,CHEK2,E2F1,RAD1,INTS7,RHNO1,RNASEH2B,ORC1,TIMELESS,SOX4,CDT1,WDR76,TICRR,FANCD2,MSH2,CLSPN,CDK1,CDC6,FBXO4,CHEK1,BLM,CDC45,E2F8"
GO:BP,"centromere complex assembly","GO:0034508","3.998035373423124e-9","8.398153367693013","56","1318","23","18123","RBBP7,CENPE,CENPQ,CENPL,CENPI,MIS18BP1,CENPF,MIS18A,NASP,HJURP,CENPP,RBBP4,CENPN,RUVBL1,DLGAP5,CENPH,CENPA,CENPM,CENPK,CENPU,OIP5,ITGB3BP,HELLS"
GO:BP,"organic substance biosynthetic process","GO:1901576","4.136958105630945e-9","8.383318877118853","6297","1318","576","18123","BRD3,C14ORF1,LSM7,NME7,WRN,CBX1,FARSB,HNRNPA1,INSM1,NEDD4,NUCKS1,SCMH1,THAP11,VARS2,ZNF658,POLR1A,SCD5,WDR18,ZFP36L2,ABCC5,DNMT1,EEF1B2,HOXA11,MRPL48,NOCT,NUFIP1,PHB,POLR1B,RBFOX2,APRT,ATP5G1,B3GALT6,CTPS2,DPH6,EIF1AX,IMPA2,MRPL57,MYBBP1A,NUS1,ZNF573,EBP,EZR,IRX5,NAD…
GO:BP,"G2/M transition of mitotic cell cycle","GO:0000086","4.923519040712216e-9","8.307724378195353","262","1318","54","18123","TUBA4A,TUBG1,CCP110,CEP63,CCNB1,HAUS2,CDC25C,CEP290,MRE11A,HAUS8,HAUS1,FOXN3,AURKA,CETN2,DONSON,TUBB,PCNT,CHEK2,CEP57,TPX2,PSMA8,CEP152,CEP41,PKMYT1,PLK4,CENPF,NEK2,CCNA2,RNASEH2B,KIF14,AURKB,ORC1,HMMR,CEP78,CCNB2,MELK,APP,FOXM1,CDC25A,RAD51C,TICRR,HAUS5,FBXO5,CLSPN,CDK…
GO:BP,"cellular component biogenesis","GO:0044085","5.676490595879817e-9","8.245920077295589","3377","1318","344","18123","ICK,NLE1,PACS2,WRN,FARSB,INSM1,ZNF658,ISCA1,WDR18,DNMT1,FBXO45,NOCT,NUFIP1,POLR1B,POP7,MYBBP1A,RIOK2,TUBA4A,TUBG1,VAV2,EZR,GJB2,PDXP,RAN,SH3YL1,XPC,EXOSC8,SMYD3,THRA,ASIC1,RBBP7,RPL27A,TFB1M,CCP110,EIF2S2,KIF24,PARD6G,PDCD11,UNC119B,CDC14A,LYRM4,SRSF10,TCHP,URB2,CEP63,COX15,D…
GO:BP,"biosynthetic process","GO:0009058","6.679863707713137e-9","8.175232398541214","6391","1318","582","18123","BRD3,C14ORF1,LSM7,NME7,WRN,CBX1,FARSB,HNRNPA1,INSM1,NEDD4,NUCKS1,SCMH1,THAP11,VARS2,ZNF658,POLR1A,SCD5,WDR18,ZFP36L2,ABCC5,DNMT1,EEF1B2,HOXA11,MRPL48,NOCT,NUFIP1,PHB,POLR1B,RBFOX2,APRT,ATP5G1,B3GALT6,CTPS2,DPH6,EIF1AX,IMPA2,MRPL57,MYBBP1A,NUS1,ZNF573,EBP,EZR,IRX5,NADK2,PDXP,POLH,RAN,S…
GO:BP,"replication fork processing","GO:0031297","8.360756982011556e-9","8.077754399806505","39","1318","19","18123","WRN,NUCKS1,GEN1,THOC1,MRE11A,PCNA,ATR,TONSL,ETAA1,TRAIP,SETMAR,DNA2,FANCM,ZGRF1,DDX11,ZRANB3,MMS22L,RAD51,BLM"
GO:BP,"base-excision repair, gap-filling","GO:0006287","9.495010527678287e-9","8.022504549398786","35","1318","18","18123","RFC1,RFC2,APEX1,PCNA,POLD1,RPA1,POLE,RPA3,POLD3,LIG1,RFC3,POLD2,RFC5,NTHL1,PARP1,FEN1,UNG,RFC4"
GO:BP,"regulation of cell cycle G2/M phase transition","GO:1902749","1.0676575490815088e-8","7.971568024829331","213","1318","47","18123","TUBA4A,TUBG1,CCP110,CEP63,CCNB1,HAUS2,CDC25C,GTSE1,CEP290,MRE11A,HAUS8,HAUS1,FOXN3,AURKA,CETN2,DONSON,TUBB,PCNT,CEP57,TPX2,PSMA8,CEP152,CEP41,PLK4,CENPF,NEK2,RNASEH2B,KIF14,AURKB,ORC1,HMMR,CEP78,ATAD5,APP,CDC25A,RAD51C,TICRR,HAUS5,FBXO5,CLSPN,CDK1,CDC6,CHEK1,B…
GO:BP,"protein-DNA complex assembly","GO:0065004","1.229295910630425e-8","7.9103435630979","300","1318","58","18123","XPC,SMYD3,THRA,RBBP7,MCM8,HMGB2,UBTF,ASF1A,MCM3,NAP1L1,ANP32B,CENPE,CETN2,RPA1,CENPQ,HMGB1,CHAF1A,ERCC2,CENPL,RPA3,CENPI,MIS18BP1,PSMA8,TSPYL4,CENPF,POLR1E,GMNN,CHAF1B,ORC1,MIS18A,NASP,HJURP,CDT1,CENPP,RBBP4,CENPN,RUVBL1,MCM7,DLGAP5,ASF1B,RAD51C,CENPH,MCM2,CENPA,CDC6,DDB2,RAD51,CE…
GO:BP,"positive regulation of cell cycle","GO:0045787","1.34100411921014e-8","7.872569888108516","317","1318","60","18123","CDC14A,CCNB1,CDC25C,EZH2,GEN1,THOC1,APEX1,AURKA,MYC,DBF4,SLF2,TPR,HOXA13,RANBP1,MTBP,CHEK2,EIF4EBP1,CKS1B,RACGAP1,ASNS,RHNO1,PLK4,KIF20B,UBE2C,CSPP1,KIF14,AURKB,SPAG5,CCND2,TCF3,ATAD5,HNRNPU,PKP4,FAM83D,DDX11,CDT1,STXBP4,APP,ESPL1,CDC25A,DLGAP5,RAD51C,KIF23,CDK5R1,FBXO5,CDK1…
GO:BP,"regulation of mitotic metaphase/anaphase transition","GO:0030071","1.471960249516973e-8","7.832103918020619","59","1318","23","18123","RIOK2,CCNB1,GEN1,CENPE,TPR,KNTC1,CENPF,UBE2C,USP44,AURKB,BUB1,CDT1,CDC20,ESPL1,DLGAP5,ZWINT,FBXO5,CDC6,MAD2L1,NDC80,TRIP13,TTK,BUB1B"
GO:BP,"DNA replication-independent nucleosome organization","GO:0034724","1.4817971304659531e-8","7.829211250573995","54","1318","22","18123","RBBP7,SUPT16H,ASF1A,CENPQ,CENPL,CENPI,MIS18BP1,MIS18A,NASP,HJURP,CENPP,RBBP4,CENPN,RUVBL1,ASF1B,CENPH,CENPA,CENPM,CENPK,CENPU,OIP5,ITGB3BP"
GO:BP,"regulation of chromosome separation","GO:1905818","1.7689936155966725e-8","7.752273734482102","70","1318","25","18123","ANAPC1,RIOK2,CCNB1,GEN1,CENPE,TACC3,TPR,KNTC1,CENPF,UBE2C,USP44,AURKB,BUB1,CDT1,CDC20,ESPL1,DLGAP5,ZWINT,FBXO5,CDC6,MAD2L1,NDC80,TRIP13,TTK,BUB1B"
GO:BP,"protein-DNA complex subunit organization","GO:0071824","2.2783005260027866e-8","7.642388989573776","346","1318","63","18123","XPC,SMYD3,THRA,RBBP7,ANP32E,MCM8,SUPT16H,HMGB2,UBTF,ASF1A,MCM3,NAP1L1,ANP32B,CENPE,SMARCC1,MYC,CETN2,RPA1,CENPQ,HMGB1,POLE3,CHAF1A,ERCC2,CENPL,RPA3,CENPI,MIS18BP1,PSMA8,TSPYL4,CENPF,POLR1E,GMNN,CHAF1B,ORC1,MIS18A,NASP,HJURP,CDT1,CENPP,RBBP4,CENPN,RUVBL1,MCM7,DLGAP5,…
GO:BP,"regulation of G2/M transition of mitotic cell cycle","GO:0010389","3.0789720966793754e-8","7.511594246891892","204","1318","45","18123","TUBA4A,TUBG1,CCP110,CEP63,CCNB1,HAUS2,CDC25C,CEP290,MRE11A,HAUS8,HAUS1,FOXN3,AURKA,CETN2,DONSON,TUBB,PCNT,CEP57,TPX2,PSMA8,CEP152,CEP41,PLK4,CENPF,NEK2,RNASEH2B,KIF14,AURKB,ORC1,HMMR,CEP78,APP,CDC25A,RAD51C,TICRR,HAUS5,FBXO5,CLSPN,CDK1,CDC6,CHEK1,BLM,BRCA…
GO:BP,"chromatin remodeling at centromere","GO:0031055","3.1881074665755307e-8","7.496467047578903","46","1318","20","18123","RBBP7,CENPQ,CENPL,CENPI,MIS18BP1,MIS18A,NASP,HJURP,CENPP,RBBP4,CENPN,RUVBL1,CENPH,CENPA,CENPM,CENPK,CENPU,OIP5,ITGB3BP,HELLS"
GO:BP,"cellular biosynthetic process","GO:0044249","3.653718722792104e-8","7.437264889342872","6210","1318","564","18123","BRD3,LSM7,NME7,WRN,CBX1,FARSB,HNRNPA1,INSM1,NEDD4,NUCKS1,SCMH1,THAP11,VARS2,ZNF658,POLR1A,SCD5,WDR18,ZFP36L2,DNMT1,EEF1B2,HOXA11,MRPL48,NOCT,NUFIP1,PHB,POLR1B,RBFOX2,APRT,ATP5G1,B3GALT6,CTPS2,DPH6,EIF1AX,IMPA2,MRPL57,MYBBP1A,NUS1,ZNF573,EZR,IRX5,NADK2,PDXP,POLH,SH3YL1,UBIAD1,…
GO:BP,"regulation of DNA replication","GO:0006275","4.0341603248682614e-8","7.394246846127714","108","1318","31","18123","NUCKS1,WDR18,RFC2,STOML2,PCNA,ATR,DBF4,DONSON,FAF1,DNA2,CACYBP,SMC3,GMNN,CCNA2,TIMELESS,ATAD5,CDT1,CHTF18,RFC3,ZRANB3,RFC5,TICRR,FBXO5,CDK1,CDC6,ESCO2,BLM,RFC4,E2F8,DSCC1,CDC7"
GO:BP,"meiotic nuclear division","GO:0140013","4.619745124348634e-8","7.33538198421495","184","1318","42","18123","MRE11A,TOP2B,AURKA,CCNB1IP1,ZCWPW1,FANCA,FANCM,PSMA8,RAD1,PSMC3IP,KIF18A,RMI1,BUB1,CCNB2,SMC2,CCNE2,CDC20,MSH5,ESPL1,RAD54L,ING2,FBXO43,RAD51C,P3H4,FIGNL1,NUF2,FANCD2,FBXO5,CCNE1,NDC1,RAD51,ASPM,PLCB1,CNTD1,TRIP13,TTK,RAD51AP1,TOP2A,BUB1B,MND1,MYBL1,RAD54B"
GO:BP,"regulation of metaphase/anaphase transition of cell cycle","GO:1902099","4.925983631726824e-8","7.307507035587157","62","1318","23","18123","RIOK2,CCNB1,GEN1,CENPE,TPR,KNTC1,CENPF,UBE2C,USP44,AURKB,BUB1,CDT1,CDC20,ESPL1,DLGAP5,ZWINT,FBXO5,CDC6,MAD2L1,NDC80,TRIP13,TTK,BUB1B"
GO:BP,"regulation of DNA-dependent DNA replication","GO:0090329","5.1719634038662917e-8","7.286344556791481","47","1318","20","18123","WDR18,RFC2,STOML2,PCNA,DBF4,DONSON,GMNN,TIMELESS,CDT1,CHTF18,RFC3,ZRANB3,RFC5,TICRR,FBXO5,BLM,RFC4,E2F8,DSCC1,CDC7"
GO:BP,"interstrand cross-link repair","GO:0036297","5.358470986747164e-8","7.270959116417306","57","1318","22","18123","NUCKS1,DCLRE1B,MCM8,FANCF,EXO5,ATR,RPA1,USP1,FANCA,FANCB,FANCM,RPA3,FANCE,FANCG,NEIL3,FANCL,MSH6,UBE2T,FANCD2,RAD51,FANCI,RAD51AP1"
GO:BP,"regulation of mitotic nuclear division","GO:0007088","6.807650991957925e-8","7.167002717340636","110","1318","31","18123","PDXP,CCNB1,CDC25C,GEN1,AURKA,TPR,HOXA13,MTBP,KNTC1,PKMYT1,CENPF,NEK2,MKI67,KIF20B,USP44,AURKB,BUB1,CDT1,CDC20,ESPL1,FBXO43,DLGAP5,ZWINT,FBXO5,MAD2L1,CHEK1,NDC80,NUSAP1,TRIP13,TTK,BUB1B"
GO:BP,"CENP-A containing nucleosome assembly","GO:0034080","7.327850419810645e-8","7.135023404312075","43","1318","19","18123","RBBP7,CENPQ,CENPL,CENPI,MIS18BP1,MIS18A,NASP,HJURP,CENPP,RBBP4,CENPN,RUVBL1,CENPH,CENPA,CENPM,CENPK,CENPU,OIP5,ITGB3BP"
GO:BP,"CENP-A containing chromatin organization","GO:0061641","7.327850419810645e-8","7.135023404312075","43","1318","19","18123","RBBP7,CENPQ,CENPL,CENPI,MIS18BP1,MIS18A,NASP,HJURP,CENPP,RBBP4,CENPN,RUVBL1,CENPH,CENPA,CENPM,CENPK,CENPU,OIP5,ITGB3BP"
GO:BP,"centrosome cycle","GO:0007098","7.392026717166877e-8","7.13123647210489","130","1318","34","18123","CEP68,SLC16A1,CCP110,PARD6G,CEP63,HAUS2,GEN1,CETN3,HAUS8,MDM1,HAUS1,ARL2,AURKA,CETN2,CEP44,ARHGEF10,RANBP1,RTTN,CEP152,SPICE1,PLK4,NEK2,CCNF,SASS6,TUBE1,STIL,CNTLN,HAUS5,KIF11,CDK1,CHEK1,NDC80,BRCA1,SSX2IP"
GO:BP,"DNA replication-independent nucleosome assembly","GO:0006336","8.456765645444083e-8","7.07279570444488","53","1318","21","18123","RBBP7,ASF1A,CENPQ,CENPL,CENPI,MIS18BP1,MIS18A,NASP,HJURP,CENPP,RBBP4,CENPN,RUVBL1,ASF1B,CENPH,CENPA,CENPM,CENPK,CENPU,OIP5,ITGB3BP"
GO:BP,"regulation of nuclear division","GO:0051783","9.727503553223304e-8","7.0119986018868525","138","1318","35","18123","PDXP,CCNB1,CDC25C,GEN1,AURKA,TPR,HOXA13,MTBP,PSMA8,RAD1,KNTC1,PKMYT1,CENPF,NEK2,MKI67,KIF20B,USP44,AURKB,BUB1,CDT1,CDC20,ESPL1,FBXO43,DLGAP5,ZWINT,FBXO5,MAD2L1,CHEK1,NDC80,PLCB1,NUSAP1,TRIP13,TTK,RAD51AP1,BUB1B"
GO:BP,"cellular component organization","GO:0016043","1.290450591382581e-7","6.889258619016809","6661","1318","595","18123","ANAPC1,BRD3,CEP68,ICK,NLE1,PACS2,ST7,WRN,FARSB,HNRNPA1,INSM1,NEDD4,NUCKS1,SAE1,SCMH1,TMED4,COL9A3,ISCA1,DNMT1,FBXO45,MRPL48,NOCT,NOV,NUFIP1,PHB,POLR1B,RBFOX2,TMEM106B,ATP5G1,CXCR4,ENAH,MRPL57,RHOF,RIOK2,TCHH,TUBA4A,TUBG1,VAV2,DCBLD2,EZR,GJB2,GOLPH3L,MYO19,PDXP,RAN,SH3YL1,XP…
GO:BP,"G1/S transition of mitotic cell cycle","GO:0000082","1.3731809451212682e-7","6.862272231670772","260","1318","51","18123","CCNB1,CDC25C,GTSE1,RBL1,EZH2,APEX1,RBBP8,PCNA,AURKA,BCAT1,MYC,CASP2,E2F6,DBF4,MTBP,CHEK2,EIF4EBP1,E2F1,POLE,GSPT1,CDK6,KIF14,ORC1,CCND2,TCF3,NASP,PPAT,SOX4,CDT1,CDKN2C,CCNE2,CDKN3,CDC25A,BCL2,TYMS,POLA1,GFI1,FBXO5,RRM2,CCNE1,CDK1,CDC6,JADE1,PLCB1,WEE1,CDC45,DHFR,CTDSPL…
GO:BP,"base-excision repair","GO:0006284","1.4031767727472684e-7","6.852887612939823","76","1318","25","18123","WRN,RFC1,RFC2,APEX1,PCNA,PARP2,POLD1,RPA1,HMGB1,DNA2,POLE,RPA3,POLD3,PRMT6,NEIL3,LIG1,POLQ,RFC3,POLD2,RFC5,NTHL1,PARP1,FEN1,UNG,RFC4"
GO:BP,"cell cycle G1/S phase transition","GO:0044843","1.9578112095247053e-7","6.708229189251309","287","1318","54","18123","CCNB1,CDC25C,GTSE1,RBL1,EZH2,APEX1,RBBP8,PCNA,AURKA,BCAT1,MYC,CASP2,E2F6,DBF4,MTBP,CHEK2,EIF4EBP1,E2F1,POLE,GSPT1,CCNA2,CDK6,KIF14,ORC1,CCND2,TCF3,NASP,PPAT,SOX4,FAM83D,CDT1,CDKN2C,CCNE2,STXBP4,CDKN3,CDC25A,BCL2,TYMS,POLA1,GFI1,FBXO5,RRM2,CCNE1,CDK1,CDC6,JADE1,PLCB1,WEE1,CD…
GO:BP,"spindle assembly","GO:0051225","2.370658251300339e-7","6.6251310484139925","115","1318","31","18123","CEP63,HAUS2,HAUS8,MYBL2,HAUS1,AURKA,CCSAP,TUBB,ARHGEF10,TPR,CHEK2,BCCIP,TPX2,RACGAP1,SPICE1,NEK2,SMC3,SMC1A,AURKB,KIFC1,SPAG5,HNRNPU,CCNB2,PRC1,CDC20,KIF23,KIF4A,HAUS5,KIF11,FBXO5,ASPM"
GO:BP,"negative regulation of nuclear division","GO:0051784","2.8983505821243314e-7","6.537849083780888","56","1318","21","18123","CCNB1,GEN1,TPR,MTBP,RAD1,KNTC1,CENPF,USP44,AURKB,BUB1,CDT1,CDC20,FBXO43,ZWINT,FBXO5,MAD2L1,CHEK1,NDC80,TRIP13,TTK,BUB1B"
GO:BP,"signal transduction by p53 class mediator","GO:0072331","2.9385204301807627e-7","6.531871285489339","290","1318","54","18123","WRN,MYBBP1A,RBBP7,CCNB1,SUPT16H,CDC25C,CHD4,GTSE1,RFC2,SSRP1,MRE11A,FHIT,RBBP8,RRS1,PCNA,AURKA,TMEM109,ATR,CASP2,TP53INP1,RPA1,E2F2,DNA2,CHEK2,EEF1E1,E2F1,RPA3,TPX2,TAF4B,RAD1,RHNO1,PRMT6,BARD1,RMI1,AURKB,WWOX,SOX4,RBBP4,FOXM1,RFC3,ING2,BCL2,RMI2,RFC5,MSH2,CDK5R1,C…
GO:BP,"DNA damage response, detection of DNA damage","GO:0042769","6.354274796701793e-7","6.196934007621769","38","1318","17","18123","RFC1,RFC2,MRPS9,PCNA,POLD1,RPA1,USP1,RPA3,POLD3,MRPS26,SOX4,RFC3,POLD2,RFC5,PARP1,RFC4,DTL"
GO:BP,"negative regulation of mitotic nuclear division","GO:0045839","7.433773720615896e-7","6.128790662689249","48","1318","19","18123","CCNB1,GEN1,TPR,MTBP,KNTC1,CENPF,USP44,AURKB,BUB1,CDT1,CDC20,ZWINT,FBXO5,MAD2L1,CHEK1,NDC80,TRIP13,TTK,BUB1B"
GO:BP,"microtubule organizing center organization","GO:0031023","8.00883642870347e-7","6.096430576212949","141","1318","34","18123","CEP68,SLC16A1,CCP110,PARD6G,CEP63,HAUS2,GEN1,CETN3,HAUS8,MDM1,HAUS1,ARL2,AURKA,CETN2,CEP44,ARHGEF10,RANBP1,RTTN,CEP152,SPICE1,PLK4,NEK2,CCNF,SASS6,TUBE1,STIL,CNTLN,HAUS5,KIF11,CDK1,CHEK1,NDC80,BRCA1,SSX2IP"
GO:BP,"mismatch repair","GO:0006298","8.381399717691314e-7","6.076683446893939","34","1318","16","18123","XPC,PCNA,POLD1,RPA1,HMGB1,RPA3,POLD3,LIG1,MSH5,MSH6,RNASEH2A,MSH5-SAPCD1,POLD2,MSH2,PMS1,EXO1"
GO:BP,"DNA biosynthetic process","GO:0071897","8.925763196377451e-7","6.049354639327304","201","1318","42","18123","WRN,HNRNPA1,PHB,POLH,RFC1,DKC1,RFC2,REV1,MRE11A,PCNA,MYC,ATR,REV3L,POLD1,RPA1,POLE3,POLE,LIN9,NHP2,RPA3,MAP3K4,POLD3,CENPF,NEK2,GAR1,PPIA,AURKB,LIG1,HNRNPU,POLQ,CHTF18,RFC3,TYMS,POLA1,POLD2,RFC5,FBXO4,RFC4,TK1,POLE2,DTL,DSCC1"
GO:BP,"negative regulation of mitotic cell cycle","GO:0045930","0.0000012111594786551494","5.9167986676416024","318","1318","56","18123","NLE1,ZFP36L2,XPC,DCLRE1B,CCNB1,CDC25C,GTSE1,RBL1,EZH2,GEN1,MRE11A,FOXN3,PCNA,AURKA,CASP2,DONSON,GAS1,ZWILCH,TPR,MTBP,SETMAR,CHEK2,E2F1,PSMA8,KNTC1,CENPF,CDK6,USP44,AURKB,ORC1,BUB1,SOX4,CDT1,CDKN2C,CDC20,BCL2,TICRR,FANCD2,ZWINT,MSH2,FBXO5,CLSPN,CDK1,CDC6,MAD2L1,…
GO:BP,"negative regulation of mitotic metaphase/anaphase transition","GO:0045841","0.0000017031745258273783","5.76874084721049","40","1318","17","18123","CCNB1,GEN1,TPR,KNTC1,CENPF,USP44,AURKB,BUB1,CDT1,CDC20,ZWINT,FBXO5,MAD2L1,NDC80,TRIP13,TTK,BUB1B"
GO:BP,"regulation of mitotic sister chromatid segregation","GO:0033047","0.0000017796584603517223","5.7496633364645895","45","1318","18","18123","CCNB1,GEN1,TPR,KNTC1,CENPF,USP44,AURKB,BUB1,HNRNPU,CDT1,CDC20,ZWINT,FBXO5,MAD2L1,NDC80,TRIP13,TTK,BUB1B"
GO:BP,"DNA packaging","GO:0006323","0.000001938486012603524","5.712537328353455","246","1318","47","18123","DNMT1,SMYD3,RBBP7,CCNB1,HMGB2,ASF1A,NAP1L1,ANP32B,PHF13,TPR,CENPQ,HMGB1,POLE3,SUV39H1,CHAF1A,CENPL,CENPI,MIS18BP1,TSPYL4,CHAF1B,NCAPG2,BEND3,MIS18A,NASP,HJURP,SMC2,CENPP,NCAPD3,RBBP4,CENPN,RUVBL1,NCAPH,ASF1B,CENPH,MCM2,CENPA,CDK1,NCAPG,CENPM,CENPK,CENPU,OIP5,NUSAP1,CDCA5,ITGB3BP,TOP2A,HELLS"
GO:BP,"nucleotide-excision repair, DNA gap filling","GO:0006297","0.0000020553044924790185","5.687123828480209","23","1318","13","18123","RFC1,RFC2,PCNA,POLD1,RPA1,POLE,RPA3,POLD3,LIG1,RFC3,POLD2,RFC5,RFC4"
GO:BP,"cellular macromolecule metabolic process","GO:0044260","0.0000026521981615950315","5.576394030315485","8430","1318","718","18123","ANAPC1,BRD3,CARHSP1,ICK,LSM7,NLE1,WRN,AGA,C8ORF44-SGK3,CBX1,FARSB,HNRNPA0,HNRNPA1,INSM1,NEDD4,NUCKS1,SAE1,SCMH1,TDP1,THAP11,VARS2,ZNF658,POLR1A,TYRO3,WDR18,ZFP36L2,DNMT1,EEF1B2,FBXO45,FBXW2,HOXA11,MRPL48,NOCT,NUFIP1,PHB,POLR1B,RBFOX2,TMEM106B,B3GALT6,CXCR4,DPH6…
GO:BP,"regulation of chromosome organization","GO:0033044","0.000002770494236271128","5.557442749008228","299","1318","53","18123","ANAPC1,HNRNPA1,DNMT1,RIOK2,GNL3,CCNB1,DKC1,GEN1,MRE11A,CENPE,TACC3,MYC,ATR,SLF2,TPR,PHF19,PPARGC1A,SETMAR,WDR61,MAP3K4,KNTC1,CENPF,NEK2,UBE2C,USP44,AURKB,RUVBL2,BUB1,HNRNPU,DDX11,CDT1,CDC20,ESPL1,ING2,DLGAP5,RMI2,ZWINT,MCM2,FBXO5,SLF1,CDC6,MAD2L1,FBXO4,PARP1,FEN1,NDC…
GO:BP,"meiosis I cell cycle process","GO:0061982","0.0000027995653101590033","5.552909396534484","133","1318","32","18123","CDC25C,MRE11A,TOP2B,AURKA,CCNB1IP1,ZCWPW1,FANCM,PSMA8,PSMC3IP,RMI1,CCNB2,CCNE2,MSH5,ESPL1,MSH6,RAD54L,ING2,CDC25A,RAD51C,P3H4,FANCD2,FBXO5,CCNE1,NDC1,RAD51,CNTD1,TRIP13,RAD51AP1,TOP2A,MND1,MYBL1,RAD54B"
GO:BP,"small molecule metabolic process","GO:0044281","0.0000033093509740850013","5.480257171182448","1924","1318","208","18123","ACADSB,ALDH6A1,NME7,RBKS,FARSB,VARS2,SCD5,PNKD,APRT,ATP5G1,CTPS2,ECHS1,IMPA2,NUS1,EBP,NADK2,PDXP,RAN,UBIAD1,AARSD1,GRB10,SLC16A1,GCDH,PDSS1,MECR,EARS2,B3GLCT,FASN,DHCR24,PPA2,VARS,AK2,STOML2,MARS2,DHRS13,NUP37,ADH5,PCCB,DARS2,HADHA,IDH1,FHIT,UMPS,UQCC3,ACACA,IDH2,PGM1,…
GO:BP,"negative regulation of metaphase/anaphase transition of cell cycle","GO:1902100","0.000004249980702363197","5.37161304192056","42","1318","17","18123","CCNB1,GEN1,TPR,KNTC1,CENPF,USP44,AURKB,BUB1,CDT1,CDC20,ZWINT,FBXO5,MAD2L1,NDC80,TRIP13,TTK,BUB1B"
GO:BP,"negative regulation of mitotic sister chromatid separation","GO:2000816","0.000004249980702363197","5.37161304192056","42","1318","17","18123","CCNB1,GEN1,TPR,KNTC1,CENPF,USP44,AURKB,BUB1,CDT1,CDC20,ZWINT,FBXO5,MAD2L1,NDC80,TRIP13,TTK,BUB1B"
GO:BP,"negative regulation of sister chromatid segregation","GO:0033046","0.000004249980702363197","5.37161304192056","42","1318","17","18123","CCNB1,GEN1,TPR,KNTC1,CENPF,USP44,AURKB,BUB1,CDT1,CDC20,ZWINT,FBXO5,MAD2L1,NDC80,TRIP13,TTK,BUB1B"
GO:BP,"negative regulation of mitotic sister chromatid segregation","GO:0033048","0.000004249980702363197","5.37161304192056","42","1318","17","18123","CCNB1,GEN1,TPR,KNTC1,CENPF,USP44,AURKB,BUB1,CDT1,CDC20,ZWINT,FBXO5,MAD2L1,NDC80,TRIP13,TTK,BUB1B"
GO:BP,"mitotic spindle checkpoint signaling","GO:0071174","0.000006398102741824802","5.193948790221072","38","1318","16","18123","CCNB1,GEN1,TPR,KNTC1,CENPF,USP44,AURKB,BUB1,CDT1,CDC20,ZWINT,MAD2L1,NDC80,TRIP13,TTK,BUB1B"
GO:BP,"spindle assembly checkpoint signaling","GO:0071173","0.000006398102741824802","5.193948790221072","38","1318","16","18123","CCNB1,GEN1,TPR,KNTC1,CENPF,USP44,AURKB,BUB1,CDT1,CDC20,ZWINT,MAD2L1,NDC80,TRIP13,TTK,BUB1B"
GO:BP,"mitotic spindle assembly checkpoint signaling","GO:0007094","0.000006398102741824802","5.193948790221072","38","1318","16","18123","CCNB1,GEN1,TPR,KNTC1,CENPF,USP44,AURKB,BUB1,CDT1,CDC20,ZWINT,MAD2L1,NDC80,TRIP13,TTK,BUB1B"
GO:BP,"organelle assembly","GO:0070925","0.000007045752223686302","5.152072633618284","921","1318","116","18123","ICK,NLE1,PACS2,NOCT,TUBA4A,TUBG1,EZR,CCP110,KIF24,UNC119B,CDC14A,TCHP,CEP63,RPS23,HAUS2,TCTN1,MRPS2,C1QBP,HPS4,CEP290,HAUS8,HYLS1,MDM1,CENPE,MYBL2,HAUS1,RRS1,RAB23,AURKA,CELSR2,ONECUT2,CCSAP,TRAPPC6A,CETN2,MRTO4,CEP44,NPRL2,TUBB,ARHGEF10,TP53INP1,TPR,MYLK3,TCTN3,PCNT,FASTKD2,CHEK2,BCC…
GO:BP,"DNA synthesis involved in DNA repair","GO:0000731","0.00000776009142139486","5.110133162301935","54","1318","19","18123","WRN,POLH,RFC1,RFC2,REV1,PCNA,REV3L,POLD1,RPA1,POLE,RPA3,POLD3,RFC3,POLA1,POLD2,RFC5,RFC4,POLE2,DTL"
GO:BP,"error-prone translesion synthesis","GO:0042276","0.000007873666851634497","5.103822964902364","21","1318","12","18123","POLH,RFC1,RFC2,REV1,PCNA,REV3L,RPA1,RPA3,RFC3,RFC5,RFC4,POLE2"
GO:BP,"negative regulation of chromosome segregation","GO:0051985","0.000009959653162010611","5.001755785316027","44","1318","17","18123","CCNB1,GEN1,TPR,KNTC1,CENPF,USP44,AURKB,BUB1,CDT1,CDC20,ZWINT,FBXO5,MAD2L1,NDC80,TRIP13,TTK,BUB1B"
GO:BP,"negative regulation of chromosome separation","GO:1905819","0.000009959653162010611","5.001755785316027","44","1318","17","18123","CCNB1,GEN1,TPR,KNTC1,CENPF,USP44,AURKB,BUB1,CDT1,CDC20,ZWINT,FBXO5,MAD2L1,NDC80,TRIP13,TTK,BUB1B"
GO:BP,"spindle checkpoint signaling","GO:0031577","0.000010118312050033368","4.994891931023735","39","1318","16","18123","CCNB1,GEN1,TPR,KNTC1,CENPF,USP44,AURKB,BUB1,CDT1,CDC20,ZWINT,MAD2L1,NDC80,TRIP13,TTK,BUB1B"
GO:BP,"negative regulation of mitotic cell cycle phase transition","GO:1901991","0.000012595895210437964","4.899770961064857","260","1318","47","18123","ZFP36L2,CCNB1,CDC25C,GTSE1,RBL1,EZH2,GEN1,MRE11A,FOXN3,PCNA,AURKA,CASP2,DONSON,TPR,CHEK2,E2F1,PSMA8,KNTC1,CENPF,CDK6,USP44,AURKB,ORC1,BUB1,SOX4,CDT1,CDKN2C,CDC20,BCL2,TICRR,ZWINT,FBXO5,CLSPN,CDK1,CDC6,MAD2L1,CHEK1,JADE1,NDC80,BLM,WEE1,TRIP13,TTK,…
GO:BP,"pyrimidine nucleotide metabolic process","GO:0006220","0.000013189315854261655","4.879777731248544","50","1318","18","18123","NME7,CTPS2,UMPS,AK3,DCK,DTYMK,NT5M,NME4,ENTPD7,CTPS1,PRPS1,DCTPP1,NME1,TYMS,NTHL1,CAD,UNG,DUT"
GO:BP,"ncRNA metabolic process","GO:0034660","0.00001344652272442034","4.871390009850692","535","1318","77","18123","FARSB,VARS2,TOE1,WDR18,POP7,RIOK2,RAN,AARSD1,EXOSC8,LCMT2,RPL27A,TFB1M,PDCD11,DCAF13,EARS2,LAS1L,DKC1,METTL15,RPL32,PPA2,VARS,MARS2,WDR4,EBNA1BP2,FDXACB1,HEATR1,PA2G4,DARS2,MRPL1,NOLC1,METTL2B,EXOSC5,RRS1,RPL36,FARS2,POLR3K,URB1,MRTO4,UTP20,SNU13,HENMT1,FBL,METTL3,TRMT13,PUSL1,SUV3…
GO:BP,"DNA damage checkpoint signaling","GO:0000077","0.000020401339500198347","4.690341316963977","136","1318","31","18123","XPC,CEP63,CCNB1,CDC25C,GTSE1,THOC1,MRE11A,FOXN3,PCNA,AURKA,ATR,CASP2,DONSON,ETAA1,CHEK2,E2F1,RAD1,INTS7,RHNO1,RNASEH2B,SOX4,WDR76,TICRR,FANCD2,MSH2,CLSPN,CDK1,FBXO4,CHEK1,BLM,E2F8"
GO:BP,"mitotic DNA replication","GO:1902969","0.00002042164234916873","4.689909334017005","15","1318","10","18123","MCM3,LIG1,GINS3,POLA1,MCM2,RAD51,GINS1,CDC45,MCM4,MCM6"
GO:BP,"response to UV","GO:0009411","0.000020910485795678395","4.679635877467756","151","1318","33","18123","WRN,NEDD4,POLH,XPC,REV1,ELANE,CAT,PCNA,MYC,ATR,POLD1,TP53INP1,METTL3,USP1,ERCC2,IMPACT,MAP3K4,POLD3,RHNO1,AURKB,RUVBL2,MSH6,CDC25A,ZRANB3,BCL2,CRIP1,MSH2,DDB2,CHEK1,PARP1,PBK,FEN1,DTL"
GO:BP,"ribonucleoprotein complex biogenesis","GO:0022613","0.000021208303187617947","4.673494076685361","473","1318","70","18123","NLE1,ZNF658,WDR18,NUFIP1,POP7,MYBBP1A,RIOK2,RAN,EXOSC8,RPL27A,TFB1M,EIF2S2,PDCD11,SRSF10,URB2,DCAF13,LAS1L,DKC1,METTL15,RPL32,MRPS2,C1QBP,EBNA1BP2,FDXACB1,HEATR1,PA2G4,GCFC2,MRPL1,NOLC1,SF3A3,EXOSC5,RRS1,RPL36,GEMIN6,GEMIN5,ATR,URB1,MRTO4,UTP20,GEMIN2,NOP16,SNU13,SRSF…
GO:BP,"cellular component assembly","GO:0022607","0.00002199009532193152","4.657772888069899","3104","1318","303","18123","ICK,NLE1,PACS2,WRN,FARSB,INSM1,ISCA1,DNMT1,FBXO45,NOCT,NUFIP1,TUBA4A,TUBG1,VAV2,EZR,GJB2,PDXP,RAN,SH3YL1,XPC,SMYD3,THRA,ASIC1,RBBP7,CCP110,EIF2S2,KIF24,PARD6G,UNC119B,CDC14A,LYRM4,SRSF10,TCHP,CEP63,COX15,PSMG3,RPS23,CCNB1,HAUS2,MCM8,HMGB2,TCTN1,UBTF,ASF1A,CTSC,MRPS2,PSMG1,C1Q…
GO:BP,"double-strand break repair via break-induced replication","GO:0000727","0.00002375512319082591","4.624242713047041","12","1318","9","18123","MCM3,GINS4,MCM7,MCM2,GINS2,CDC45,MCM4,MCM6,CDC7"
GO:BP,"postreplication repair","GO:0006301","0.00002710013476103524","4.567028549500928","52","1318","18","18123","POLH,RFC1,RFC2,REV1,PCNA,REV3L,POLD1,RPA1,RPA3,POLD3,RFC3,POLD2,RFC5,MSH2,RFC4,BRCA1,POLE2,DTL"
GO:BP,"translesion synthesis","GO:0019985","0.00003624796379502653","4.44071638460806","42","1318","16","18123","POLH,RFC1,RFC2,REV1,PCNA,REV3L,POLD1,RPA1,RPA3,POLD3,RFC3,POLD2,RFC5,RFC4,POLE2,DTL"
GO:BP,"nucleotide-excision repair, DNA incision, 5'-to lesion","GO:0006296","0.00003765067096083067","4.424227279968197","37","1318","15","18123","RFC1,RFC2,PCNA,POLD1,RPA1,ERCC2,RPA3,POLD3,RFC3,POLD2,RFC5,DDB2,NTHL1,PARP1,RFC4"
GO:BP,"regulation of signal transduction by p53 class mediator","GO:1901796","0.00003901402720631409","4.408779217511663","202","1318","39","18123","WRN,RBBP7,SUPT16H,CHD4,RFC2,SSRP1,MRE11A,RBBP8,RRS1,AURKA,ATR,TP53INP1,RPA1,DNA2,CHEK2,EEF1E1,RPA3,TPX2,TAF4B,RAD1,RHNO1,PRMT6,BARD1,RMI1,AURKB,RBBP4,RFC3,ING2,BCL2,RMI2,RFC5,CDK5R1,CDK1,CHEK1,BLM,POU4F1,RFC4,BRCA1,EXO1"
GO:BP,"metaphase plate congression","GO:0051310","0.00004229686327476678","4.373691838605367","65","1318","20","18123","CCNB1,CENPE,RRS1,CENPQ,CDCA8,SPICE1,KIF18A,CENPF,KIF14,AURKB,KIFC1,SPAG5,HNRNPU,KIF2C,FAM83D,CDT1,NUF2,KIF22,NDC80,CDCA5"
[truncated: 126 more rows]
